# Supplementary material for: Crystal structure of catena-poly[[bis­(acetato-κO)copper(II)]-bis­[μ-4-(1H-imidazol-1-yl)phenol]-κ2 N 3:O;κ2 O:N 3]
Source: Acta Crystallogr E Crystallogr Commun. 2017 Jan 20;73(Pt 2):209–12. doi: 10.1107/S2056989017000780 (PMC5290567; doi:10.1107/S2056989017000780)
Supplement: Supplementary file 1 [file e-73-00209-sup1.cif]

##############################################################################
#                                                                            #
# This CIF contains the data in a paper accepted for publication in          #
# Acta Crystallographica Section E. It conforms to the requirements of       #
# Notes for Authors for Acta Crystallographica Section E, and has been       #
# peer reviewed under the auspices of the IUCr Commission on Journals.       #
#                                                                            #
# Full details of the Crystallographic Information File format               #
# are given in the paper "The Crystallographic Information File (CIF):       #
# a New Standard Archive File for Crystallography" by S. R. Hall, F. H.      #
# Allen and I. D. Brown [Acta Cryst. (1991), A47, 655-685].                  #
#                                                                            #
# The current version of the core CIF dictionary is obtainable from          #
# ftp://ftp.iucr.org/pub/cif_core.dic.                                       #
#                                                                            #
# Software is freely available for graphical display of the structure(s)     #
# in this CIF. For information consult the CIF software page                 #
# http://www.iucr.org/resources/cif/software.                                #
#                                                                            #
# This file may be used for bona fide research purposes within the           #
# scientific community so long as proper attribution is given to the journal # 
# article from which it was obtained.                                        #
#                                                                            #
##############################################################################
data_I
_audit_creation_method     'SHELXL-2014/7'
_database_code_depnum_ccdc_archive     'CCDC 1520352'
_chemical_name_systematic
;\
<i>catena</i>-Poly[[bis(acetato-\k<i>O</i>)copper(II)]-\
bis[\m-4-(1<i>H</i>-imidazol-1-yl)phenol]-\k^2^<i>N</i>^3^:<i>O</i>;\
\k^2^<i>O</i>:<i>N</i>^3^]
;
_chemical_name_common     ?
_chemical_formula_moiety     'C22 H22 Cu N4 O6'
_chemical_formula_sum     'C22 H22 Cu N4 O6'
_chemical_formula_iupac     '[Cu (C2 H3 O2)2 (C9 H8 N2 O)2]'
_chemical_formula_weight     501.99
_chemical_melting_point     ?
_shelx_space_group_comment
;
The symmetry employed for this shelxl refinement is uniquely defined
by the following loop, which should always be used as a source of
symmetry information in preference to the above space-group names.
They are only intended as comments.
;
_space_group_crystal_system     monoclinic
_space_group_name_H-M_alt     'P 21/c'
_space_group_name_Hall     '-P 2ybc'
loop_
    _space_group_symop_operation_xyz
    'x, y, z'
    '-x, y+1/2, -z+1/2'
    '-x, -y, -z'
    'x, -y-1/2, z-1/2'
_cell_length_a     10.2029(15)
_cell_length_b     15.089(2)
_cell_length_c     7.7814(11)
_cell_angle_alpha     90
_cell_angle_beta     111.545(4)
_cell_angle_gamma     90
_cell_volume     1114.2(3)
_cell_formula_units_Z     2
_cell_measurement_reflns_used     9911
_cell_measurement_theta_min     3.15
_cell_measurement_theta_max     28.00
_cell_measurement_temperature     296
_exptl_crystal_description     'block'
_exptl_crystal_colour     'blue'
_exptl_crystal_size_max     0.11
_exptl_crystal_size_mid     0.09
_exptl_crystal_size_min     0.07
_exptl_crystal_density_diffrn     1.496
_exptl_crystal_density_meas     ?
_exptl_crystal_density_method     ?
_exptl_crystal_F_000     518
_exptl_absorpt_coefficient_mu     1.027
_exptl_absorpt_correction_type     multi-scan
_exptl_absorpt_process_details
;
(<i>SADABS</i>; Bruker, 2013)
;
_shelx_estimated_absorpt_T_min     ?
_shelx_estimated_absorpt_T_max     ?
_exptl_absorpt_correction_T_min     0.895
_exptl_absorpt_correction_T_max     0.931
_diffrn_ambient_temperature     296
_diffrn_radiation_type     MoK\a
_diffrn_radiation_wavelength     0.71073
_diffrn_measurement_device_type     'Bruker APEXII CCD'
_diffrn_measurement_method     '\f and \w scans'
_diffrn_detector_area_resol_mean     ?
_diffrn_reflns_number     40729
_diffrn_reflns_av_R_equivalents     0.0505
_diffrn_reflns_theta_min     3.122
_diffrn_reflns_theta_max     28.317
_diffrn_reflns_theta_full     25.242
_diffrn_measured_fraction_theta_max     0.997
_diffrn_measured_fraction_theta_full     0.999
_diffrn_reflns_limit_h_min     -13
_diffrn_reflns_limit_h_max     13
_diffrn_reflns_limit_k_min     -20
_diffrn_reflns_limit_k_max     20
_diffrn_reflns_limit_l_min     -10
_diffrn_reflns_limit_l_max     10
_diffrn_standards_number     0
_reflns_number_total     2784
_reflns_number_gt     2156
_reflns_threshold_expression     'I > 2\s(I)'
_refine_ls_structure_factor_coef     Fsqd
_refine_ls_matrix_type     full
_refine_ls_R_factor_all     0.0593
_refine_ls_R_factor_gt     0.0413
_refine_ls_wR_factor_gt     0.0926
_refine_ls_wR_factor_ref     0.0997
_refine_ls_goodness_of_fit_ref     1.150
_refine_ls_restrained_S_all     1.150
_refine_ls_number_reflns     2784
_refine_ls_number_parameters     153
_refine_ls_number_restraints     0
_refine_ls_hydrogen_treatment     constr
_refine_ls_weighting_scheme     calc
_refine_ls_weighting_details
              'w=1/[\s^2^(Fo^2^)+(0.0249P)^2^+1.2448P] where P=(Fo^2^+2Fc^2^)/3'
_atom_sites_solution_hydrogens     geom
_atom_sites_solution_primary     ?
_atom_sites_solution_secondary     ?
_refine_ls_shift/su_max     0.000
_refine_ls_shift/su_mean     0.000
_refine_diff_density_max     0.259
_refine_diff_density_min     -0.297
_refine_ls_extinction_method     none
_refine_ls_extinction_coef     .
loop_
    _atom_type_symbol
    _atom_type_description
    _atom_type_scat_dispersion_real
    _atom_type_scat_dispersion_imag
    _atom_type_scat_source
    'C' 'C' 0.0033 0.0016
                         'International Tables Vol C Tables 4.2.6.8 and 6.1.1.4'
    'H' 'H' 0.0000 0.0000
                         'International Tables Vol C Tables 4.2.6.8 and 6.1.1.4'
    'N' 'N' 0.0061 0.0033
                         'International Tables Vol C Tables 4.2.6.8 and 6.1.1.4'
    'Cu' 'Cu' 0.3201 1.2651
                         'International Tables Vol C Tables 4.2.6.8 and 6.1.1.4'
    'O' 'O' 0.0106 0.0060
                         'International Tables Vol C Tables 4.2.6.8 and 6.1.1.4'
_computing_data_collection
;
APEX2 (Bruker, 2013)
;
_computing_cell_refinement
;
SAINT (Bruker, 2013)
;
_computing_data_reduction
;
SAINT (Bruker, 2013)
;
_computing_structure_solution
;
SHELXS97 (Sheldrick, 2008)
;
_computing_structure_refinement
;
SHELXL2014 (Sheldrick, 2015)
;
_computing_molecular_graphics
;
Mercury (Macrae <i>et al.</i>,  2008)
;
_computing_publication_material
;
publCIF (Westrip, 2010)
;
loop_
    _atom_site_type_symbol
    _atom_site_label
    _atom_site_fract_x
    _atom_site_fract_y
    _atom_site_fract_z
    _atom_site_U_iso_or_equiv
    _atom_site_adp_type
    _atom_site_calc_flag
    _atom_site_occupancy
    _atom_site_disorder_assembly
    _atom_site_disorder_group
    C C1 0.7431(2) 0.55700(18) 0.5692(3) 0.0350(5) Uani d 1 . .
    H H1 0.7461 0.5059 0.6420 0.042 Uiso calc 1 . .
    C C2 0.7933(4) 0.6526(2) 0.4009(5) 0.0601(9) Uani d 1 . .
    H H2 0.8394 0.6819 0.3308 0.072 Uiso calc 1 . .
    C C3 0.6778(4) 0.6824(2) 0.4266(5) 0.0656(10) Uani d 1 . .
    H H3 0.6285 0.7359 0.3794 0.079 Uiso calc 1 . .
    C C4 0.5265(2) 0.62360(16) 0.5918(3) 0.0333(5) Uani d 1 . .
    C C5 0.5302(3) 0.57796(19) 0.7472(4) 0.0408(6) Uani d 1 . .
    H H5 0.6125 0.5463 0.8195 0.049 Uiso calc 1 . .
    C C6 0.4129(3) 0.5787(2) 0.7968(4) 0.0430(6) Uani d 1 . .
    H H6 0.4149 0.5470 0.9033 0.052 Uiso calc 1 . .
    C C7 0.2929(2) 0.62494(18) 0.6930(3) 0.0370(6) Uani d 1 . .
    C C8 0.2926(3) 0.67390(18) 0.5434(4) 0.0419(6) Uani d 1 . .
    H H8 0.2126 0.7087 0.4760 0.050 Uiso calc 1 . .
    C C9 0.4084(3) 0.67258(18) 0.4912(4) 0.0403(6) Uani d 1 . .
    H H9 0.4069 0.7053 0.3861 0.048 Uiso calc 1 . .
    C C10 0.9356(3) 0.56669(19) 0.1300(3) 0.0402(6) Uani d 1 . .
    C C11 0.9592(4) 0.6405(2) 0.0154(4) 0.0617(9) Uani d 1 . .
    H H11A 0.9094 0.6273 -0.1159 0.093 Uiso calc 1 . .
    H H11B 1.0603 0.6463 0.0408 0.093 Uiso calc 1 . .
    H H11C 0.9234 0.6961 0.0464 0.093 Uiso calc 1 . .
    N N1 0.8345(2) 0.57396(15) 0.4905(3) 0.0368(5) Uani d 1 . .
    N N2 0.6450(2) 0.62096(14) 0.5338(3) 0.0362(5) Uani d 1 . .
    Cu Cu1 1.0000 0.5000 0.5000 0.03750(14) Uani d 1 . .
    O O1 0.8401(2) 0.51168(15) 0.0597(3) 0.0528(5) Uani d 1 . .
    O O2 1.01849(18) 0.56716(14) 0.2987(2) 0.0455(5) Uani d 1 . .
    O O3 0.17326(19) 0.62330(15) 0.7320(3) 0.0502(5) Uani d 1 . .
    H H3A 0.1775 0.5811 0.8043 0.075 Uiso calc 1 . .
loop_
    _atom_site_aniso_label
    _atom_site_aniso_U_11
    _atom_site_aniso_U_22
    _atom_site_aniso_U_33
    _atom_site_aniso_U_12
    _atom_site_aniso_U_13
    _atom_site_aniso_U_23
    C1 0.0274(11) 0.0431(14) 0.0347(12) -0.0002(10) 0.0115(9) 0.0037(10)
    C2 0.073(2) 0.0432(17) 0.089(2) 0.0039(15) 0.060(2) 0.0134(16)
    C3 0.079(2) 0.0395(17) 0.104(3) 0.0157(16) 0.064(2) 0.0252(17)
    C4 0.0288(11) 0.0337(12) 0.0384(13) -0.0008(9) 0.0135(10) -0.0017(10)
    C5 0.0271(12) 0.0540(17) 0.0403(13) 0.0071(11) 0.0111(10) 0.0107(12)
    C6 0.0345(13) 0.0601(18) 0.0369(13) 0.0048(12) 0.0161(11) 0.0117(12)
    C7 0.0282(11) 0.0441(14) 0.0403(13) 0.0003(10) 0.0144(10) -0.0056(11)
    C8 0.0333(13) 0.0411(15) 0.0494(15) 0.0096(11) 0.0129(11) 0.0067(12)
    C9 0.0380(13) 0.0397(14) 0.0440(14) 0.0047(11) 0.0159(11) 0.0092(11)
    C10 0.0364(13) 0.0524(16) 0.0369(13) 0.0142(12) 0.0195(11) 0.0071(12)
    C11 0.082(2) 0.056(2) 0.0539(18) 0.0127(17) 0.0328(17) 0.0158(15)
    N1 0.0313(10) 0.0428(12) 0.0393(11) -0.0035(9) 0.0165(9) -0.0029(9)
    N2 0.0333(10) 0.0357(11) 0.0435(11) 0.0015(9) 0.0187(9) 0.0027(9)
    Cu1 0.0246(2) 0.0589(3) 0.0293(2) 0.0002(2) 0.01022(15) 0.0018(2)
    O1 0.0430(10) 0.0701(14) 0.0416(10) 0.0012(10) 0.0112(8) 0.0052(10)
    O2 0.0316(9) 0.0717(14) 0.0350(9) 0.0000(9) 0.0141(8) 0.0087(9)
    O3 0.0339(9) 0.0667(14) 0.0571(12) 0.0073(9) 0.0253(9) 0.0065(10)
_geom_special_details
;
 All esds (except the esd in the dihedral angle between two l.s. planes)
 are estimated using the full covariance matrix.  The cell esds are taken
 into account individually in the estimation of esds in distances, angles
 and torsion angles; correlations between esds in cell parameters are only
 used when they are defined by crystal symmetry.  An approximate (isotropic)
 treatment of cell esds is used for estimating esds involving l.s. planes.
;
loop_
    _geom_bond_atom_site_label_1
    _geom_bond_atom_site_label_2
    _geom_bond_site_symmetry_2
    _geom_bond_distance
    _geom_bond_publ_flag
    C1 N1 . 1.315(3) ?
    C1 N2 . 1.345(3) ?
    C1 Cu1 . 2.989(2) ?
    C1 H1 . 0.9500 ?
    C2 C3 . 1.343(4) ?
    C2 N1 . 1.361(4) ?
    C2 Cu1 . 3.024(3) ?
    C2 H2 . 0.9500 ?
    C3 N2 . 1.369(4) ?
    C3 H3 . 0.9500 ?
    C4 C5 . 1.380(3) ?
    C4 C9 . 1.385(3) ?
    C4 N2 . 1.438(3) ?
    C5 C6 . 1.386(3) ?
    C5 H5 . 0.9500 ?
    C6 C7 . 1.383(4) ?
    C6 H6 . 0.9500 ?
    C7 O3 . 1.363(3) ?
    C7 C8 . 1.377(4) ?
    C7 Cu1 1_455 3.383(2) ?
    C8 C9 . 1.383(4) ?
    C8 Cu1 1_455 3.895(3) ?
    C8 H8 . 0.9500 ?
    C9 H9 . 0.9500 ?
    C10 O1 . 1.244(3) ?
    C10 O2 . 1.274(3) ?
    C10 C11 . 1.501(4) ?
    C10 Cu1 . 2.888(3) ?
    C11 H11A . 0.9800 ?
    C11 H11B . 0.9800 ?
    C11 H11C . 0.9800 ?
    N1 Cu1 . 2.003(2) y
    Cu1 O2 3_766 1.9322(18) ?
    Cu1 O2 . 1.9322(18) y
    Cu1 N1 3_766 2.003(2) ?
    Cu1 O3 3_666 2.739(2) ?
    Cu1 O3 1_655 2.739(2) ?
    O3 Cu1 1_455 2.739(2) y
    O3 H3A . 0.8400 ?
loop_
    _geom_angle_atom_site_label_1
    _geom_angle_atom_site_label_2
    _geom_angle_atom_site_label_3
    _geom_angle_site_symmetry_1
    _geom_angle_site_symmetry_3
    _geom_angle
    _geom_angle_publ_flag
    N1 C1 N2 . . 111.5(2) ?
    N2 C1 Cu1 . . 143.71(17) ?
    N1 C1 H1 . . 124.2 ?
    N2 C1 H1 . . 124.2 ?
    Cu1 C1 H1 . . 92.1 ?
    C3 C2 N1 . . 109.8(3) ?
    C3 C2 Cu1 . . 141.7(2) ?
    C3 C2 H2 . . 125.1 ?
    N1 C2 H2 . . 125.1 ?
    Cu1 C2 H2 . . 93.2 ?
    C2 C3 N2 . . 106.8(3) ?
    C2 C3 H3 . . 126.6 ?
    N2 C3 H3 . . 126.6 ?
    C5 C4 C9 . . 120.0(2) ?
    C5 C4 N2 . . 120.4(2) ?
    C9 C4 N2 . . 119.6(2) ?
    C4 C5 C6 . . 119.4(2) ?
    C4 C5 H5 . . 120.3 ?
    C6 C5 H5 . . 120.3 ?
    C7 C6 C5 . . 120.7(2) ?
    C7 C6 H6 . . 119.6 ?
    C5 C6 H6 . . 119.6 ?
    O3 C7 C8 . . 118.3(2) ?
    O3 C7 C6 . . 122.3(2) ?
    C8 C7 C6 . . 119.4(2) ?
    O3 C7 Cu1 . 1_455 51.02(13) ?
    C8 C7 Cu1 . 1_455 101.33(16) ?
    C6 C7 Cu1 . 1_455 115.23(18) ?
    C7 C8 C9 . . 120.2(2) ?
    C7 C8 Cu1 . 1_455 58.39(14) ?
    C9 C8 Cu1 . 1_455 132.43(19) ?
    C7 C8 H8 . . 119.9 ?
    C9 C8 H8 . . 119.9 ?
    Cu1 C8 H8 1_455 . 81.3 ?
    C8 C9 C4 . . 120.1(2) ?
    C8 C9 H9 . . 120.0 ?
    C4 C9 H9 . . 120.0 ?
    O1 C10 O2 . . 125.0(3) ?
    O1 C10 C11 . . 120.3(3) ?
    O2 C10 C11 . . 114.7(3) ?
    O1 C10 Cu1 . . 93.50(16) ?
    C11 C10 Cu1 . . 145.5(2) ?
    C10 C11 H11A . . 109.5 ?
    C10 C11 H11B . . 109.5 ?
    H11A C11 H11B . . 109.5 ?
    C10 C11 H11C . . 109.5 ?
    H11A C11 H11C . . 109.5 ?
    H11B C11 H11C . . 109.5 ?
    C1 N1 C2 . . 105.7(2) ?
    C1 N1 Cu1 . . 127.34(18) ?
    C2 N1 Cu1 . . 127.00(18) ?
    C1 N2 C3 . . 106.3(2) ?
    C1 N2 C4 . . 127.2(2) ?
    C3 N2 C4 . . 126.5(2) ?
    O2 Cu1 O2 3_766 . 180.0 ?
    O2 Cu1 N1 3_766 . 89.44(8) ?
    O2 Cu1 N1 . . 90.56(8) y
    O2 Cu1 N1 3_766 3_766 90.56(8) ?
    O2 Cu1 N1 . 3_766 89.44(8) ?
    N1 Cu1 N1 . 3_766 180.0 y
    O2 Cu1 O3 3_766 3_666 86.94(7) ?
    O2 Cu1 O3 . 3_666 93.06(7) y
    N1 Cu1 O3 . 3_666 91.31(7) y
    N1 Cu1 O3 3_766 3_666 88.69(7) ?
    O2 Cu1 O3 3_766 1_655 93.06(7) ?
    O2 Cu1 O3 . 1_655 86.94(7) y
    N1 Cu1 O3 . 1_655 88.69(7) y
    N1 Cu1 O3 3_766 1_655 91.31(7) ?
    O3 Cu1 O3 3_666 1_655 180.00(7) ?
    C10 O1 Cu1 . . 63.78(14) ?
    C10 O2 Cu1 . . 127.36(18) ?
    C7 O3 Cu1 . 1_455 106.23(16) ?
    C7 O3 H3A . . 109.5 ?
    Cu1 O3 H3A 1_455 . 77.8 ?
loop_
    _geom_torsion_atom_site_label_1
    _geom_torsion_atom_site_label_2
    _geom_torsion_atom_site_label_3
    _geom_torsion_atom_site_label_4
    _geom_torsion_site_symmetry_1
    _geom_torsion_site_symmetry_2
    _geom_torsion_site_symmetry_3
    _geom_torsion_site_symmetry_4
    _geom_torsion
    _geom_torsion_publ_flag
    N1 C2 C3 N2 . . . . -0.4(4) ?
    Cu1 C2 C3 N2 . . . . -0.5(6) ?
    C9 C4 C5 C6 . . . . 2.6(4) ?
    N2 C4 C5 C6 . . . . -177.6(3) ?
    C4 C5 C6 C7 . . . . -0.3(4) ?
    C5 C6 C7 O3 . . . . 176.5(3) ?
    C5 C6 C7 C8 . . . . -2.9(4) ?
    C5 C6 C7 Cu1 . . . 1_455 118.1(3) ?
    O3 C7 C8 C9 . . . . -175.6(3) ?
    C6 C7 C8 C9 . . . . 3.8(4) ?
    Cu1 C7 C8 C9 1_455 . . . -123.9(2) ?
    O3 C7 C8 Cu1 . . . 1_455 -51.63(19) ?
    C6 C7 C8 Cu1 . . . 1_455 127.7(3) ?
    C7 C8 C9 C4 . . . . -1.5(4) ?
    Cu1 C8 C9 C4 1_455 . . . -74.7(3) ?
    C5 C4 C9 C8 . . . . -1.7(4) ?
    N2 C4 C9 C8 . . . . 178.5(2) ?
    N2 C1 N1 C2 . . . . 0.2(3) ?
    Cu1 C1 N1 C2 . . . . -179.9(3) ?
    N2 C1 N1 Cu1 . . . . -179.88(16) ?
    C3 C2 N1 C1 . . . . 0.1(4) ?
    Cu1 C2 N1 C1 . . . . 179.9(3) ?
    C3 C2 N1 Cu1 . . . . -179.8(2) ?
    N1 C1 N2 C3 . . . . -0.4(3) ?
    Cu1 C1 N2 C3 . . . . -0.5(4) ?
    N1 C1 N2 C4 . . . . 177.9(2) ?
    Cu1 C1 N2 C4 . . . . 177.83(19) ?
    C2 C3 N2 C1 . . . . 0.5(4) ?
    C2 C3 N2 C4 . . . . -177.9(3) ?
    C5 C4 N2 C1 . . . . 25.2(4) ?
    C9 C4 N2 C1 . . . . -155.1(3) ?
    C5 C4 N2 C3 . . . . -156.8(3) ?
    C9 C4 N2 C3 . . . . 23.0(4) ?
    O2 C10 O1 Cu1 . . . . 6.7(2) ?
    C11 C10 O1 Cu1 . . . . -172.5(3) ?
    O1 C10 O2 Cu1 . . . . -12.6(4) ?
    C11 C10 O2 Cu1 . . . . 166.60(19) ?
    C8 C7 O3 Cu1 . . . 1_455 81.4(3) ?
    C6 C7 O3 Cu1 . . . 1_455 -97.9(3) ?
loop_
    _geom_hbond_atom_site_label_D
    _geom_hbond_atom_site_label_H
    _geom_hbond_atom_site_label_A
    _geom_hbond_site_symmetry_A
    _geom_hbond_distance_DH
    _geom_hbond_distance_HA
    _geom_hbond_distance_DA
    _geom_hbond_angle_DHA
    C5 H5 O1 1_556 0.95 2.44 3.356(3) 161.0
    O3 H3A O1 3_666 0.84 1.80 2.637(3) 171.7
_shelx_hkl_file
;
   0   0  -2 5558.54  114.89
   0   0  -2 5766.72  113.49
   0   0  -2 6260.87  120.99
   0   0   2 5397.36  113.39
   0   0   2 5632.54  113.59
   0   0   2 5512.25  114.99
   0   0   2 5831.02  120.29
   0   0   2 5643.54  113.29
   0   0  -3    2.50    1.30
   0   0  -3    0.30    1.60
   0   0  -3    1.70    1.30
   0   0  -3   -0.60    1.10
   0   0  -3   -4.30    4.20
   0   0   3    1.20    1.00
   0   0   3   -2.10    1.20
   0   0   3   -0.30    1.10
   0   0   3    0.90    1.20
   0   0   3   -2.40    1.00
   0   0   3   -1.50    4.40
   0   0  -4 3366.46   79.89
   0   0  -4 3207.28   66.89
   0   0  -4 3270.17   66.89
   0   0  -4 3274.17   70.09
   0   0  -4 3216.58   68.09
   0   0   4 3260.37   67.19
   0   0   4 3231.78   66.99
   0   0   4 3171.28   68.09
   0   0   4 3223.08   78.69
   0   0   4 3328.57   70.39
   0   0   4 3259.77   66.99
   0   0  -5    5.90    3.20
   0   0  -5    4.70    2.30
   0   0  -5    3.90    2.20
   0   0  -5   -7.90    8.10
   0   0  -5   -3.00    1.80
   0   0   5    2.00    2.20
   0   0   5    2.80    2.20
   0   0   5    4.40    2.20
   0   0   5   -1.20    3.20
   0   0   5    0.20    2.10
   0   0   5    0.70    1.80
   0   0   5    0.50    8.20
   0   0  -6  150.58    8.20
   0   0  -6  143.89   19.60
   0   0  -6  152.38    9.60
   0   0  -6  140.79    6.60
   0   0   6  151.28   19.60
   0   0   6  145.39    8.00
   0   0   6  138.59    6.70
   0   0   6  148.09    6.70
   0   0   6  139.39    9.30
   0   0   6  140.49    7.10
   0   0   6  132.79    7.00
   0   0  -7    0.70    5.00
   0   0  -7    5.80    3.40
   0   0  -7    0.50    3.30
   0   0  -7    0.70   13.50
   0   0   7    0.60    3.00
   0   0   7    1.70    3.30
   0   0   7   -4.80    3.50
   0   0   7    1.50    3.60
   0   0   7  -13.10   14.00
   0   0  -8   71.39    7.10
   0   0  -8   61.49    7.30
   0   0  -8   47.60    6.90
   0   0  -8   62.29    8.50
   0   0   8   52.69    7.10
   0   0   8   62.89    9.30
   0   0   8   67.19    6.60
   0   0   8   54.79    7.10
   0   0   8   69.99    6.80
   0   0  -9    2.70    8.50
   0   0   9    7.40    9.70
   0   0   9   -4.10    8.40
   0   0   9    3.70    4.80
   0   0   9   -2.80    5.60
   0   0   9    1.10    6.60
   0   1   9   62.09    9.70
   0   1   9   71.89   10.90
   0   1   9   74.79   12.50
   0   1   9   91.09    8.50
   0   1   9   70.89   10.20
   0  -1  -9  102.99   14.30
   0   1   8    4.80    5.50
   0   1   8    3.10    4.40
   0   1   8  -10.80    5.70
   0   1   8    0.10    5.30
   0   1   8    2.40    4.00
   0  -1  -8   12.50    6.20
   0  -1  -8    1.70    4.70
   0  -1  -8  -12.70    6.60
   0   1   7   62.29    7.90
   0   1   7   64.39    6.10
   0   1   7   52.69    7.30
   0   1   7   62.29    7.40
   0   1   7   62.49    6.10
   0  -1  -7   63.29    8.90
   0  -1  -7   70.79    8.70
   0  -1  -7   64.89    6.30
   0  -1  -7   62.19    6.40
   0  -1  -7   64.69   16.10
   0   1   6   20.90    3.90
   0   1   6   22.00    3.70
   0   1   6   19.40   12.00
   0   1   6   24.90    3.60
   0   1   6   18.70    3.50
   0   1   6   23.30    4.00
   0  -1  -6    9.30   11.90
   0  -1  -6   23.60    4.70
   0  -1  -6   18.70    3.90
   0  -1  -6   15.10    3.20
   0   1   5 1111.79   26.00
   0   1   5 1106.89   26.20
   0   1   5 1111.09   26.10
   0   1   5 1066.29   39.00
   0   1   5 1120.29   27.50
   0  -1  -5 1093.29   27.30
   0  -1  -5 1102.69   29.00
   0  -1  -5 1118.29   39.50
   0  -1  -5 1095.29   25.70
   0   1   4   83.69    4.50
   0   1   4   74.89    5.60
   0   1   4   84.59    4.40
   0   1   4   88.19    5.10
   0   1   4  100.59   12.90
   0   1   4   80.99    4.60
   0   1   4   83.29    4.50
   0  -1  -4   65.19    9.90
   0  -1  -4   88.69    4.50
   0  -1  -4   84.19    4.60
   0  -1  -4   81.49    3.10
   0  -1  -4   91.19    5.50
   0  -1  -4   70.89    5.60
   0   1   3 1331.77   38.60
   0   1   3 1381.46   31.30
   0   1   3 1334.87   29.10
   0   1   3 1344.77   29.30
   0   1   3 1331.97   29.20
   0   1   3 1327.67   29.00
   0   1   3 1346.17   30.20
   0  -1  -3 1352.36   28.10
   0  -1  -3 1335.77   31.00
   0  -1  -3 1340.97   29.20
   0  -1  -3 1374.06   39.30
   0  -1  -3 1347.67   29.20
   0  -1  -3 1352.06   30.20
   0   1   2   15.20    1.70
   0   1   2   16.20    1.90
   0   1   2   16.20    1.70
   0   1   2   11.00    3.70
   0   1   2   16.80    2.70
   0   1   2   16.60    1.90
   0   1   2   19.70    2.10
   0  -1  -2   16.50    2.10
   0  -1  -2   19.60    1.70
   0  -1  -2   11.30    2.10
   0  -1  -2   13.80    1.80
   0  -1  -2   18.30    3.90
   0   1   1 7050.39  145.99
   0  -1  -1 7075.89  145.29
   0   1  -1 6944.10  140.89
   0  -1   1 7059.49  141.29
   0   1  -2   17.20    1.50
   0   1  -2   12.60    3.00
   0   1  -2   18.80    1.70
   0   1  -2   13.40    2.20
   0   1  -2   13.60    1.40
   0  -1   2   16.60    1.50
   0  -1   2   20.00    3.30
   0  -1   2   17.30    1.90
   0  -1   2   16.50    1.50
   0  -1   2   16.50    1.30
   0  -1   2   16.10    1.30
   0  -1   2   13.90    2.20
   0   1  -3 1347.37   28.10
   0   1  -3 1354.26   28.30
   0   1  -3 1393.46   30.80
   0   1  -3 1383.36   35.80
   0   1  -3 1345.67   28.80
   0  -1   3 1137.99   28.90
   0  -1   3 1359.86   28.10
   0  -1   3 1321.77   35.70
   0  -1   3 1342.57   30.70
   0  -1   3 1369.76   28.90
   0  -1   3 1330.07   28.30
   0   1  -4   89.99   11.60
   0   1  -4   86.79    4.00
   0   1  -4   85.49    5.90
   0   1  -4   83.69    4.60
   0   1  -4   82.69    4.00
   0  -1   4  101.79   11.60
   0  -1   4   83.49    4.10
   0  -1   4   83.09    4.00
   0  -1   4   85.69    5.60
   0  -1   4   91.49    4.60
   0  -1   4   84.39    4.00
   0  -1   4   71.09    3.90
   0   1  -5 1101.99   28.80
   0   1  -5 1095.39   24.60
   0   1  -5 1072.69   24.50
   0   1  -5 1124.49   36.40
   0   1  -5 1083.59   25.90
   0  -1   5 1068.19   24.90
   0  -1   5 1104.79   25.10
   0  -1   5 1096.89   26.00
   0  -1   5 1110.09   24.90
   0  -1   5 1085.99   25.10
   0  -1   5 1119.29   29.00
   0  -1   5 1035.80   35.80
   0   1  -6   22.20    4.90
   0   1  -6   21.20    3.20
   0   1  -6   19.10    3.40
   0   1  -6   12.90   10.40
   0  -1   6   14.50   10.50
   0  -1   6   21.10    3.30
   0  -1   6   17.10    3.30
   0  -1   6   16.50    3.20
   0  -1   6   17.00    4.40
   0  -1   6   21.70    3.10
   0  -1   6   14.50    2.90
   0   1  -7   53.79   14.20
   0   1  -7   64.99    5.70
   0   1  -7   69.99    9.10
   0  -1   7   55.29    6.30
   0  -1   7   55.29    5.40
   0  -1   7   59.89    6.40
   0  -1   7   51.99   14.80
   0  -1   7   69.59    6.90
   0  -1   7   70.29    9.20
   0  -1   7   59.49    5.60
   0   1  -8   -5.10    4.50
   0   1  -8    2.00    4.00
   0   1  -8   -7.10    6.40
   0  -1   8    4.30    5.10
   0  -1   8    5.40    3.90
   0  -1   8    6.30    3.80
   0  -1   8   -5.80    4.70
   0  -1   8    5.30    5.90
   0   1  -9   96.09   13.10
   0  -1   9   70.79   14.20
   0  -1   9   56.99    8.40
   0  -1   9   83.19    7.30
   0  -1   9   67.69   14.60
   0  -1   9   77.49    9.20
   0   2   9    5.70    9.70
   0   2   9    2.50    7.70
   0   2   9    1.30    6.90
   0   2   9    9.60    5.60
   0  -2  -9   24.70    9.10
   0  -2  -9    7.30    9.00
   0   2   8   53.39    7.40
   0   2   8   45.00    6.10
   0   2   8   40.30    7.90
   0   2   8   40.90    7.10
   0  -2  -8   38.40    7.30
   0  -2  -8   43.50    6.40
   0  -2  -8   57.29    8.90
   0   2   7    1.90    4.30
   0   2   7    3.90    4.50
   0   2   7    4.00    3.70
   0   2   7    2.60    4.10
   0   2   7    1.20    3.40
   0  -2  -7    7.70    5.00
   0  -2  -7    0.60    3.90
   0  -2  -7   -6.60    4.90
   0  -2  -7    0.00    4.00
   0  -2  -7   -3.10   16.00
   0   2   6  148.79    8.80
   0   2   6  137.89    7.60
   0   2   6  154.08    7.90
   0   2   6  150.78   21.70
   0   2   6  147.49    7.60
   0  -2  -6  143.79   21.40
   0  -2  -6  138.49    7.30
   0  -2  -6  143.49    9.60
   0  -2  -6  138.09   10.80
   0   2   5  244.68    9.20
   0   2   5  267.27    9.20
   0   2   5  266.17   10.50
   0   2   5  256.67   20.60
   0   2   5  249.68    9.20
   0   2   5  247.58    9.20
   0  -2  -5  249.97   10.30
   0  -2  -5  245.58    6.70
   0  -2  -5  237.18   20.60
   0  -2  -5  259.27    8.30
   0  -2  -5  266.97   11.20
   0  -2  -5  253.17    9.10
   0   2   4  841.12   20.50
   0   2   4  849.02   20.40
   0   2   4  810.72   20.30
   0   2   4  815.82   31.90
   0   2   4  848.32   21.80
   0   2   4  841.82   20.50
   0  -2  -4  840.72   18.90
   0  -2  -4  892.91   33.60
   0  -2  -4  848.22   20.40
   0  -2  -4  849.02   19.10
   0  -2  -4  848.22   21.80
   0  -2  -4  819.82   22.40
   0  -2  -4  851.91   20.40
   0   2   3  369.46   10.20
   0   2   3  373.76   11.10
   0   2   3  336.97   17.80
   0   2   3  350.06   10.10
   0   2   3  368.96   10.00
   0   2   3  375.26   10.30
   0  -2  -3  371.06    9.60
   0  -2  -3  376.56    9.60
   0  -2  -3  375.26   18.80
   0  -2  -3  362.76   10.20
   0  -2  -3  365.96   11.10
   0  -2  -3  361.46   11.40
   0   2   2  243.58   13.00
   0   2   2  251.17    7.80
   0   2   2  244.28    7.10
   0   2   2  246.08    7.20
   0   2   2  253.17    7.10
   0   2   2  239.78    7.10
   0  -2  -2  256.17    6.90
   0  -2  -2  254.87   12.90
   0  -2  -2  244.08    7.80
   0  -2  -2  254.37    7.20
   0  -2  -2  249.18    6.90
   0  -2  -2  244.98    7.90
   0   2   1 1478.55   31.00
   0   2   1 1474.85   31.10
   0   2   1 1461.65   31.10
   0   2   1 1503.45   37.70
   0   2   1 1491.25   31.00
   0   2   1 1470.75   31.70
   0  -2  -1 1508.55   31.00
   0  -2  -1 1601.64   38.10
   0  -2  -1 1432.96   31.00
   0  -2  -1 1493.45   31.00
   0  -2  -1 1481.05   31.70
   0   2  -1 1443.56   30.30
   0   2  -1 1486.55   30.00
   0   2  -1 1448.56   30.30
   0   2  -1 1580.94   34.60
   0   2  -1 1462.85   30.00
   0  -2   1 1493.25   30.30
   0  -2   1 1479.65   30.20
   0  -2   1 1570.54   34.60
   0  -2   1 1501.45   30.40
   0  -2   1 1459.45   30.30
   0   2  -2  236.88    6.10
   0   2  -2  253.47    7.70
   0   2  -2  246.18    6.00
   0   2  -2  253.67    9.90
   0  -2   2  246.38    6.10
   0  -2   2  259.07   10.30
   0  -2   2  239.18    5.90
   0  -2   2  245.88    6.20
   0  -2   2  244.88    6.00
   0  -2   2  242.78    7.60
   0  -2   2  245.88    5.80
   0   2  -3  354.66   14.70
   0   2  -3  358.76    8.70
   0   2  -3  355.36   11.00
   0   2  -3  360.86    8.90
   0  -2   3  364.86    9.10
   0  -2   3  355.56   14.70
   0  -2   3  361.66    9.20
   0  -2   3  361.46    8.90
   0  -2   3  372.76    9.10
   0  -2   3  351.06    8.60
   0  -2   3  357.26   11.00
   0   2  -4  839.72   27.30
   0   2  -4  855.51   18.70
   0   2  -4  852.91   18.90
   0   2  -4  814.62   22.00
   0  -2   4  860.11   19.10
   0  -2   4  827.52   19.00
   0  -2   4  825.52   22.20
   0  -2   4  849.41   19.00
   0  -2   4  855.01   19.60
   0  -2   4  800.12   27.20
   0   2  -5  244.88    7.50
   0   2  -5  259.97   11.10
   0   2  -5  246.48    7.50
   0   2  -5  223.38   16.30
   0  -2   5  248.88    7.90
   0  -2   5  256.47   10.90
   0  -2   5  234.28    8.10
   0  -2   5  257.77    8.00
   0  -2   5  253.27   17.60
   0  -2   5  255.77    8.20
   0  -2   5  250.17    8.50
   0   2  -6  137.19   17.70
   0   2  -6  137.59    9.30
   0   2  -6  147.39    5.90
   0   2  -6  137.09    5.80
   0  -2   6  150.08    7.00
   0  -2   6  144.99    6.20
   0  -2   6  136.39    6.20
   0  -2   6  119.09   18.30
   0  -2   6  144.39    6.90
   0  -2   6  152.38    9.30
   0  -2   6  138.69    6.50
   0   2  -7   -7.70    4.60
   0   2  -7   26.90   13.70
   0   2  -7   -2.60    2.90
   0  -2   7    3.50    5.60
   0  -2   7   -3.10    2.70
   0  -2   7    0.20    3.10
   0  -2   7   -2.90   12.70
   0  -2   7    1.00    3.30
   0  -2   7    1.70    3.00
   0  -2   7   -2.40    3.60
   0   2  -8   51.99    8.50
   0  -2   8   50.69    5.80
   0  -2   8   43.10    7.10
   0  -2   8   54.59    6.90
   0  -2   8   54.69    6.80
   0  -2   8   43.10    5.80
   0   2  -9   12.50    8.30
   0  -2   9    4.90    5.30
   0  -2   9   -1.40    4.30
   0  -2   9   -1.80    6.10
   0  -2   9    5.20    9.20
   0   3   9   49.50    9.50
   0   3   9   61.19    9.90
   0   3   9   43.60   10.90
   0   3   9   43.80    9.70
   0  -3  -9   66.29   11.30
   0  -3  -9   41.40   10.40
   0   3   8   -7.80    6.60
   0   3   8    0.90    4.80
   0   3   8   -0.80    4.80
   0   3   8    4.90    6.20
   0   3   8   -8.30    5.90
   0  -3  -8   -5.30    5.40
   0  -3  -8   -0.80    6.70
   0  -3  -8    7.20    6.90
   0   3   7  256.07   11.90
   0   3   7  244.38   10.50
   0   3   7  238.38   11.60
   0   3   7  256.17   12.00
   0   3   7  253.77   13.30
   0  -3  -7  241.28   13.50
   0  -3  -7  291.07   33.80
   0  -3  -7  213.98   10.10
   0  -3  -7  228.88   10.60
   0  -3  -7  259.67   13.70
   0   3   6   11.00    3.60
   0   3   6    5.60    3.60
   0   3   6   11.80    3.60
   0   3   6   11.40    4.80
   0  -3  -6   11.10    3.50
   0  -3  -6   11.40    3.30
   0  -3  -6   16.30    4.40
   0  -3  -6    4.50   13.10
   0  -3  -6    4.80    3.80
   0   3   5  495.85   14.60
   0   3   5  497.05   14.80
   0   3   5  474.45   14.40
   0   3   5  520.05   16.30
   0   3   5  492.95   14.60
   0   3   5  482.05   28.10
   0  -3  -5  503.75   16.80
   0  -3  -5  472.95   28.00
   0  -3  -5  492.95   16.10
   0  -3  -5  505.75   12.70
   0  -3  -5  486.85   14.50
   0  -3  -5  498.75   12.70
   0   3   4  425.96   12.60
   0   3   4  442.06   13.90
   0   3   4  421.46   12.50
   0   3   4  426.66   12.60
   0   3   4  398.86   23.00
   0   3   4  447.16   12.50
   0  -3  -4  427.06   14.00
   0  -3  -4  435.76   11.50
   0  -3  -4  431.56   11.60
   0  -3  -4  433.46   13.90
   0   3   3  576.64   14.90
   0   3   3  551.04   14.70
   0   3   3  576.04   14.80
   0   3   3  574.04   14.70
   0   3   3  582.24   24.70
   0   3   3  575.14   16.00
   0  -3  -3  579.54   16.10
   0  -3  -3  588.74   16.10
   0  -3  -3  580.34   14.40
   0  -3  -3  564.74   14.90
   0  -3  -3  585.94   14.50
   0  -3  -3  576.34   25.40
   0   3   2  410.16   11.20
   0   3   2  438.86   12.30
   0   3   2  432.76   11.30
   0   3   2  410.76   18.70
   0   3   2  442.46   11.40
   0   3   2  435.36   11.40
   0  -3  -2  423.26   11.30
   0  -3  -2  456.15   11.20
   0  -3  -2  433.16   11.10
   0  -3  -2  439.36   12.30
   0  -3  -2  450.95   19.70
   0   3   1 1139.39   24.40
   0   3   1 1130.29   24.30
   0   3   1 1090.19   24.30
   0   3   1 1117.39   25.10
   0   3   1 1107.19   24.30
   0  -3  -1 1154.38   24.30
   0  -3  -1 1164.38   32.60
   0  -3  -1 1010.20   25.20
   0  -3  -1 1121.39   24.30
   0  -3  -1 1105.99   25.00
   0  -3  -1 1088.19   24.30
   0   3   0   -0.60    0.70
   0   3   0    4.50    2.70
   0   3   0   -1.60    0.80
   0   3   0   -0.30    0.80
   0   3   0   -0.60    0.80
   0   3   0   -0.20    0.90
   0  -3   0   -1.30    0.80
   0  -3   0   -0.80    0.80
   0  -3   0    1.60    2.40
   0  -3   0   -0.90    0.80
   0  -3   0   -0.20    0.80
   0  -3   0   -1.20    0.80
   0   3  -1 1136.59   29.10
   0   3  -1 1096.59   23.20
   0   3  -1 1130.59   23.20
   0   3  -1 1110.89   23.50
   0  -3   1 1121.49   29.10
   0  -3   1 1119.49   23.50
   0  -3   1 1098.89   23.40
   0  -3   1 1075.89   23.20
   0  -3   1 1101.29   23.50
   0   3  -2  432.16   14.80
   0   3  -2  418.06    9.80
   0   3  -2  417.56    9.80
   0  -3   2  426.76   11.60
   0  -3   2  422.86    9.70
   0  -3   2  422.46   15.10
   0  -3   2  417.06    9.90
   0  -3   2  432.96   10.00
   0   3  -3  570.14   13.00
   0   3  -3  575.24   13.10
   0   3  -3  575.94   19.50
   0   3  -3  577.64   15.70
   0  -3   3  574.64   19.80
   0  -3   3  575.44   15.70
   0  -3   3  568.74   13.20
   0  -3   3  576.74   13.10
   0  -3   3  579.54   13.30
   0  -3   3  566.44   12.90
   0   3  -4  436.86   13.90
   0   3  -4  413.76   21.30
   0   3  -4  435.16   10.70
   0   3  -4  433.56   10.60
   0  -3   4  455.85   11.10
   0  -3   4  449.36   11.10
   0  -3   4  431.86   10.90
   0  -3   4  429.26   13.80
   0  -3   4  422.56   10.80
   0  -3   4  436.16   11.00
   0  -3   4  439.86   18.80
   0   3  -5  491.55   12.10
   0   3  -5  488.55   16.40
   0   3  -5  502.95   21.80
   0   3  -5  495.85   12.30
   0  -3   5  481.05   22.30
   0  -3   5  493.65   13.00
   0  -3   5  493.65   12.60
   0  -3   5  514.15   12.80
   0  -3   5  498.75   13.10
   0   3  -6   10.10    2.40
   0   3  -6   12.50    2.50
   0   3  -6   14.80   10.50
   0  -3   6   14.00    2.70
   0  -3   6   11.30    2.60
   0  -3   6   10.60    2.80
   0  -3   6    7.00    2.70
   0  -3   6   11.60   10.40
   0  -3   6    7.90    4.20
   0  -3   6   10.50    2.70
   0   3  -7  256.17   22.90
   0   3  -7  260.87   13.00
   0  -3   7  224.58    8.60
   0  -3   7  243.68    9.90
   0  -3   7  238.18   10.00
   0  -3   7  238.38   13.00
   0  -3   7  234.28    9.20
   0  -3   7  188.58   22.80
   0  -3   7  243.08    8.60
   0   3  -8    0.10    6.00
   0  -3   8   -3.00    3.70
   0  -3   8   -2.90    5.60
   0  -3   8   -2.00    3.50
   0  -3   8    2.70    3.70
   0  -3   8    6.30    5.30
   0   3  -9   42.10    9.50
   0  -3   9   52.29    6.30
   0  -3   9   60.59    8.60
   0   4   9    6.40    8.70
   0   4   9   -2.20    7.80
   0   4   9    1.50    6.90
   0  -4  -9   -8.80   13.30
   0  -4  -9    1.10    9.30
   0   4   8   28.10    8.20
   0   4   8   37.70    6.60
   0   4   8   31.90    6.60
   0   4   8   44.20    9.00
   0   4   8   36.20    5.60
   0  -4  -8   45.60    7.80
   0  -4  -8   46.20    7.50
   0  -4  -8   23.10    8.20
   0   4   7   22.40    5.10
   0   4   7   18.30    5.40
   0   4   7   19.90    5.00
   0   4   7   10.90    8.60
   0   4   7   13.00    5.50
   0  -4  -7   10.50    4.50
   0  -4  -7   16.60    5.30
   0  -4  -7    9.40    5.80
   0  -4  -7   26.90   21.00
   0  -4  -7   15.20    4.70
   0   4   6  141.99    8.20
   0   4   6  147.59    8.60
   0   4   6  145.79    9.60
   0   4   6  134.29    8.00
   0   4   6  150.08    8.90
   0  -4  -6  148.99    8.40
   0  -4  -6  142.99   15.00
   0  -4  -6  142.29   10.00
   0  -4  -6  144.69    8.20
   0  -4  -6  142.79    6.20
   0  -4  -6  130.99   19.50
   0   4   5   68.39    6.00
   0   4   5   64.19    5.30
   0   4   5   66.19    5.60
   0   4   5   68.19    5.60
   0   4   5   57.89    6.30
   0  -4  -5   65.49    4.50
   0  -4  -5   73.89    6.40
   0  -4  -5   67.29    7.10
   0  -4  -5   66.19    4.90
   0  -4  -5   68.29    5.60
   0  -4  -5   41.50   14.50
   0   4   4   39.20    4.60
   0   4   4   39.50    3.60
   0   4   4   36.10    4.10
   0   4   4   36.80    4.10
   0   4   4   24.30    9.80
   0   4   4   34.00    3.70
   0  -4  -4   28.70   10.10
   0  -4  -4   30.80    4.20
   0  -4  -4   35.80    4.30
   0  -4  -4   31.20    3.80
   0  -4  -4   41.80    5.10
   0  -4  -4   38.20    3.50
   0   4   3   14.20    3.00
   0   4   3   16.30    3.00
   0   4   3   14.50    6.70
   0  -4  -3    7.90    2.10
   0  -4  -3   11.70    2.60
   0  -4  -3    8.90    2.40
   0  -4  -3   10.50    8.20
   0   4   2 1295.67   28.70
   0   4   2 1287.27   28.70
   0   4   2 1241.78   28.60
   0   4   2 1258.57   28.60
   0   4   2 1278.57   29.80
   0  -4  -2 1284.17   28.40
   0  -4  -2 1230.28   28.60
   0  -4  -2 1345.27   41.00
   0  -4  -2 1279.57   29.80
   0  -4  -2 1282.77   28.50
   0   4   1  234.88    8.00
   0   4   1  244.68    7.30
   0   4   1  245.58    7.40
   0   4   1  243.68    7.40
   0   4   1  244.88    7.40
   0  -4  -1  237.88   13.70
   0  -4  -1  239.88    7.40
   0  -4  -1  235.98    8.00
   0  -4  -1  252.57    7.50
   0  -4  -1  247.48    7.40
   0  -4  -1  240.38    7.30
   0  -4  -1  230.68   13.60
   0   4   0 2773.92   56.59
   0   4   0 2709.03   56.69
   0   4   0 2689.53   56.69
   0   4   0 2724.63   56.79
   0   4   0 2726.83   57.19
   0   4   0 2866.21   66.19
   0  -4   0 2771.52   57.09
   0  -4   0 2750.72   56.69
   0  -4   0 2640.04   56.69
   0  -4   0 2806.02   56.69
   0  -4   0 2770.22   56.79
   0  -4   0 2941.51   66.79
   0   4  -1  242.48    6.50
   0   4  -1  236.08   11.90
   0   4  -1  252.47    6.60
   0   4  -1  243.38    6.80
   0  -4   1  242.48    6.70
   0  -4   1  236.88    6.70
   0  -4   1  239.68   12.10
   0  -4   1  242.58    6.70
   0  -4   1  247.28    6.80
   0  -4   1  244.58    6.90
   0   4  -2 1260.57   25.50
   0   4  -2 1249.97   25.60
   0   4  -2 1257.07   26.70
   0   4  -2 1240.28   26.70
   0   4  -2 1310.57   34.30
   0  -4   2 1251.27   28.70
   0  -4   2 1260.17   26.70
   0  -4   2 1239.98   26.60
   0  -4   2 1237.18   26.80
   0  -4   2 1278.97   26.80
   0  -4   2 1264.57   34.20
   0   4  -3   13.50    2.00
   0   4  -3   14.50    1.90
   0   4  -3   11.50    5.10
   0  -4   3   14.60    2.00
   0  -4   3   10.30    1.50
   0  -4   3   13.20    2.00
   0  -4   3   12.00    5.30
   0  -4   3   16.20    2.00
   0  -4   3   15.60    2.90
   0  -4   3   10.30    1.60
   0   4  -4   38.50    7.90
   0   4  -4   29.30    2.70
   0   4  -4   39.30    2.80
   0  -4   4   29.80    7.40
   0  -4   4   29.40    2.80
   0  -4   4   38.00    4.60
   0  -4   4   38.40    2.50
   0  -4   4   37.60    2.70
   0  -4   4   30.00    2.70
   0  -4   4   36.40    2.70
   0   4  -5   64.39    6.30
   0   4  -5   59.89    3.60
   0   4  -5   67.69    3.80
   0   4  -5   81.19   10.60
   0  -4   5   66.49    4.20
   0  -4   5   64.99    6.00
   0  -4   5   66.49    3.80
   0  -4   5   82.49   10.70
   0  -4   5   61.99    4.10
   0  -4   5   63.99    4.00
   0  -4   5   73.39    4.20
   0   4  -6  140.99    5.30
   0   4  -6  138.99    9.50
   0   4  -6  155.68   17.00
   0   4  -6  141.29    5.30
   0  -4   6  142.49    6.40
   0  -4   6  116.19   14.30
   0  -4   6  136.79    5.90
   0  -4   6  139.19    5.80
   0  -4   6  133.29    9.10
   0  -4   6  135.69    6.00
   0  -4   6  131.99    6.60
   0   4  -7   11.10    5.10
   0   4  -7   18.10   13.30
   0  -4   7    9.50    3.20
   0  -4   7   13.60    3.90
   0  -4   7   15.80    3.00
   0  -4   7   -4.10   12.40
   0  -4   7    8.90    4.10
   0  -4   7   11.70    5.60
   0  -4   7    8.20    2.90
   0  -4   8   34.70    5.90
   0  -4   8   48.00    5.90
   0  -4   8   40.40    6.70
   0  -4   8   32.40    4.00
   0  -4   8   34.60    6.20
   0  -4   9    6.00    7.40
   0   5   9   39.80    9.30
   0   5   9   49.10    8.50
   0   5   9   42.60   10.10
   0  -5  -9   51.29   10.80
   0   5   8    7.70    6.00
   0   5   8    0.10    8.40
   0   5   8   -1.10    7.50
   0   5   8    0.60    6.50
   0  -5  -8    2.60    6.30
   0  -5  -8  -15.10    8.20
   0  -5  -8   -8.80    6.90
   0   5   7  268.37   11.90
   0   5   7  270.97   15.30
   0   5   7  245.18   12.10
   0   5   7  262.37   13.50
   0  -5  -7  265.27   12.20
   0  -5  -7  215.08   11.20
   0  -5  -7  257.37   31.70
   0  -5  -7  255.57   35.60
   0  -5  -7  255.27   14.50
   0  -5  -7  257.97    8.40
   0  -5  -7  283.67   14.50
   0   5   6  165.08    9.50
   0   5   6  159.78   10.30
   0   5   6  157.78   10.50
   0   5   6  152.68    9.00
   0   5   6  168.08    9.60
   0  -5  -6  169.68   11.40
   0  -5  -6  159.08    7.70
   0  -5  -6  177.58    9.30
   0  -5  -6  163.98    6.90
   0  -5  -6  162.88   11.30
   0  -5  -6  157.48   20.70
   0   5   5  191.38    9.20
   0   5   5  190.48    8.90
   0   5   5  189.18    9.10
   0   5   5  193.78   10.30
   0   5   5  180.08    8.70
   0  -5  -5  184.38   10.40
   0  -5  -5  192.08    9.10
   0  -5  -5  192.68   10.20
   0  -5  -5  202.28    7.70
   0  -5  -5  171.88    7.90
   0  -5  -5  180.58   24.70
   0  -5  -5  194.28    9.10
   0   5   4  200.68    8.50
   0   5   4  194.48    9.30
   0   5   4  203.08    8.60
   0   5   4  196.68    8.20
   0   5   4  203.98    8.50
   0  -5  -4  217.88    9.50
   0  -5  -4  199.08    7.90
   0  -5  -4  193.18   21.70
   0  -5  -4  197.68    9.10
   0  -5  -4  204.18    7.60
   0  -5  -4  199.78    8.60
   0  -5  -4  193.08    9.50
   0   5   3  559.54   15.50
   0   5   3  548.85   15.40
   0   5   3  563.84   15.40
   0   5   3  553.64   16.70
   0   5   3  531.65   15.30
   0  -5  -3  539.15   28.00
   0  -5  -3  557.24   15.40
   0  -5  -3  572.44   15.00
   0  -5  -3  560.04   15.10
   0  -5  -3  570.54   16.80
   0  -5  -3  559.74   15.50
   0   5   2    1.70    1.50
   0   5   2    4.10    1.90
   0   5   2    3.30    1.70
   0   5   2    2.50    1.70
   0   5   2    0.70    1.50
   0  -5  -2    2.10    1.60
   0  -5  -2    1.90    1.60
   0  -5  -2    4.00    2.20
   0  -5  -2    4.30    1.90
   0  -5  -2   -8.70    6.10
   0  -5  -2   -0.60   10.90
   0  -5  -2    4.90    1.90
   0   5   1  359.66   11.00
   0   5   1  351.26   10.20
   0   5   1  355.06   10.10
   0   5   1  345.47   10.10
   0  -5  -1  355.36   10.20
   0  -5  -1  355.36   10.20
   0  -5  -1  343.47   10.80
   0  -5  -1  369.46   18.20
   0  -5  -1  362.26   18.50
   0  -5  -1  367.46   10.20
   0  -5  -1  345.27   10.20
   0   5   0    2.30    1.30
   0   5   0   -0.20    1.20
   0   5   0    3.00    4.40
   0   5   0   -1.50    1.10
   0   5   0    1.30    1.10
   0  -5   0   -0.50    1.10
   0  -5   0   -1.20    1.10
   0  -5   0   -0.40    1.20
   0  -5   0   -0.80    1.10
   0  -5   0   -2.30    1.10
   0  -5   0   -8.40    7.30
   0   5  -1  365.46    9.50
   0   5  -1  367.56   16.50
   0  -5   1  341.27    9.50
   0  -5   1  380.26    9.70
   0  -5   1  351.46    9.50
   0  -5   1  357.26    9.60
   0  -5   1  345.67   16.50
   0  -5   1  356.16    9.60
   0   5  -2    3.40    5.00
   0   5  -2    1.10    1.40
   0   5  -2    2.50    1.00
   0   5  -2    2.50    1.40
   0  -5   2    5.40    1.40
   0  -5   2    4.10    1.40
   0  -5   2    0.80    1.10
   0  -5   2    1.90    1.30
   0  -5   2    2.70    1.30
   0  -5   2    4.70    4.90
   0   5  -3  533.85   12.90
   0   5  -3  521.85   21.10
   0   5  -3  540.35   12.90
   0  -5   3  542.65   21.40
   0  -5   3  528.35   12.80
   0  -5   3  492.85   14.10
   0  -5   3  533.35   13.00
   0  -5   3  550.94   15.60
   0  -5   3  552.34   13.10
   0   5  -4  192.88    6.20
   0   5  -4  197.88    6.30
   0  -5   4  196.38    9.20
   0  -5   4  195.08    6.60
   0  -5   4  196.98    6.50
   0  -5   4  202.18    6.30
   0  -5   4  195.28    6.40
   0  -5   4  203.48   17.00
   0   5  -5  179.88   15.60
   0   5  -5  185.18    6.20
   0   5  -5  183.08    6.20
   0  -5   5  179.08   17.20
   0  -5   5  183.48    9.60
   0  -5   5  184.68    6.50
   0  -5   5  181.08    6.80
   0  -5   5  192.48    6.80
   0  -5   5  184.88    6.70
   0   5  -6  177.08   17.50
   0  -5   6  163.08    6.30
   0  -5   6  161.58    9.70
   0  -5   6  164.08    7.10
   0  -5   6  171.88    6.50
   0  -5   6  149.19   19.20
   0  -5   6  154.98    5.90
   0   5  -7  242.08   22.40
   0  -5   7  236.08   22.60
   0  -5   7  263.07    8.30
   0  -5   7  271.77    8.70
   0  -5   7  258.07   13.80
   0  -5   7  252.37   10.50
   0  -5   7  257.27   10.40
   0  -5   8    6.00    5.90
   0  -5   8    0.20    3.10
   0  -5   8    1.40    6.00
   0  -5   9   60.29    9.60
   0   6   9    3.70    9.10
   0   6   9  -12.00    9.20
   0   6   9   -7.70    8.30
   0  -6  -9    7.40   10.80
   0   6   8   34.50    7.70
   0   6   8   39.60    7.00
   0   6   8   47.00    8.20
   0   6   8   38.20    9.10
   0   6   8   34.90    7.70
   0  -6  -8   26.60   10.10
   0  -6  -8   26.30    7.20
   0  -6  -8   33.90    9.50
   0   6   7   -2.00    6.20
   0   6   7   -7.90    4.80
   0   6   7   -5.00    4.90
   0   6   7    3.30    5.00
   0  -6  -7  -14.80   21.60
   0  -6  -7    3.70    4.10
   0  -6  -7    2.60    6.30
   0  -6  -7   -8.30    5.30
   0  -6  -7   40.20   36.60
   0  -6  -7   -4.80    6.10
   0  -6  -7   -0.20    5.70
   0   6   6  105.89    8.20
   0   6   6  111.39    8.80
   0   6   6  117.59    9.10
   0   6   6  126.39    9.20
   0  -6  -6  122.49    8.40
   0  -6  -6   80.89   21.00
   0  -6  -6  112.39    8.90
   0  -6  -6  118.19    7.20
   0  -6  -6  103.89    9.90
   0  -6  -6  145.99   11.10
   0  -6  -6  138.89   21.80
   0  -6  -6  103.69    7.90
   0   6   5   21.30    4.50
   0   6   5   22.50    4.50
   0   6   5   17.30    4.10
   0   6   5   22.60    5.00
   0   6   5   20.40    4.30
   0  -6  -5   18.20    4.50
   0  -6  -5   17.30    4.60
   0  -6  -5   13.10    3.90
   0  -6  -5   20.80    4.40
   0  -6  -5   16.40   15.90
   0  -6  -5   21.70    3.50
   0  -6  -5   26.40    4.20
   0   6   4  197.88    8.80
   0   6   4  203.58    9.90
   0   6   4  175.68   10.90
   0   6   4  198.78    8.50
   0   6   4  189.18    8.90
   0  -6  -4  194.78    8.40
   0  -6  -4  162.98   23.20
   0  -6  -4  194.08    9.80
   0  -6  -4  202.28    8.80
   0  -6  -4  194.38    8.20
   0  -6  -4  201.88    8.90
   0   6   3    2.20    2.20
   0   6   3    0.80    1.90
   0   6   3    0.70    2.20
   0   6   3    3.10    2.20
   0   6   3   -2.60    2.10
   0  -6  -3    2.90    2.40
   0  -6  -3    0.90    9.10
   0  -6  -3    0.40    2.30
   0  -6  -3    2.30    2.20
   0  -6  -3    0.90    1.70
   0  -6  -3   -4.70    9.10
   0  -6  -3   -0.70    2.10
   0   6   2 4022.00   87.49
   0   6   2 4039.60   85.99
   0   6   2 4026.80   86.09
   0   6   2 4206.58   86.09
   0   6   2 4046.30   86.09
   0  -6  -2 4090.09  103.39
   0  -6  -2 4180.48   87.69
   0  -6  -2 4173.78   86.19
   0  -6  -2 4242.48   85.99
   0  -6  -2 4210.68   86.09
   0  -6  -2 4072.99   86.19
   0  -6  -2 4339.57  104.99
   0   6   1 1144.49   26.90
   0   6   1 1163.08   27.90
   0   6   1 1151.68   26.90
   0   6   1 1152.78   26.70
   0  -6  -1 1144.49   27.70
   0  -6  -1 1188.68   39.60
   0  -6  -1 1134.89   26.90
   0  -6  -1 1173.18   26.90
   0  -6  -1 1130.49   39.10
   0  -6  -1 1182.68   27.00
   0  -6  -1 1179.68   26.90
   0   6   0  735.23   18.50
   0   6   0  731.73   17.70
   0   6   0  720.03   17.80
   0   6   0  711.43   17.70
   0   6   0  697.13   17.30
   0   6   0  735.63   27.90
   0  -6   0  679.53   27.40
   0  -6   0  731.03   17.80
   0  -6   0  744.03   18.30
   0  -6   0  740.23   17.80
   0  -6   0  714.93   17.70
   0  -6   0  684.03   17.50
   0   6  -1 1148.29   25.80
   0   6  -1 1170.08   36.90
   0   6  -1 1164.88   25.70
   0   6  -1 1149.29   25.40
   0   6  -1 1140.49   26.00
   0  -6   1 1152.98   36.50
   0  -6   1 1141.89   25.90
   0  -6   1 1152.68   26.00
   0  -6   1 1122.29   25.80
   0  -6   1 1154.98   25.80
   0  -6   1 1141.29   25.90
   0   6  -2 4091.39   81.99
   0   6  -2 4256.27   96.19
   0   6  -2 4024.70   82.79
   0   6  -2 4045.40   81.99
   0   6  -2 4020.60   82.99
   0  -6   2 3980.20   82.29
   0  -6   2 4076.99   83.09
   0  -6   2 4035.70   82.79
   0  -6   2 3954.00   82.79
   0  -6   2 4031.00   82.79
   0  -6   2 4166.58   95.59
   0   6  -3    0.50    1.70
   0   6  -3   -1.80    1.40
   0   6  -3   -2.90    7.60
   0  -6   3   -0.60    1.40
   0  -6   3   -2.00    1.50
   0  -6   3   -0.60    6.10
   0  -6   3    1.60    1.60
   0  -6   3    1.70    2.10
   0  -6   3   -1.20    2.20
   0   6  -4  171.28   15.10
   0   6  -4  192.48    6.50
   0   6  -4  186.68    7.20
   0  -6   4  191.78    6.60
   0  -6   4  187.58   16.50
   0  -6   4  191.98    6.80
   0  -6   4  194.98    6.60
   0  -6   4  197.18    6.80
   0  -6   4  174.68    9.00
   0   6  -5    5.90    9.30
   0   6  -5   21.80    2.90
   0   6  -5   20.40    2.70
   0  -6   5   12.90   10.00
   0  -6   5   17.60    2.90
   0  -6   5   21.40    4.50
   0  -6   5   18.10    3.00
   0  -6   5   18.30    3.10
   0  -6   5   16.40    2.90
   0   6  -6  122.29    5.10
   0   6  -6  109.69   17.70
   0  -6   6  107.39    6.30
   0  -6   6  118.29    8.80
   0  -6   6   96.09    8.60
   0  -6   6  112.69    6.30
   0  -6   6  117.69    5.80
   0  -6   6  103.29   14.30
   0   6  -7   -3.60   13.60
   0  -6   7   -7.70    5.90
   0  -6   7   -1.20    2.80
   0  -6   7   -0.70    3.80
   0  -6   7    0.10    2.70
   0  -6   7   -2.00   13.10
   0  -6   8   27.70    6.60
   0  -6   8   29.30    6.60
   0   7   9   38.60   10.30
   0   7   9   16.20    9.10
   0  -7  -9   33.60   12.40
   0   7   8    9.10    7.50
   0   7   8    8.20    7.70
   0   7   8    5.10    6.70
   0  -7  -8    8.60    8.50
   0   7   7   86.99   11.20
   0   7   7   72.89   11.10
   0   7   7  100.59   10.40
   0   7   7  101.49   10.20
   0   7   7   95.09    9.90
   0  -7  -7   83.49    8.70
   0  -7  -7   86.19   12.70
   0  -7  -7  103.39   11.20
   0  -7  -7   88.89    7.30
   0  -7  -7   85.09   11.20
   0   7   6   -2.30    4.40
   0   7   6   -2.30    4.80
   0   7   6   -4.60    4.50
   0   7   6   -4.90    4.20
   0  -7  -6  -10.70   18.40
   0  -7  -6    2.00    3.30
   0  -7  -6    0.60    5.10
   0  -7  -6    0.20    4.30
   0  -7  -6    0.80    5.20
   0  -7  -6    4.10   16.20
   0  -7  -6   -2.50    5.50
   0   7   5   78.29    7.30
   0   7   5   71.09    7.00
   0   7   5   74.39    7.20
   0   7   5   74.49    8.30
   0   7   5   65.19    7.10
   0  -7  -5   67.49   18.50
   0  -7  -5   73.09    9.30
   0  -7  -5   70.89    7.70
   0  -7  -5   49.50    8.20
   0  -7  -5   73.39    6.70
   0  -7  -5   71.99    5.90
   0  -7  -5   67.79   17.50
   0  -7  -5   66.29    6.90
   0   7   4   17.60    3.70
   0   7   4   15.50    3.70
   0   7   4   15.90    4.10
   0   7   4   22.90    4.10
   0   7   4   17.30    4.00
   0  -7  -4   13.40    3.60
   0  -7  -4    9.80   13.60
   0  -7  -4   23.80    3.90
   0  -7  -4   18.20    3.20
   0  -7  -4   13.20   13.60
   0  -7  -4   12.00    3.60
   0  -7  -4   19.80    3.70
   0   7   3   -2.30    2.20
   0   7   3    2.30    2.00
   0   7   3    3.30    2.70
   0   7   3   -0.50    2.30
   0   7   3   -1.30    2.10
   0  -7  -3    6.50    4.90
   0  -7  -3    4.90    2.60
   0  -7  -3   -3.90   12.20
   0  -7  -3   12.90   11.60
   0  -7  -3    1.40    2.20
   0  -7  -3    1.70    2.40
   0  -7  -3    3.10    2.50
   0   7   2   71.59    5.20
   0   7   2   65.99    5.00
   0   7   2   70.39    5.70
   0   7   2   73.19    5.10
   0   7   2   70.69    4.90
   0  -7  -2   73.69    5.40
   0  -7  -2   72.59   12.90
   0  -7  -2   69.59    5.20
   0  -7  -2   64.99    5.70
   0  -7  -2   73.69    5.40
   0  -7  -2   72.99    5.20
   0  -7  -2   48.60    9.30
   0   7   1  262.97   10.10
   0   7   1  263.67    9.20
   0   7   1  257.37    9.20
   0   7   1  248.48    9.10
   0  -7  -1  242.78   19.10
   0  -7  -1  264.17    9.40
   0  -7  -1  263.17    9.50
   0  -7  -1  249.38   10.00
   0  -7  -1  266.87    9.20
   0  -7  -1  260.67   18.40
   0  -7  -1  267.27    9.40
   0   7   0    2.30    1.80
   0   7   0   -1.70    1.50
   0   7   0   -1.50    1.70
   0   7   0   -2.10    1.80
   0  -7   0    0.70    1.70
   0  -7   0   -1.50    1.50
   0  -7   0    3.20    1.70
   0  -7   0    0.60    1.40
   0  -7   0   -0.80    1.60
   0  -7   0   13.40    7.60
   0   7  -1  280.27   18.30
   0   7  -1  241.98    8.60
   0   7  -1  263.67    8.80
   0   7  -1  251.27    8.90
   0   7  -1  259.17    8.50
   0  -7   1  252.17    8.70
   0  -7   1  257.87    8.80
   0  -7   1  237.48    8.70
   0  -7   1  259.37   17.80
   0  -7   1  249.28    8.70
   0  -7   1  248.38    8.40
   0   7  -2   65.79   10.60
   0   7  -2   63.79    4.10
   0   7  -2   74.59    4.00
   0   7  -2   68.19    3.70
   0  -7   2   70.29    9.90
   0  -7   2   63.49    4.20
   0  -7   2   71.59    4.10
   0  -7   2   65.29    4.00
   0  -7   2   70.09    4.20
   0  -7   2   83.89    4.40
   0   7  -3    0.00    1.80
   0   7  -3    3.40    2.10
   0   7  -3    8.50    8.50
   0  -7   3   -0.70    1.60
   0  -7   3   -0.60    1.90
   0  -7   3    0.30    7.40
   0  -7   3   -0.40    2.00
   0  -7   3    0.30    1.40
   0   7  -4    6.30    8.80
   0   7  -4   19.20    2.70
   0   7  -4   18.40    2.90
   0  -7   4   16.50    2.70
   0  -7   4   18.70    2.80
   0  -7   4    7.30    9.20
   0  -7   4   14.70    3.50
   0  -7   4   15.70    2.60
   0  -7   4   16.10    2.70
   0   7  -5   68.69    4.60
   0   7  -5   51.79    4.40
   0   7  -5   71.89   11.70
   0  -7   5   52.89    6.90
   0  -7   5   59.19   12.40
   0  -7   5   60.59    4.70
   0  -7   5   67.79    4.90
   0  -7   5   52.19    4.90
   0  -7   5   72.49    4.70
   0   7  -6    1.70    2.40
   0   7  -6    8.80   11.50
   0   7  -6    2.30    2.60
   0  -7   6   -1.10    2.80
   0  -7   6    9.70    5.20
   0  -7   6   -0.70    2.50
   0  -7   6    2.10    3.20
   0  -7   6   -0.20    3.00
   0  -7   6  -10.20   12.60
   0   7  -7   88.49   16.80
   0  -7   7   96.79    5.20
   0  -7   7  100.49    7.40
   0  -7   7   75.09   15.20
   0  -7   7   92.09    6.10
   0  -7   8    0.70    6.40
   0  -7   8   16.10    6.70
   0   8   8   10.90    7.60
   0   8   8   14.10    8.20
   0   8   8   21.10    7.60
   0  -8  -8   17.30    8.20
   0   8   7    2.90    6.50
   0   8   7   -2.00    6.60
   0   8   7    5.00    5.80
   0   8   7    4.20    5.80
   0   8   7   -3.20    6.90
   0  -8  -7    0.20    5.90
   0  -8  -7    0.90    4.90
   0  -8  -7   21.20    8.00
   0  -8  -7   -8.10    6.80
   0  -8  -7    1.10    6.20
   0   8   6   65.09    9.00
   0   8   6   47.50    7.40
   0   8   6   57.09    9.60
   0   8   6   68.09    8.70
   0  -8  -6   80.99    8.00
   0  -8  -6   70.39   11.10
   0  -8  -6   70.99    8.20
   0  -8  -6   61.59    9.00
   0  -8  -6   80.89   21.80
   0  -8  -6   59.19    8.60
   0  -8  -6   66.69    9.10
   0   8   5   23.10    4.90
   0   8   5   15.10    4.70
   0   8   5   20.60    5.00
   0  -8  -5    7.20    4.60
   0  -8  -5   14.20    5.00
   0  -8  -5   14.20   14.30
   0  -8  -5   16.20    4.80
   0  -8  -5   24.20    5.70
   0  -8  -5   22.70    4.30
   0  -8  -5   16.10   18.30
   0  -8  -5   14.70    4.20
   0   8   4  187.88   11.20
   0   8   4  202.68    9.90
   0   8   4  203.88   10.10
   0   8   4  205.28    9.50
   0   8   4  205.58   10.00
   0  -8  -4  210.68    9.50
   0  -8  -4  199.88    9.80
   0  -8  -4  186.58   27.30
   0  -8  -4  210.68   10.10
   0  -8  -4  222.48   28.50
   0  -8  -4  210.18    9.70
   0  -8  -4  183.18   11.00
   0   8   3   -3.70    2.70
   0   8   3   -1.80    2.20
   0   8   3    2.70    2.70
   0   8   3   -1.70    2.70
   0  -8  -3   -6.30   13.50
   0  -8  -3    2.40    2.40
   0  -8  -3    4.30    2.90
   0  -8  -3    5.00    3.00
   0  -8  -3  -16.30   11.10
   0  -8  -3    2.60    2.90
   0   8   2  375.86   12.60
   0   8   2  364.56   12.30
   0   8   2  375.06   12.40
   0   8   2  367.46   13.60
   0   8   2  379.06   12.70
   0  -8  -2  381.56   12.70
   0  -8  -2  375.86   12.40
   0  -8  -2  382.26   12.80
   0  -8  -2  354.96   13.30
   0  -8  -2  379.16   26.20
   0  -8  -2  385.56   12.40
   0   8   1  118.69    6.50
   0   8   1  127.19    7.20
   0   8   1  113.59    6.00
   0   8   1  116.29    6.50
   0   8   1  116.59    6.40
   0  -8  -1  117.79    6.30
   0  -8  -1  120.99   17.20
   0  -8  -1  102.99    6.70
   0  -8  -1  112.69    6.30
   0  -8  -1  124.29    6.60
   0  -8  -1  122.29    6.40
   0  -8  -1  188.88   23.80
   0   8   0  143.99    6.60
   0   8   0  134.39    7.00
   0   8   0  148.99    6.60
   0   8   0  145.29    6.30
   0  -8   0  133.29    6.50
   0  -8   0  146.39    6.70
   0  -8   0  115.49   15.80
   0  -8   0  145.39    6.60
   0  -8   0  152.48    7.20
   0  -8   0  146.59    6.70
   0   8  -1  130.69    6.20
   0   8  -1  123.19    5.80
   0   8  -1  134.79   16.60
   0   8  -1  115.79    6.60
   0   8  -1  121.99    6.00
   0  -8   1  116.59   16.30
   0  -8   1  129.59    6.30
   0  -8   1  123.69    6.10
   0  -8   1  122.29    5.80
   0  -8   1  126.29    6.20
   0  -8   1  120.79    6.00
   0   8  -2  367.96   11.10
   0   8  -2  380.26   10.50
   0   8  -2  378.76   10.60
   0   8  -2  377.56   29.50
   0  -8   2  362.66   11.20
   0  -8   2  374.06   22.10
   0  -8   2  380.06   11.20
   0  -8   2  360.06   11.10
   0  -8   2  376.76   11.30
   0  -8   2  368.66   10.90
   0   8  -3    3.50    2.40
   0   8  -3    0.40    2.10
   0   8  -3    5.50    8.70
   0  -8   3    0.60    1.60
   0  -8   3    0.00    1.90
   0  -8   3   -3.70    2.70
   0  -8   3   -0.40    1.80
   0  -8   3    1.00    2.00
   0  -8   3   -2.50    2.00
   0  -8   3    7.60    8.80
   0   8  -4  209.88    7.80
   0   8  -4  190.68    7.20
   0   8  -4  205.68   19.30
   0  -8   4  193.48    9.90
   0  -8   4  189.88    7.60
   0  -8   4  195.48    7.80
   0  -8   4  212.28   20.20
   0  -8   4  194.18    7.60
   0  -8   4  190.48    7.50
   0   8  -5   18.90    2.90
   0   8  -5    7.70   10.90
   0   8  -5   24.00    3.60
   0  -8   5   13.70   13.20
   0  -8   5   18.60    5.00
   0  -8   5   11.60    2.90
   0  -8   5   26.00    3.70
   0  -8   5   15.60    3.20
   0  -8   5   16.70    3.30
   0   8  -6   79.59   14.30
   0   8  -6   64.69    4.60
   0   8  -6   68.49    5.20
   0  -8   6   65.09    6.40
   0  -8   6   36.60   15.00
   0  -8   6   77.09    9.20
   0  -8   6   65.69    5.20
   0  -8   6   51.59    5.40
   0  -8   6   68.19    6.20
   0  -8   7   -0.30    3.20
   0  -8   7    1.60    4.70
   0  -8   7    2.30    3.80
   0  -8   8   13.10    7.10
   0   9   8   10.60    8.20
   0   9   8    3.40    7.90
   0   9   8   -4.10    8.60
   0  -9  -8   -8.50    8.40
   0   9   7   69.69    9.50
   0   9   7   81.49   10.80
   0   9   7   88.99   12.40
   0   9   7   85.69   11.80
   0  -9  -7   68.59    8.70
   0  -9  -7   53.09    7.70
   0  -9  -7   67.99   11.40
   0  -9  -7   62.09    9.80
   0   9   6   87.29    9.90
   0   9   6  122.39   11.10
   0   9   6  113.29   11.20
   0   9   6   94.59   11.10
   0   9   6   87.29   10.70
   0  -9  -6  101.39   12.60
   0  -9  -6  125.39    9.60
   0  -9  -6  101.29    9.60
   0  -9  -6  111.39   10.50
   0  -9  -6   96.99   10.10
   0  -9  -6  107.19   10.50
   0  -9  -6   49.99   25.70
   0  -9  -6   61.59   27.10
   0   9   5   88.99    8.70
   0   9   5   86.89    8.40
   0   9   5   91.39    9.20
   0   9   5   98.49    9.30
   0   9   5   82.49   11.70
   0  -9  -5   88.09    9.10
   0  -9  -5  107.29   22.90
   0  -9  -5   56.99   21.90
   0  -9  -5   80.99    8.50
   0  -9  -5   72.09    8.60
   0  -9  -5   93.19   10.50
   0  -9  -5   97.69    8.90
   0   9   4    1.70    4.00
   0   9   4   -2.10    3.70
   0   9   4   -1.40    3.50
   0   9   4   -0.50    4.00
   0   9   4    0.90    3.90
   0  -9  -4  -10.90   18.00
   0  -9  -4   -6.40    3.90
   0  -9  -4   -2.80    3.50
   0  -9  -4    0.50    3.90
   0  -9  -4  -14.10   17.80
   0  -9  -4   -4.00    3.70
   0  -9  -4    3.60    3.70
   0   9   3   20.60    4.50
   0   9   3   13.60    3.70
   0   9   3   16.40    3.90
   0   9   3   16.90    3.70
   0   9   3   20.90    4.60
   0  -9  -3   18.50    4.50
   0  -9  -3   12.00   14.90
   0  -9  -3   19.90    3.90
   0  -9  -3   12.20    3.80
   0  -9  -3   18.30    4.20
   0  -9  -3   19.00    3.60
   0  -9  -3   21.00   14.50
   0   9   2  136.59    7.40
   0   9   2  149.59    8.00
   0   9   2  130.19    8.40
   0   9   2  136.29    7.60
   0   9   2  142.69    7.80
   0  -9  -2  131.39    7.40
   0  -9  -2  134.09    7.50
   0  -9  -2  133.29    7.40
   0  -9  -2  148.79   22.20
   0  -9  -2  135.19    7.80
   0  -9  -2  161.28   24.10
   0  -9  -2  134.59    8.20
   0   9   1   15.00    3.40
   0   9   1   16.10    3.10
   0   9   1   20.70    3.40
   0   9   1   20.60    3.60
   0   9   1   15.70    3.40
   0  -9  -1   15.90   10.80
   0  -9  -1   13.30    3.00
   0  -9  -1   19.00    3.30
   0  -9  -1   15.40    3.40
   0  -9  -1   14.80   11.30
   0  -9  -1   18.40    3.80
   0  -9  -1   22.60    3.70
   0   9   0   -3.30    2.20
   0   9   0    0.20    2.00
   0   9   0   -3.00    2.20
   0   9   0   -3.70    2.10
   0  -9   0   -0.50    2.20
   0  -9   0    4.70    9.90
   0  -9   0   -2.80    2.20
   0  -9   0   -4.10    2.10
   0  -9   0   -0.40    2.10
   0  -9   0   -1.30    2.00
   0   9  -1   20.10    3.20
   0   9  -1   25.00    3.40
   0   9  -1   21.20    3.00
   0   9  -1   18.60   10.10
   0  -9   1   19.70    3.20
   0  -9   1   17.20    3.00
   0  -9   1   17.50    3.10
   0  -9   1    2.60    9.40
   0  -9   1   22.50    3.50
   0  -9   1   22.80    3.50
   0   9  -2  144.69    6.20
   0   9  -2  127.99    6.40
   0   9  -2  138.59    6.20
   0   9  -2  132.19   19.80
   0  -9   2  134.19    6.60
   0  -9   2  131.09    6.60
   0  -9   2  141.69    6.70
   0  -9   2  145.49    6.90
   0  -9   2  124.29    6.30
   0   9  -3    0.20   10.70
   0   9  -3   22.70    3.80
   0   9  -3   16.90    2.30
   0   9  -3   17.50    2.20
   0   9  -3   17.80    3.00
   0  -9   3   20.00    3.30
   0  -9   3   20.80    3.30
   0  -9   3   17.90    3.10
   0  -9   3   28.70   10.90
   0  -9   3   18.10    2.80
   0  -9   3   17.50    3.40
   0   9  -4    3.20    3.10
   0   9  -4   -1.90   11.00
   0   9  -4    2.60    2.60
   0  -9   4   -2.50    2.60
   0  -9   4   -3.10    2.60
   0  -9   4   -4.30    3.70
   0  -9   4   -2.50    2.70
   0  -9   4   -6.40   11.60
   0   9  -5  107.49    6.60
   0   9  -5   80.99   14.30
   0   9  -5   90.09    5.60
   0  -9   5   88.99    5.80
   0  -9   5   82.79    6.10
   0  -9   5   77.89    6.20
   0  -9   5   82.39    6.40
   0  -9   5   65.49   15.10
   0  -9   5   86.29    8.60
   0   9  -6   77.69   16.70
   0   9  -6   90.69    5.90
   0  -9   6  108.09   10.70
   0  -9   6   92.49    7.70
   0  -9   6  104.99   18.00
   0  -9   6   95.29    7.10
   0  -9   6  107.19    6.10
   0  -9   6  102.69    6.40
   0  -9   7   74.99    9.00
   0  -9   7   64.69    9.20
   0  -9   7   78.69    5.90
   0  -9   7   51.29    7.10
   0  -9   8   -1.90    7.10
   0  10   8   11.20    9.80
   0  10   8    8.80    9.20
   0  10   8    3.80   10.00
   0 -10  -8   -5.40    9.60
   0  10   7   -3.30    6.90
   0  10   7    6.60    8.60
   0  10   7   16.30    6.70
   0  10   7   -7.20    7.10
   0 -10  -7    7.60    7.80
   0 -10  -7   -1.80   10.00
   0 -10  -7   17.80    7.80
   0 -10  -7    3.60    7.00
   0  10   6   87.69   11.00
   0  10   6   68.09   10.90
   0  10   6   58.89    8.70
   0  10   6   83.49   12.20
   0  10   6   73.59    9.80
   0 -10  -6   50.89    7.70
   0 -10  -6   42.10    7.10
   0 -10  -6   71.89   10.90
   0 -10  -6   55.79   30.10
   0 -10  -6   69.79   10.50
   0 -10  -6   97.29   13.60
   0  10   5    3.40    4.60
   0  10   5   -3.10    4.50
   0  10   5   -8.00    5.40
   0  10   5   12.30    5.90
   0  10   5    1.60    6.70
   0 -10  -5   -0.60    4.60
   0 -10  -5   -1.20   24.40
   0 -10  -5  -10.30    5.20
   0 -10  -5    6.80    5.60
   0 -10  -5   13.90    5.90
   0 -10  -5  -10.50   22.40
   0 -10  -5    6.00    5.20
   0  10   4  191.88   11.40
   0  10   4  176.38    9.70
   0  10   4  196.98   11.10
   0  10   4  194.18   12.20
   0 -10  -4  178.28   11.60
   0 -10  -4  199.48   10.20
   0 -10  -4  148.49   27.00
   0 -10  -4  174.88   10.50
   0 -10  -4  177.98   10.10
   0 -10  -4  207.68   10.70
   0 -10  -4  144.79   25.20
   0  10   3    9.70    3.70
   0  10   3    9.70    4.30
   0  10   3   15.20    4.40
   0  10   3   19.10    4.40
   0  10   3   14.50    4.00
   0 -10  -3   20.80   30.80
   0 -10  -3    7.30    4.10
   0 -10  -3    1.40    3.70
   0 -10  -3   10.30    4.20
   0 -10  -3    6.70    4.00
   0 -10  -3   16.20   26.90
   0 -10  -3   16.80    4.30
   0  10   2  186.48    9.60
   0  10   2  190.08    9.30
   0  10   2  198.08    9.80
   0  10   2  195.38   10.70
   0  10   2  192.08    9.40
   0 -10  -2  199.48    9.90
   0 -10  -2  185.88   10.00
   0 -10  -2  182.88    9.10
   0 -10  -2  200.08    9.60
   0 -10  -2  198.78    9.90
   0 -10  -2  209.08   29.50
   0 -10  -2  223.58   26.90
   0  10   1  163.28    9.50
   0  10   1  169.28    8.60
   0  10   1  182.98    8.90
   0  10   1  181.18    9.00
   0  10   1  168.28    8.00
   0 -10  -1  178.18    8.50
   0 -10  -1  184.28   23.30
   0 -10  -1  167.88    8.50
   0 -10  -1  179.28   23.70
   0 -10  -1  177.08    8.60
   0 -10  -1  174.98    8.80
   0  10   0   84.89    5.80
   0  10   0   77.89    5.90
   0  10   0   85.89    6.40
   0  10   0   84.19    6.50
   0 -10   0   84.29    6.30
   0 -10   0   87.29    6.00
   0 -10   0   89.39    6.40
   0 -10   0   95.39    6.60
   0 -10   0   96.99   17.00
   0 -10   0   88.59    6.10
   0 -10   0   84.19   14.30
   0  10  -1  162.08    7.40
   0  10  -1  158.88    7.60
   0  10  -1  167.18    7.80
   0 -10   1  175.78    8.20
   0 -10   1  154.48    8.50
   0 -10   1  170.48    7.80
   0 -10   1  166.08    8.10
   0 -10   1  181.98    8.10
   0 -10   1  157.08   22.40
   0  10  -2  207.88   21.80
   0  10  -2  183.18    8.10
   0  10  -2  184.58    8.70
   0  10  -2  194.18    7.60
   0  10  -2  195.98    7.70
   0 -10   2  181.78    8.30
   0 -10   2  200.08    8.50
   0 -10   2  207.38   23.20
   0 -10   2  195.88    8.20
   0 -10   2  185.88    8.20
   0 -10   2  195.48    8.20
   0  10  -3   14.10    3.80
   0  10  -3   12.90    2.70
   0  10  -3   14.20    3.20
   0  10  -3    8.80    2.30
   0  10  -3    7.30   12.00
   0 -10   3    5.30   11.80
   0 -10   3   15.60    3.40
   0 -10   3   13.00    3.30
   0 -10   3   15.40    3.50
   0 -10   3   11.80    3.40
   0 -10   3   13.30    2.80
   0  10  -4  184.88    7.70
   0  10  -4  189.48    8.60
   0  10  -4  151.78   22.10
   0 -10   4  168.58    8.10
   0 -10   4  180.18    8.40
   0 -10   4  153.98   24.00
   0 -10   4  174.48   10.20
   0 -10   4  177.58    6.20
   0 -10   4  192.38    8.40
   0  10  -5  -23.90   13.60
   0  10  -5    2.70    3.80
   0 -10   5    1.80    2.90
   0 -10   5    7.90    3.40
   0 -10   5   -1.10   16.10
   0 -10   5    2.10    3.40
   0 -10   5   -4.20    5.10
   0  10  -6   51.69    6.10
   0 -10   6   72.19    7.60
   0 -10   6   34.60   20.50
   0 -10   6   64.89    8.50
   0 -10   6   51.19    6.20
   0 -10   6   65.89    6.20
   0 -10   7    7.10    3.60
   0 -10   7    0.40    6.10
   0 -10   7    3.10    5.00
   0 -10   7    9.40    6.10
   0 -10   8   12.00    8.30
   0  11   8    0.10   11.50
   0  11   8   -1.10   11.30
   0 -11  -8  -17.20   11.30
   0  11   7  135.99   13.80
   0  11   7  143.29   14.20
   0  11   7  145.09   15.30
   0 -11  -7  167.38   25.90
   0 -11  -7  136.59   15.20
   0 -11  -7  135.79   14.40
   0  11   6   51.49    8.30
   0  11   6   49.40    9.40
   0  11   6   42.70    7.50
   0  11   6   46.70    7.60
   0 -11  -6   28.70    7.30
   0 -11  -6   60.39    8.60
   0 -11  -6   44.60    8.10
   0 -11  -6   39.00   36.50
   0  11   5   82.29   10.40
   0  11   5  109.79   10.00
   0  11   5   95.99   11.30
   0  11   5  105.59   12.30
   0 -11  -5  120.09   10.20
   0 -11  -5  117.09   10.90
   0 -11  -5  119.99   31.00
   0 -11  -5  135.89   10.90
   0 -11  -5   52.39   25.50
   0 -11  -5  110.89   10.70
   0  11   4   -0.30    4.70
   0  11   4    2.80    4.90
   0  11   4    4.20    5.50
   0  11   4    9.20    4.70
   0 -11  -4    1.40    4.90
   0 -11  -4   -3.30    4.80
   0 -11  -4    0.80    5.00
   0 -11  -4   -0.30   20.10
   0 -11  -4    7.60    5.00
   0 -11  -4   -7.90   24.90
   0  11   3  440.36   20.80
   0  11   3  462.95   17.20
   0  11   3  484.65   16.80
   0  11   3  477.55   17.60
   0 -11  -3  476.85   16.60
   0 -11  -3  501.05   17.50
   0 -11  -3  491.05   45.30
   0 -11  -3  495.35   17.00
   0 -11  -3  492.55   18.20
   0 -11  -3  498.45   17.30
   0 -11  -3  466.75   41.00
   0  11   2  109.09    8.90
   0  11   2  122.39    8.40
   0  11   2  110.19    8.70
   0  11   2  103.29    9.40
   0  11   2  106.09    7.70
   0 -11  -2  139.89   24.40
   0 -11  -2  119.59    9.00
   0 -11  -2  107.59    9.50
   0 -11  -2  103.29    8.60
   0 -11  -2   92.79    8.40
   0 -11  -2  146.09   24.60
   0 -11  -2  101.99    8.00
   0  11   1  267.37   10.70
   0  11   1  262.07   12.60
   0  11   1  225.18   13.00
   0  11   1  268.07   11.20
   0  11   1  273.77   11.60
   0 -11  -1  273.07   11.70
   0 -11  -1  275.07   11.30
   0 -11  -1  309.87   38.10
   0 -11  -1  277.77   11.50
   0 -11  -1  261.57   12.00
   0 -11  -1  300.57   28.90
   0 -11  -1  288.87   11.70
   0  11   0   -1.00    2.60
   0  11   0   -2.80    2.90
   0  11   0   -1.00    3.10
   0  11   0   -1.70    3.10
   0 -11   0   -1.90    2.90
   0 -11   0   -2.10    2.80
   0 -11   0    1.00   14.00
   0 -11   0    3.40   22.50
   0 -11   0   -1.00    3.20
   0 -11   0    4.20    3.30
   0  11  -1  269.37   10.40
   0  11  -1  277.37   10.60
   0  11  -1  258.67   10.20
   0 -11   1  243.88   10.50
   0 -11   1  258.27   10.80
   0 -11   1  273.07   11.20
   0 -11   1  247.08   10.40
   0 -11   1  259.07   28.00
   0 -11   1  284.07   11.00
   0  11  -2  100.39    6.60
   0  11  -2   84.09    7.40
   0  11  -2   93.89    6.50
   0  11  -2   73.49   15.40
   0  11  -2   96.89    6.30
   0 -11   2   99.39    6.70
   0 -11   2   97.99    6.90
   0 -11   2  111.69   17.60
   0 -11   2  102.59    7.00
   0 -11   2  101.59    6.70
   0 -11   2  108.49    7.10
   0  11  -3  471.35   12.70
   0  11  -3  465.55   14.30
   0  11  -3  515.05   30.50
   0  11  -3  481.75   12.90
   0  11  -3  462.25   14.90
   0 -11   3  467.45   15.00
   0 -11   3  450.85   32.40
   0 -11   3  456.85   14.80
   0 -11   3  480.55   20.30
   0 -11   3  464.75   13.70
   0 -11   3  482.15   15.20
   0  11  -4    1.80    3.40
   0  11  -4    3.20    3.90
   0  11  -4   10.20   14.00
   0 -11   4    2.80    4.70
   0 -11   4    4.30    3.80
   0 -11   4   -4.60   15.30
   0 -11   4    9.80    4.40
   0 -11   4    2.20    2.20
   0 -11   4    5.20    3.50
   0  11  -5  100.59    7.00
   0  11  -5   78.49   19.40
   0 -11   5  119.49    8.80
   0 -11   5  129.29   20.60
   0 -11   5  117.59    6.90
   0 -11   5  105.59    8.20
   0 -11   5  112.99   10.30
   0 -11   5  104.49    7.60
   0  11  -6   48.30    7.10
   0 -11   6   46.20    6.50
   0 -11   6   43.00    7.00
   0 -11   6   47.40    6.20
   0 -11   6   51.59    8.40
   0 -11   7  130.69    7.50
   0 -11   7   91.59    9.90
   0 -11   7  129.09   12.20
   0 -11   7  142.99   12.10
   0  12   7   -0.80    8.80
   0  12   7    2.00    8.30
   0  12   7  -10.40    9.10
   0 -12  -7   18.70   10.50
   0 -12  -7   -1.30    9.20
   0 -12  -7    2.70    7.70
   0  12   6   98.49   12.80
   0  12   6   82.99   10.90
   0  12   6   78.39   11.50
   0  12   6   96.19   13.00
   0 -12  -6   88.99   13.60
   0 -12  -6   60.59    9.40
   0 -12  -6   74.79   11.90
   0 -12  -6   84.69   10.80
   0  12   5    4.70    7.50
   0  12   5   12.40    6.90
   0  12   5   10.80    6.30
   0  12   5    5.80    6.10
   0  12   5    1.70    5.60
   0 -12  -5    4.20    8.60
   0 -12  -5   20.50   32.30
   0 -12  -5   12.40    6.60
   0 -12  -5    2.70   29.40
   0 -12  -5   11.30    7.20
   0 -12  -5    6.30    5.60
   0 -12  -5    4.20    6.80
   0  12   4  132.89   11.20
   0  12   4  121.99   12.40
   0  12   4  134.89    9.70
   0  12   4  122.89   12.80
   0 -12  -4  137.89   10.90
   0 -12  -4  141.69   11.60
   0 -12  -4  124.59   12.00
   0 -12  -4  145.19   31.80
   0 -12  -4  132.99   10.60
   0 -12  -4  116.29   12.00
   0 -12  -4   78.09   23.20
   0  12   3    2.60    8.20
   0  12   3    4.60    5.50
   0  12   3   -1.10    4.60
   0  12   3   -2.80    6.50
   0  12   3   -0.60    4.70
   0 -12  -3   19.80   20.30
   0 -12  -3   -3.90   20.80
   0 -12  -3   -9.30    4.50
   0 -12  -3    6.50    5.50
   0 -12  -3    3.80    4.10
   0 -12  -3   -5.60    4.20
   0 -12  -3   -3.30    4.50
   0  12   2  251.37   11.80
   0  12   2  216.88   12.10
   0  12   2  206.58   12.80
   0  12   2  236.78   12.70
   0  12   2  216.18   10.20
   0 -12  -2  204.88   16.60
   0 -12  -2  259.67   38.70
   0 -12  -2  207.38   11.80
   0 -12  -2  260.97   35.40
   0 -12  -2  175.68   17.00
   0 -12  -2  235.18   12.10
   0 -12  -2  211.48   10.80
   0  12   1    8.10    4.10
   0  12   1   13.30    4.80
   0  12   1   13.00    4.50
   0  12   1   10.60    4.40
   0  12   1    8.20    4.10
   0 -12  -1   14.90    4.10
   0 -12  -1   10.60    4.00
   0 -12  -1  -10.50   17.00
   0 -12  -1   13.90    4.80
   0 -12  -1   10.70    3.90
   0 -12  -1    7.70    4.40
   0 -12  -1  -10.90   15.30
   0  12   0  279.47   12.10
   0  12   0  253.97   11.00
   0  12   0  303.87   14.20
   0  12   0  279.37   12.20
   0  12   0  274.47   11.60
   0 -12   0  283.67   12.00
   0 -12   0  258.07   11.10
   0 -12   0  257.87   11.90
   0 -12   0  242.38   31.80
   0 -12   0  275.27   30.60
   0 -12   0  295.77   12.40
   0 -12   0  274.17   12.30
   0  12  -1    6.30    3.80
   0  12  -1    9.20    3.70
   0  12  -1    3.70    3.80
   0 -12   1    5.20   15.40
   0 -12   1   12.30    4.00
   0 -12   1   10.40    4.00
   0 -12   1    8.20    3.90
   0 -12   1   13.40    3.90
   0  12  -2  218.28    9.50
   0  12  -2  204.28    9.30
   0  12  -2  218.58    9.10
   0 -12   2  211.18    9.70
   0 -12   2  207.98   10.10
   0 -12   2  218.48   12.30
   0 -12   2  175.08   22.90
   0 -12   2  208.28    9.90
   0 -12   2  209.58   10.40
   0  12  -3   -2.20    3.50
   0  12  -3   -0.90    2.90
   0  12  -3    0.70    3.00
   0 -12   3    1.30    3.50
   0 -12   3    4.30    3.00
   0 -12   3   -2.00   16.10
   0 -12   3   -1.20    3.70
   0 -12   3   -2.00    3.80
   0  12  -4  193.08   28.50
   0  12  -4  125.79    7.60
   0 -12   4  150.18   22.00
   0 -12   4  141.59    7.80
   0 -12   4  129.89    8.50
   0 -12   4  112.89    9.60
   0 -12   4  135.89    9.30
   0 -12   4  112.79    6.10
   0  12  -5    7.60    4.30
   0 -12   5   13.50    4.20
   0 -12   5   11.20    8.30
   0 -12   5   11.50    5.00
   0 -12   5   14.60    5.50
   0 -12   5   12.70    4.40
   0 -12   6   77.19   10.00
   0 -12   6   81.39   10.80
   0 -12   6   73.39    7.10
   0 -12   6   65.49    8.20
   0 -12   7    5.40    8.70
   0 -12   7   -0.50    4.50
   0 -12   7   -3.80    6.40
   0  13   7   38.10   11.50
   0  13   7   25.70   10.30
   0  13   7   39.20   11.90
   0 -13  -7   30.90   10.60
   0 -13  -7   47.40   10.40
   0  13   6   -7.30   15.90
   0  13   6    9.20    8.10
   0  13   6   -9.00    7.40
   0  13   6   -6.40    7.40
   0 -13  -6    1.20    7.70
   0 -13  -6    7.90   10.00
   0 -13  -6    2.90    8.90
   0  13   5   23.80    6.80
   0  13   5   32.10    9.40
   0  13   5   17.90    7.50
   0  13   5   28.70    7.40
   0 -13  -5   41.50   36.90
   0 -13  -5   37.60    7.80
   0 -13  -5   34.10    8.50
   0 -13  -5   21.80    7.10
   0 -13  -5   31.00    8.90
   0  13   4    2.80    5.50
   0  13   4   -2.40    9.30
   0  13   4   -8.40    6.90
   0  13   4    1.50    5.30
   0 -13  -4   -6.30    6.70
   0 -13  -4   -2.40    6.20
   0 -13  -4   -0.70    6.90
   0 -13  -4   37.70   25.10
   0 -13  -4   11.60   32.10
   0 -13  -4   -1.20    5.40
   0 -13  -4    7.60    6.80
   0  13   3  103.79   11.50
   0  13   3   82.89   11.00
   0  13   3   93.79    8.80
   0  13   3  103.89   11.10
   0  13   3   85.79    9.50
   0 -13  -3  103.19   11.30
   0 -13  -3  101.19   11.10
   0 -13  -3   85.49    9.60
   0 -13  -3   89.49   10.40
   0 -13  -3   63.79    8.40
   0 -13  -3   96.19   31.20
   0 -13  -3   49.99   24.60
   0  13   2   36.00    5.50
   0  13   2   31.50    6.10
   0  13   2   34.00    7.20
   0  13   2   37.80    7.10
   0  13   2   35.00    6.30
   0 -13  -2   38.30    5.90
   0 -13  -2   28.90    6.00
   0 -13  -2   35.80   23.60
   0 -13  -2   36.40    7.20
   0 -13  -2   32.00   21.10
   0 -13  -2   44.10    7.30
   0  13   1   10.70    4.60
   0  13   1   15.70    4.80
   0  13   1    3.70    4.80
   0  13   1   11.30    5.20
   0  13   1    5.40    4.50
   0 -13  -1   12.10    4.70
   0 -13  -1    3.60    5.20
   0 -13  -1   39.80   32.00
   0 -13  -1   10.30    4.30
   0 -13  -1    7.50    5.20
   0 -13  -1    9.20    4.40
   0 -13  -1    0.40   20.30
   0  13   0   -3.40    4.20
   0  13   0   -5.40    4.20
   0  13   0   -1.60    4.00
   0  13   0   -4.90    4.10
   0  13   0    4.90    4.80
   0 -13   0   -0.80    4.00
   0 -13   0    1.10    4.30
   0 -13   0   16.00   17.40
   0 -13   0  -11.40   19.00
   0 -13   0   -8.50    4.30
   0 -13   0    2.70    4.10
   0  13  -1    4.20    4.20
   0  13  -1   21.10    4.60
   0  13  -1   10.10    4.50
   0  13  -1    3.40    4.60
   0 -13   1   -8.90   17.10
   0 -13   1   14.00    4.50
   0 -13   1   17.30    5.20
   0 -13   1   10.00    4.10
   0 -13   1    4.80    4.10
   0 -13   1   33.30   20.00
   0  13  -2   32.10    4.80
   0  13  -2   35.30    5.00
   0  13  -2   26.50    4.90
   0 -13   2   31.60    4.90
   0 -13   2   40.60    5.80
   0 -13   2   29.60    5.20
   0 -13   2   43.80    8.70
   0 -13   2   29.70    5.30
   0 -13   2   20.20   17.20
   0  13  -3   83.59    6.70
   0  13  -3   83.79    6.50
   0  13  -3   71.59    7.40
   0 -13   3   84.29    7.50
   0 -13   3   65.79   20.20
   0 -13   3   85.09    8.70
   0 -13   3   78.79    8.00
   0 -13   3   81.59    7.00
   0 -13   3   88.99    8.00
   0  13  -4    5.30    4.70
   0 -13   4    0.60    4.60
   0 -13   4   -2.10    2.90
   0 -13   4    0.50    6.30
   0 -13   4  -12.10   19.80
   0 -13   4   -3.00    3.80
   0 -13   4    9.60    4.90
   0 -13   4    6.80    5.10
   0 -13   5   28.20    4.90
   0 -13   5   27.10    6.60
   0 -13   5   34.00    5.80
   0 -13   6   -5.50    5.50
   0 -13   6    4.00    4.70
   0 -13   6   -1.80    6.90
   0 -13   6    6.20    7.20
   0 -13   7   43.90    8.40
   0 -13   7   56.69    8.40
   0  14   6   13.50    9.60
   0  14   6   23.70    8.80
   0  14   6   10.90    8.70
   0 -14  -6   24.70    9.00
   0 -14  -6   37.40   12.00
   0  14   5   23.60    9.20
   0  14   5   12.90    7.40
   0  14   5   42.30   11.20
   0  14   5    9.90    7.30
   0 -14  -5   19.80    9.50
   0 -14  -5   14.60   45.10
   0 -14  -5    9.10    7.60
   0  14   4   44.80    9.40
   0  14   4   22.70    7.40
   0  14   4   28.70    6.80
   0  14   4   47.80    9.10
   0 -14  -4   55.89    9.60
   0 -14  -4   36.40    7.90
   0 -14  -4   29.70    9.10
   0 -14  -4   29.50   28.20
   0 -14  -4   23.20   30.40
   0 -14  -4   48.80    7.60
   0  14   3   46.70    9.00
   0  14   3   57.09    9.20
   0  14   3   35.00    6.70
   0  14   3   56.59    9.00
   0  14   3   47.40    7.20
   0 -14  -3   41.90    7.90
   0 -14  -3   30.50   29.20
   0 -14  -3   -8.30   36.30
   0 -14  -3   39.20    7.00
   0 -14  -3   41.60    8.50
   0 -14  -3   31.90    7.20
   0 -14  -3   36.00    7.40
   0  14   2   13.00    5.80
   0  14   2   11.00    5.50
   0  14   2    7.10    6.00
   0  14   2   10.60    6.40
   0  14   2   13.30    5.70
   0 -14  -2   -1.40    5.70
   0 -14  -2    7.20   49.99
   0 -14  -2    2.10    6.10
   0 -14  -2   39.40   27.50
   0 -14  -2   10.60    7.00
   0 -14  -2    5.10    5.60
   0 -14  -2    9.30    4.90
   0  14   1   44.00    8.50
   0  14   1   24.70    6.00
   0  14   1   40.30    6.00
   0  14   1   35.10    7.00
   0  14   1   34.80    6.20
   0 -14  -1   60.39    8.50
   0 -14  -1   33.30    5.60
   0 -14  -1    1.30   25.20
   0 -14  -1   13.80   24.60
   0 -14  -1   28.00    5.90
   0 -14  -1   37.30    7.20
   0 -14  -1   40.90    7.30
   0  14   0  271.77   13.20
   0  14   0  256.67   12.90
   0  14   0  236.18   12.10
   0  14   0  278.17   17.10
   0  14   0  222.38   12.00
   0 -14   0  226.28   17.60
   0 -14   0  229.48   11.50
   0 -14   0  249.18   39.50
   0 -14   0  221.88   13.00
   0 -14   0  234.38   12.90
   0 -14   0  177.08   27.30
   0 -14   0  251.97   13.00
   0  14  -1   35.60    5.80
   0  14  -1   27.90    6.50
   0  14  -1   25.90    5.90
   0  14  -1   26.10    6.40
   0 -14   1   25.70    6.30
   0 -14   1   29.10    5.70
   0 -14   1   42.00    8.40
   0 -14   1   40.20   22.30
   0 -14   1   36.40    5.90
   0 -14   1   32.30    7.00
   0 -14   1    2.00   20.50
   0  14  -2   13.60    4.50
   0  14  -2   14.00    5.10
   0  14  -2   14.10    7.10
   0  14  -2    7.10    4.70
   0 -14   2    1.00   29.10
   0 -14   2   11.60    4.40
   0 -14   2   13.90   21.50
   0 -14   2    8.80    5.10
   0 -14   2   11.80    5.10
   0 -14   2   10.50    5.10
   0 -14   2    4.10    5.10
   0  14  -3   49.70    6.50
   0  14  -3   34.60    5.70
   0  14  -3   53.89    7.00
   0 -14   3   41.90    7.00
   0 -14   3   38.80    6.40
   0 -14   3   44.90    6.40
   0 -14   3   61.79   23.20
   0 -14   3   43.00    7.10
   0 -14   3   52.19    6.40
   0  14  -4   60.29   10.00
   0 -14   4   45.80    8.80
   0 -14   4   39.10    5.80
   0 -14   4   44.40    6.90
   0 -14   4   48.70    6.40
   0 -14   4   53.49    7.30
   0  14  -5   27.60    7.30
   0 -14   5   26.90    6.30
   0 -14   5   17.10    7.10
   0 -14   5   20.70    4.90
   0 -14   6   23.50    8.10
   0 -14   6   33.50    5.50
   0 -14   6   26.20    8.60
   0  15   6   11.10   11.20
   0  15   6   15.40   11.00
   0  15   6    6.80   10.40
   0 -15  -6   -4.70    9.60
   0  15   5   30.20   10.30
   0  15   5   13.20    7.80
   0  15   5   17.90    7.90
   0 -15  -5   33.70   10.40
   0 -15  -5  -19.40   53.69
   0 -15  -5   23.90    7.90
   0  15   4    9.30    6.80
   0  15   4    4.20   10.40
   0  15   4    8.70    8.30
   0  15   4   -7.80    6.80
   0 -15  -4    2.30   10.00
   0 -15  -4    5.40    8.70
   0 -15  -4    0.80   35.30
   0 -15  -4   -3.30    7.00
   0  15   3   14.50    8.70
   0  15   3   14.50    6.70
   0  15   3    7.90    8.70
   0 -15  -3   -4.20   30.40
   0 -15  -3   27.20   54.09
   0 -15  -3    8.70    8.30
   0 -15  -3   16.60    8.80
   0  15   2   24.90    7.10
   0  15   2   43.20    7.70
   0  15   2   41.20    7.30
   0  15   2   22.70    7.20
   0  15   2   35.40    7.80
   0 -15  -2   18.40    7.70
   0 -15  -2   47.40    9.90
   0 -15  -2   27.80    7.00
   0 -15  -2   59.39   48.80
   0 -15  -2   21.70    6.80
   0 -15  -2   62.39   30.90
   0 -15  -2   24.50    5.70
   0  15   1   33.30    7.60
   0  15   1   31.40    6.80
   0  15   1   43.70    7.10
   0  15   1   35.70    7.90
   0  15   1   38.00    6.60
   0 -15  -1   27.20   28.30
   0 -15  -1   42.10    6.50
   0 -15  -1   29.70    6.70
   0 -15  -1   29.30    6.60
   0 -15  -1   11.70   28.80
   0 -15  -1   40.70    8.30
   0 -15  -1   43.30   10.10
   0  15   0   16.20    6.40
   0  15   0    8.50    6.00
   0  15   0    4.00    5.70
   0  15   0    2.90    5.60
   0 -15   0   -9.30   25.60
   0 -15   0    7.80    5.40
   0 -15   0    4.10    5.50
   0 -15   0    3.80    6.20
   0 -15   0    1.50   25.00
   0 -15   0    5.20    5.30
   0 -15   0   12.10    4.90
   0  15  -1   30.50    6.60
   0  15  -1   42.50    6.80
   0  15  -1   29.00    6.00
   0  15  -1   40.60    7.60
   0 -15   1   -5.00   24.80
   0 -15   1   34.50    6.10
   0 -15   1   27.70    5.90
   0 -15   1   31.60   24.80
   0 -15   1   36.10    7.50
   0 -15   1   32.10    6.30
   0 -15   1   40.70    6.70
   0  15  -2   34.50    6.30
   0  15  -2   31.80    7.40
   0  15  -2   18.80    5.20
   0  15  -2   25.70    5.70
   0 -15   2   23.10    6.40
   0 -15   2   25.40    6.50
   0 -15   2   35.70    7.00
   0 -15   2   30.80   25.20
   0 -15   2   25.10    5.80
   0  15  -3    2.10    4.50
   0  15  -3   10.90    4.80
   0 -15   3   -1.90    5.00
   0 -15   3    4.40    6.30
   0 -15   3    7.40    5.00
   0 -15   3   -3.50    5.90
   0 -15   3   13.50    6.10
   0  15  -4   -0.60    6.90
   0 -15   4   -7.00    6.50
   0 -15   4   -5.40    5.00
   0 -15   4    5.40    4.30
   0 -15   4    0.10    6.20
   0 -15   4   -2.50    6.20
   0 -15   5   32.30    8.50
   0 -15   5   31.40    5.70
   0 -15   5   29.90    7.60
   0 -15   6   17.80    8.60
   0 -15   6    0.60    6.50
   0  16   5   10.60    9.50
   0  16   5    6.70    9.40
   0  16   5   -4.00   10.70
   0 -16  -5   15.40    8.90
   0 -16  -5   -7.30   12.90
   0  16   4   26.60    7.60
   0  16   4   19.30   12.10
   0  16   4   26.00    9.50
   0  16   4   42.00    8.50
   0 -16  -4   46.30   11.80
   0 -16  -4    0.90   37.80
   0 -16  -4   50.39   17.40
   0 -16  -4   30.80    8.60
   0  16   3   17.70    7.30
   0  16   3   32.90   15.90
   0  16   3   29.10   10.50
   0  16   3   16.20    7.20
   0 -16  -3  -35.50   43.60
   0 -16  -3   37.30   10.60
   0 -16  -3    3.60   37.60
   0  16   2   43.70    9.50
   0  16   2   86.39   12.00
   0  16   2   50.49    9.30
   0  16   2   42.90    8.90
   0 -16  -2   57.39   34.90
   0 -16  -2   57.09    9.30
   0 -16  -2   82.29   10.20
   0 -16  -2   77.69   37.00
   0 -16  -2   58.09    9.60
   0 -16  -2   61.29   10.00
   0  16   1   -6.70    7.30
   0  16   1   -9.80    7.20
   0  16   1   -3.40    6.20
   0  16   1    4.60    7.00
   0  16   1    6.70    7.40
   0 -16  -1  -21.20   33.00
   0 -16  -1   -2.30    6.00
   0 -16  -1   10.90    8.30
   0 -16  -1    2.40    6.20
   0 -16  -1    7.80   42.70
   0 -16  -1   -5.80    6.90
   0  16   0  358.46   17.30
   0  16   0  403.96   16.90
   0  16   0  473.45   19.50
   0  16   0  455.45   17.90
   0 -16   0  450.35   17.70
   0 -16   0  389.06   18.60
   0 -16   0  406.76   18.30
   0 -16   0  461.15   52.89
   0 -16   0  411.06   19.00
   0 -16   0  354.46   57.49
   0 -16   0  434.66   18.30
   0  16  -1    1.40    6.50
   0  16  -1  -11.00    7.50
   0  16  -1   13.40    6.50
   0  16  -1   10.50    7.10
   0 -16   1    2.20    5.70
   0 -16   1   -0.50    6.70
   0 -16   1   -7.10   26.50
   0 -16   1   -1.20    6.40
   0 -16   1    3.90    5.90
   0 -16   1    4.90    6.40
   0  16  -2   66.99   10.20
   0  16  -2   55.49    8.70
   0  16  -2   54.09    8.30
   0 -16   2   79.19   10.20
   0 -16   2   63.49    8.30
   0 -16   2   70.39   10.40
   0 -16   2   46.70    7.20
   0 -16   2   61.59    8.80
   0  16  -3   32.80   11.10
   0  16  -3   23.30    5.30
   0  16  -3   24.50    6.20
   0 -16   3   20.00    7.00
   0 -16   3   13.60    5.90
   0 -16   3   15.90    6.00
   0 -16   3   21.20    7.50
   0 -16   3   24.60    7.20
   0 -16   4   37.00    8.50
   0 -16   4   32.20    9.10
   0 -16   4   20.00    7.60
   0 -16   5    2.30    8.70
   0 -16   5    3.80    6.60
   0  17   5   41.10   13.20
   0 -17  -5   16.30   11.30
   0 -17  -5   34.20   13.80
   0  17   4   -5.50   11.40
   0  17   4  -13.60    8.90
   0  17   4    2.80   12.90
   0  17   4   11.60    9.10
   0 -17  -4    0.10   11.20
   0  17   3   53.69   13.10
   0  17   3   28.70    8.60
   0  17   3   53.59   11.50
   0  17   3   48.40    8.70
   0 -17  -3   53.19   12.70
   0 -17  -3   61.09   11.00
   0  17   2   15.50   10.60
   0  17   2   18.20   10.00
   0  17   2   -2.90    7.60
   0  17   2   17.20    8.00
   0 -17  -2   -2.50    7.60
   0 -17  -2  -59.79   64.09
   0 -17  -2   13.80   10.70
   0 -17  -2    7.10    9.70
   0  17   1  185.28   17.40
   0  17   1  203.78   14.40
   0  17   1  180.68   16.90
   0  17   1  146.19   15.40
   0 -17  -1  177.98   17.20
   0 -17  -1  178.88   15.40
   0 -17  -1  187.38   12.40
   0 -17  -1  116.39   41.10
   0  17   0   -3.10    7.80
   0  17   0    1.50    7.50
   0  17   0    1.70    8.40
   0 -17   0    3.50   39.20
   0 -17   0   -5.20    7.10
   0 -17   0    7.40    8.70
   0 -17   0  -12.00    7.60
   0 -17   0   -9.10    6.40
   0  17  -1  183.38   15.50
   0  17  -1  148.19   14.10
   0  17  -1  153.68   12.80
   0 -17   1  187.18   15.80
   0 -17   1  188.48   13.40
   0 -17   1  153.18   14.60
   0 -17   1  180.18   13.00
   0  17  -2   14.00    8.70
   0  17  -2    9.30    7.60
   0  17  -2   10.50    7.10
   0 -17   2    2.20    6.90
   0 -17   2    3.20    7.90
   0 -17   2   15.20    6.60
   0 -17   2   -0.80    7.30
   0  17  -3   32.00    6.10
   0 -17   3   42.40    7.60
   0 -17   3   21.20    6.90
   0 -17   3   42.20    8.50
   0 -17   4    4.40    8.40
   0 -17   5   18.60    9.90
   0  18   4   19.20   12.70
   0  18   4  -12.10   12.30
   0  18   4   17.30   14.20
   0 -18  -4    1.40   11.30
   0 -18  -4   -5.10   12.50
   0  18   3  -11.60    9.50
   0  18   3   11.30   12.90
   0  18   3   12.80    9.20
   0 -18  -3    3.70   15.00
   0 -18  -3   11.60   12.30
   0  18   2   42.70    9.20
   0  18   2   50.59   10.70
   0  18   2   51.59   12.80
   0 -18  -2  -23.50   55.09
   0 -18  -2   26.80    8.70
   0 -18  -2   14.40   12.70
   0 -18  -2   49.10   11.00
   0  18   1   24.90    8.40
   0  18   1   11.40   10.00
   0 -18  -1    9.80   11.30
   0 -18  -1   10.80    9.40
   0 -18  -1   39.80   46.30
   0 -18  -1   11.50    7.60
   0  18   0   47.50   17.20
   0  18   0   40.90    9.10
   0 -18   0   36.70   11.20
   0 -18   0   18.10    9.60
   0 -18   0   21.50    7.60
   0  18  -1   30.70    8.40
   0  18  -1   16.70    8.60
   0  18  -1   11.10    9.60
   0 -18   1   11.00    7.30
   0 -18   1    4.70    8.80
   0  18  -2   53.79    9.30
   0  18  -2   33.50   10.40
   0 -18   2   33.70    8.20
   0 -18   2   38.80    8.00
   0 -18   2   34.50    9.10
   0 -18   3    5.90    8.60
   0 -18   3   -1.50    7.90
   0 -18   4    6.30    9.60
   0  19   3  -11.50   12.40
   0  19   3   -2.70   12.50
   0  19   3  -10.90   14.80
   0 -19  -3  -12.70   13.00
   0  19   2   22.70   10.30
   0  19   2   17.80   12.30
   0 -19  -2   12.70   10.70
   0 -19  -2    9.80   10.30
   0  19   1   -6.10    9.50
   0  19   1   -9.00   11.90
   0 -19  -1    7.00    9.50
   0 -19  -1    3.20    9.80
   0  19   0   -6.40    8.70
   0  19   0   -5.00   13.30
   0 -19   0  -18.10    9.60
   0 -19   0   -3.30    9.10
   0  19  -1    3.00   10.80
   0  19  -1   -3.00    9.50
   0 -19   1    4.30   10.50
   0 -19   1    0.20    9.20
   0 -19   2   18.20    9.50
   0 -19   2    9.60    9.40
   0 -19   3   -3.20   10.20
   0  20   1   -5.30   11.20
   0  20   0   25.00   10.90
   0 -20   0   26.40   13.20
   0  20  -1   -0.30   10.80
   0 -20   1   18.50   17.70
   1  20  -1    7.50   11.20
  -1 -20   0   55.69   13.40
   1  20   0   20.50   11.20
  -1 -19   3   11.80   11.00
  -1 -19   3   12.30   15.60
  -1 -19   2  -18.30    9.30
  -1 -19   2   -4.60    9.60
   1  19  -2    4.70    9.90
   1  19  -2   -4.40   17.10
  -1 -19   1   31.20   11.20
  -1 -19   1    9.70    9.10
  -1 -19   1   12.70    9.80
   1  19  -1   11.10   10.10
  -1 -19   0   14.40    9.50
  -1 -19   0   -9.70    9.70
   1  19   0  -18.00   13.10
   1  19   0    3.80    9.90
  -1 -19  -1   37.60   12.00
  -1 -19  -1   31.70   10.40
   1  19   1   31.80   13.70
   1  19   1   18.30   10.30
   1  19   1   25.50   10.80
  -1 -19  -2    3.40   11.10
  -1 -19  -2  -15.80   11.40
   1  19   2    4.10   11.70
   1  19   2  -20.80   10.90
   1  19   2    1.40   14.40
  -1 -18   4   -3.50    8.80
  -1 -18   4  -15.90    9.90
  -1 -18   3   -5.40    8.20
  -1 -18   3    7.10    8.60
   1  18  -3   -5.60   10.90
  -1 -18   2  -13.00    8.10
  -1 -18   2   10.20    8.40
  -1 -18   2    1.70    8.00
   1  18  -2    3.70    8.50
   1  18  -2   20.90    9.50
  -1 -18   1    3.10    8.40
  -1 -18   1   11.70    8.70
  -1 -18   1   -5.70    7.60
   1  18  -1    8.40    8.90
   1  18  -1    8.60   10.00
   1  18  -1  -10.80    9.10
  -1 -18   0   17.00    9.70
  -1 -18   0   35.20   43.90
  -1 -18   0   -3.40   11.00
  -1 -18   0    7.50    7.70
  -1 -18   0  -13.60    8.40
   1  18   0   26.80   12.10
   1  18   0    3.40    8.80
  -1 -18  -1    5.60   10.10
  -1 -18  -1   16.90   12.80
  -1 -18  -1  -18.50   50.69
  -1 -18  -1   15.80    8.00
   1  18   1   16.30   12.00
   1  18   1    9.60    8.60
   1  18   1    8.10    8.80
  -1 -18  -2    3.30    8.60
  -1 -18  -2   -3.80   13.20
  -1 -18  -2    1.20   11.30
   1  18   2   12.50    9.70
   1  18   2  -13.60    9.70
   1  18   2   -8.20    8.60
  -1 -18  -3   -7.60    9.60
  -1 -18  -3   16.80   12.30
   1  18   3   39.00   13.10
   1  18   3    9.30   10.80
   1  18   3   -1.30    9.80
  -1 -17   5   -3.90    9.40
  -1 -17   5   -7.60    8.80
  -1 -17   4  -17.80    8.10
  -1 -17   4    1.10    7.20
  -1 -17   3    4.60    6.70
  -1 -17   3   -8.50    7.30
  -1 -17   3    1.40    6.10
   1  17  -3   10.20    7.70
   1  17  -3    8.50   12.00
   1  17  -3   11.30    7.60
  -1 -17   2   18.60    7.10
  -1 -17   2   30.30    7.40
  -1 -17   2   18.40    8.60
  -1 -17   2   30.80    7.00
   1  17  -2   16.70    7.80
   1  17  -2   22.70    8.50
  -1 -17   1   -0.20    7.20
  -1 -17   1    7.20   36.60
  -1 -17   1    5.10    8.60
  -1 -17   1   -3.30    7.40
  -1 -17   1    4.40    6.60
   1  17  -1    2.50    7.80
   1  17  -1   -7.70    8.60
   1  17  -1   -2.40    7.00
  -1 -17   0   14.30    6.40
  -1 -17   0    4.40   53.59
  -1 -17   0   -3.60    7.60
  -1 -17   0    5.70    8.90
  -1 -17   0   -8.70    7.90
   1  17   0    0.80    7.30
   1  17   0   14.60    7.50
   1  17   0   -8.90    8.60
   1  17   0    5.90    9.10
  -1 -17  -1  -10.30    8.90
  -1 -17  -1    9.70    6.80
  -1 -17  -1   -7.50   10.00
  -1 -17  -1   -0.70    8.60
  -1 -17  -1   18.00   55.99
   1  17   1   -3.90    7.30
   1  17   1    0.00    7.50
   1  17   1    2.40    9.40
   1  17   1   -8.60    9.20
  -1 -17  -2   11.30    9.20
  -1 -17  -2   30.20    7.50
  -1 -17  -2   28.00   43.50
  -1 -17  -2   14.40   11.10
   1  17   2   24.10    7.90
   1  17   2   35.10   11.40
  -1 -17  -3   22.00   13.90
  -1 -17  -3   30.40   11.40
  -1 -17  -3   12.90    8.10
   1  17   3   14.10    9.90
   1  17   3    9.60    8.70
   1  17   3   29.50   13.30
   1  17   3   22.30    8.50
  -1 -17  -4  -16.10   11.80
  -1 -17  -4  -15.90    9.50
   1  17   4   -7.80   10.10
   1  17   4   -6.90   10.30
   1  17   4    3.40   10.80
   1  17   4    7.00   22.20
  -1 -16   6   33.40    9.70
  -1 -16   5    2.10    8.00
  -1 -16   4    5.10    6.00
  -1 -16   4    4.00    5.10
  -1 -16   4   -8.30    7.70
  -1 -16   4    4.00   12.40
   1  16  -4   -2.10    4.90
   1  16  -4   -2.00    6.80
  -1 -16   3    2.50    5.80
  -1 -16   3    6.90    5.90
  -1 -16   3   22.70    8.70
  -1 -16   3    6.20    6.90
  -1 -16   3   -5.80    6.80
   1  16  -3   11.40    6.60
   1  16  -3    3.90    6.60
  -1 -16   2   -6.50    6.80
  -1 -16   2   -8.30    6.10
  -1 -16   2    7.70    6.10
  -1 -16   2   18.80   30.30
  -1 -16   2   -3.30    7.00
  -1 -16   2   -1.60    5.50
   1  16  -2    7.60    6.60
  -1 -16   1    5.70    7.50
  -1 -16   1    4.60    6.00
  -1 -16   1    1.80    6.20
  -1 -16   1   29.60   29.40
  -1 -16   1    4.90    8.00
  -1 -16   1   -6.60    6.20
   1  16  -1   -2.90    6.90
   1  16  -1    5.80    6.70
   1  16  -1    2.00    6.60
   1  16  -1    2.20    6.80
  -1 -16   0  -12.40   33.10
  -1 -16   0   29.70    6.40
  -1 -16   0    7.90    6.90
  -1 -16   0   14.40    6.90
  -1 -16   0   18.80    8.40
  -1 -16   0  -18.80   36.20
   1  16   0   13.10    7.40
   1  16   0    3.20    7.60
   1  16   0    8.70    7.80
   1  16   0   22.20    7.60
   1  16   0   17.80    6.30
  -1 -16  -1    9.40    8.50
  -1 -16  -1   17.10    7.20
  -1 -16  -1   28.50    7.70
  -1 -16  -1    1.30   33.30
  -1 -16  -1   22.40    6.40
  -1 -16  -1   51.39   45.00
   1  16   1   12.80    6.40
   1  16   1   23.90    8.70
   1  16   1   30.00    7.60
   1  16   1   27.10    9.40
   1  16   1    7.10    6.50
  -1 -16  -2   -4.40    6.30
  -1 -16  -2   -5.90   36.30
  -1 -16  -2   40.40   42.20
  -1 -16  -2    6.30    8.90
   1  16   2    6.20    9.40
   1  16   2   -1.80   18.40
   1  16   2   -4.50    6.70
   1  16   2   16.10    6.80
  -1 -16  -3    0.00   46.30
  -1 -16  -3    1.30    9.60
  -1 -16  -3   -9.80   10.10
   1  16   3   -1.20   10.70
   1  16   3    8.20    7.10
   1  16   3    2.50    7.80
  -1 -16  -4   53.09    9.50
  -1 -16  -4   47.30   37.50
   1  16   4   40.40    9.40
   1  16   4   53.39   13.50
   1  16   4   60.99    9.10
   1  16   4   57.19   10.60
  -1 -16  -5    9.30    9.30
  -1 -16  -5   37.00   13.80
   1  16   5   16.90   11.40
   1  16   5  -13.70   10.30
   1  16   5    3.20   11.20
  -1 -15   6   17.90    6.80
  -1 -15   6    4.00    8.70
  -1 -15   5   26.90    6.00
  -1 -15   5   50.69    9.00
  -1 -15   5   48.30    7.70
  -1 -15   5   33.70   10.60
  -1 -15   4   13.20    6.80
  -1 -15   4   -1.20    6.00
  -1 -15   4    7.80    3.90
  -1 -15   4   12.00    7.10
  -1 -15   4    8.70    5.10
   1  15  -4   -2.00    4.40
   1  15  -4    2.80    4.50
  -1 -15   3   -1.30   27.10
  -1 -15   3    8.70    6.30
  -1 -15   3    8.30    6.00
  -1 -15   3   11.60    4.80
  -1 -15   3    2.80    5.10
   1  15  -3    6.20    5.80
   1  15  -3   13.00    6.30
  -1 -15   2   -0.10    4.90
  -1 -15   2    2.60    5.30
  -1 -15   2   -5.90   27.30
  -1 -15   2    0.40    6.10
  -1 -15   2    2.30    5.40
  -1 -15   2   -1.80    5.40
   1  15  -2    3.70    5.50
   1  15  -2   -2.70    5.20
   1  15  -2    3.10    5.80
  -1 -15   1   54.99    9.10
  -1 -15   1   36.50    6.40
  -1 -15   1   44.70    7.80
  -1 -15   1   18.60   25.40
  -1 -15   1   50.59    7.50
  -1 -15   1   35.80    6.30
   1  15  -1   42.70    6.80
   1  15  -1   45.40    7.50
   1  15  -1   38.50    6.70
  -1 -15   0    6.70    5.50
  -1 -15   0   28.40   28.40
  -1 -15   0   10.60    6.80
  -1 -15   0   14.60    5.30
  -1 -15   0  -36.70   29.40
   1  15   0   16.90    5.80
   1  15   0   17.30    7.50
   1  15   0   12.80    6.30
   1  15   0   23.20    6.30
   1  15   0    7.40    6.80
  -1 -15  -1   12.00    6.40
  -1 -15  -1   21.30    7.50
  -1 -15  -1   11.20    5.40
  -1 -15  -1    5.10   30.00
  -1 -15  -1   10.90   47.70
  -1 -15  -1   -2.90    6.20
  -1 -15  -1   13.20    7.20
   1  15   1   13.50    5.60
   1  15   1   10.50    6.60
   1  15   1    5.80    7.30
   1  15   1    6.30    5.80
   1  15   1   17.60    6.50
  -1 -15  -2  -38.20   33.10
  -1 -15  -2   22.00    6.80
  -1 -15  -2   -0.70   29.90
  -1 -15  -2   12.90    6.70
  -1 -15  -2    8.10    6.10
  -1 -15  -2   13.90    8.10
  -1 -15  -2   18.60    7.50
   1  15   2    9.50    7.00
   1  15   2   28.30    8.60
   1  15   2   14.40    7.20
   1  15   2   14.90    6.20
   1  15   2   20.10    7.00
  -1 -15  -3  106.39   42.50
  -1 -15  -3   84.09   10.90
  -1 -15  -3   73.99   39.40
  -1 -15  -3   97.39   11.30
  -1 -15  -3   98.19   14.90
   1  15   3  108.19   15.20
   1  15   3  102.69   10.90
   1  15   3  103.39   13.90
   1  15   3   92.19   13.90
  -1 -15  -4   -1.10    9.70
  -1 -15  -4   -5.30    7.50
  -1 -15  -4    3.30   49.50
   1  15   4   16.50    7.50
   1  15   4   -2.70   10.20
   1  15   4    1.10    8.20
   1  15   4   10.30    7.30
  -1 -15  -5   58.09    9.40
  -1 -15  -5   73.89   13.00
   1  15   5   44.10    9.30
   1  15   5   59.49    9.90
   1  15   5   71.89   11.10
  -1 -15  -6    3.80   10.20
  -1 -15  -6  -10.10   10.60
   1  15   6    7.90   12.60
  -1 -14   7   12.90    7.00
  -1 -14   7   13.00    9.40
  -1 -14   6   31.60    6.10
  -1 -14   6   30.70    8.60
  -1 -14   6   44.00    8.70
  -1 -14   5   -0.50    6.40
  -1 -14   5    2.70    5.10
  -1 -14   5   -4.60    6.50
  -1 -14   5   -9.80    7.50
  -1 -14   4   40.60    5.80
  -1 -14   4   26.90    8.60
  -1 -14   4   31.20    6.30
  -1 -14   4   37.80    7.10
  -1 -14   4   23.10    6.60
  -1 -14   4   38.00    5.60
   1  14  -4   28.50    4.40
   1  14  -4   32.70    7.30
   1  14  -4   23.60    4.20
  -1 -14   3   13.40    5.20
  -1 -14   3    8.70    5.50
  -1 -14   3   10.20    3.90
  -1 -14   3    3.10   22.80
  -1 -14   3   10.20    5.40
   1  14  -3   10.50    6.30
   1  14  -3    7.90    4.80
   1  14  -3    4.10   22.20
   1  14  -3   16.20    7.90
   1  14  -3    5.50    5.20
  -1 -14   2  168.48   10.30
  -1 -14   2  155.68   11.10
  -1 -14   2  128.49   25.20
  -1 -14   2  141.29   10.00
   1  14  -2  173.18   11.10
   1  14  -2  139.69    9.60
   1  14  -2  152.98   10.90
   1  14  -2  140.79    9.90
  -1 -14   1   15.40    6.50
  -1 -14   1   22.00    6.40
  -1 -14   1    4.50   21.50
  -1 -14   1   15.50    5.20
  -1 -14   1   21.10    6.00
  -1 -14   1   13.40    5.00
   1  14  -1   30.00    6.20
   1  14  -1   21.10    5.90
   1  14  -1   15.70    5.70
   1  14  -1   36.20    7.40
  -1 -14   0  313.87   45.50
  -1 -14   0  332.47   14.10
  -1 -14   0  347.17   15.70
  -1 -14   0  314.87   42.20
  -1 -14   0  322.77   15.00
  -1 -14   0  291.87   13.80
   1  14   0  332.47   13.80
   1  14   0  312.67   14.60
   1  14   0  342.67   15.00
   1  14   0  383.26   18.70
  -1 -14  -1    2.20   26.70
  -1 -14  -1   19.90    6.20
  -1 -14  -1   16.20    5.30
  -1 -14  -1   27.20    5.70
  -1 -14  -1   47.30   24.20
  -1 -14  -1   12.40    5.40
  -1 -14  -1   24.50    6.70
   1  14   1   24.60    7.20
   1  14   1   25.90    6.00
   1  14   1   25.90    6.50
   1  14   1   18.40    6.30
   1  14   1   14.00    5.50
  -1 -14  -2  361.86   17.10
  -1 -14  -2  375.96   17.50
  -1 -14  -2  408.86   50.59
  -1 -14  -2  343.77   17.00
  -1 -14  -2  357.76   15.00
  -1 -14  -2  358.96   15.30
   1  14   2  338.07   14.70
   1  14   2  346.47   16.80
   1  14   2  389.46   15.70
   1  14   2  352.66   17.20
   1  14   2  405.46   18.10
  -1 -14  -3  125.79   13.40
  -1 -14  -3  113.69   13.00
  -1 -14  -3  149.99   33.60
  -1 -14  -3   60.59   34.90
  -1 -14  -3   98.29   13.00
  -1 -14  -3  101.89   11.00
  -1 -14  -3  107.09   11.80
   1  14   3  149.19   12.60
   1  14   3  100.79   10.60
   1  14   3  130.09   13.10
   1  14   3  115.69   13.30
   1  14   3  145.79   11.20
  -1 -14  -4   61.49    9.50
  -1 -14  -4   55.89    9.70
  -1 -14  -4   69.79    9.20
  -1 -14  -4   44.70    8.80
  -1 -14  -4   50.89   32.50
   1  14   4   72.29   10.80
   1  14   4   68.29   10.90
   1  14   4   58.59    9.00
   1  14   4   59.29    9.60
  -1 -14  -5   21.70    9.50
  -1 -14  -5    8.40    7.50
   1  14   5    2.70    8.30
   1  14   5    3.10    7.10
   1  14   5    1.40   10.70
   1  14   5   13.80    7.40
  -1 -14  -6   68.79   10.60
  -1 -14  -6   56.79   10.10
   1  14   6  108.59   17.00
   1  14   6   60.39   11.10
  -1 -13   7   14.70    5.50
  -1 -13   7    6.00    8.20
  -1 -13   7   19.60    9.80
  -1 -13   6    0.60    6.80
  -1 -13   6    3.90    8.00
  -1 -13   6    1.70    6.10
  -1 -13   6   -3.70    4.80
  -1 -13   5   79.69    8.30
  -1 -13   5   73.29   14.00
  -1 -13   5   77.49    9.90
  -1 -13   5   91.09   10.10
   1  13  -5   93.89   10.30
  -1 -13   4    1.60    4.60
  -1 -13   4   -8.90    5.70
  -1 -13   4   -0.60   21.40
  -1 -13   4   -4.50    4.90
  -1 -13   4    0.30    2.70
  -1 -13   4    1.70    4.40
   1  13  -4    7.80   22.70
   1  13  -4    6.70    4.90
   1  13  -4    2.90    3.50
   1  13  -4    4.90    5.60
   1  13  -4   -5.40    3.20
  -1 -13   3  207.38   10.90
  -1 -13   3  221.88    9.30
  -1 -13   3  230.28   10.70
  -1 -13   3  214.78   11.00
  -1 -13   3  184.78   26.90
   1  13  -3  225.48   10.20
   1  13  -3  225.58   10.10
   1  13  -3  224.58   12.20
   1  13  -3  195.28   10.40
  -1 -13   2   21.30    5.10
  -1 -13   2   18.70    4.30
  -1 -13   2   22.80    5.10
  -1 -13   2   24.60    5.00
  -1 -13   2   17.00    6.40
  -1 -13   2   50.59   21.20
   1  13  -2   12.80    4.20
   1  13  -2   26.00    5.40
   1  13  -2   51.29   16.60
   1  13  -2   29.20    5.00
   1  13  -2   30.90    5.70
  -1 -13   1  185.68   10.10
  -1 -13   1  205.48   29.20
  -1 -13   1  209.58   10.80
  -1 -13   1  228.18   11.60
  -1 -13   1  213.78   11.30
   1  13  -1  222.38   12.30
   1  13  -1  213.48   10.90
   1  13  -1  230.88   11.50
   1  13  -1  222.88   11.20
   1  13  -1  214.68   11.10
  -1 -13   0   19.80    5.30
  -1 -13   0   10.50    4.40
  -1 -13   0   23.80   19.50
  -1 -13   0   11.30    4.80
  -1 -13   0    7.20    4.50
   1  13   0   12.80    4.80
   1  13   0   12.30    4.50
   1  13   0   11.10    4.50
   1  13   0   13.40    4.80
  -1 -13  -1  354.56   50.49
  -1 -13  -1  250.07   12.30
  -1 -13  -1  270.77   13.30
  -1 -13  -1  207.58   53.29
  -1 -13  -1  247.58   12.70
  -1 -13  -1  215.68   11.40
   1  13   1  264.97   13.00
   1  13   1  277.47   12.80
   1  13   1  247.78   12.60
   1  13   1  233.28   13.20
   1  13   1  242.28   11.30
  -1 -13  -2  153.48   11.70
  -1 -13  -2  117.09   27.00
  -1 -13  -2  119.79    9.50
  -1 -13  -2  131.49   30.80
  -1 -13  -2  145.39   12.10
  -1 -13  -2  135.99   11.30
  -1 -13  -2  120.69   12.40
   1  13   2  135.89    9.90
   1  13   2  173.58   12.60
   1  13   2  140.59   11.90
   1  13   2  144.09   11.30
   1  13   2  141.79   11.10
  -1 -13  -3   -4.40   24.90
  -1 -13  -3   13.40    5.70
  -1 -13  -3    4.50    4.80
  -1 -13  -3    3.80    5.80
  -1 -13  -3   -1.00    5.70
  -1 -13  -3    7.50    6.20
  -1 -13  -3   47.20   26.30
   1  13   3   10.40    5.60
   1  13   3    3.80    4.70
   1  13   3    6.60    7.60
   1  13   3    8.80    7.00
   1  13   3   11.40    5.00
  -1 -13  -4    3.70    7.20
  -1 -13  -4    0.60    5.70
  -1 -13  -4   -9.80   25.40
  -1 -13  -4    1.80   29.20
  -1 -13  -4    0.50    6.00
  -1 -13  -4   -7.30    6.50
  -1 -13  -4   -7.90    7.80
   1  13   4    5.00    7.50
   1  13   4  -13.70    6.80
   1  13   4    5.40    5.80
   1  13   4    4.70    6.60
   1  13   4   10.90    6.00
  -1 -13  -5   58.59    9.00
  -1 -13  -5   68.49   11.40
  -1 -13  -5   43.20   33.40
  -1 -13  -5   47.70    9.20
   1  13   5   54.49    7.60
   1  13   5   60.69   14.00
   1  13   5   43.40    7.10
   1  13   5   46.60    8.70
  -1 -13  -6   -1.60   10.10
  -1 -13  -6   12.20    8.90
  -1 -13  -6   24.20    8.00
  -1 -13  -6   18.90   10.00
   1  13   6   17.10    8.10
   1  13   6   23.80    8.70
  -1 -13  -7   -6.90    9.20
  -1 -13  -7  -15.30   11.70
   1  13   7   -5.20   18.90
  -1 -12   8   24.00   10.00
  -1 -12   7    5.30    7.90
  -1 -12   7    5.60    6.30
  -1 -12   7   -0.40    9.00
  -1 -12   7   14.20    4.90
  -1 -12   6   19.10    6.30
  -1 -12   6   21.40    5.80
  -1 -12   6   23.60    4.90
   1  12  -6   32.40    7.10
  -1 -12   5  -11.00   21.90
  -1 -12   5    6.30    8.20
  -1 -12   5   -2.20    4.90
  -1 -12   5   -1.50    5.00
  -1 -12   5    1.80    3.80
  -1 -12   5   -6.80    6.10
   1  12  -5    2.70    4.40
   1  12  -5   52.69   27.00
   1  12  -5    3.20    5.50
  -1 -12   4  131.89    9.90
  -1 -12   4  137.39    9.80
  -1 -12   4  139.19    9.60
  -1 -12   4  159.98    8.80
  -1 -12   4  156.98    9.20
  -1 -12   4  141.79   22.00
  -1 -12   4  138.99    5.70
   1  12  -4  111.89   19.00
   1  12  -4  155.28    8.60
   1  12  -4  146.79    9.90
   1  12  -4  136.29    6.60
   1  12  -4  143.39    7.00
  -1 -12   3   21.00    4.40
  -1 -12   3   22.40    3.50
  -1 -12   3   19.10    4.40
  -1 -12   3   18.10    4.60
  -1 -12   3   21.50   16.40
  -1 -12   3   16.40    4.40
   1  12  -3   28.90    5.40
   1  12  -3   23.20    4.10
   1  12  -3   26.50    4.30
   1  12  -3   12.50   16.00
   1  12  -3   12.30    4.00
  -1 -12   2  371.16   13.70
  -1 -12   2  330.17   34.70
  -1 -12   2  341.47   12.20
  -1 -12   2  349.67   13.40
  -1 -12   2  347.97   13.30
  -1 -12   2  328.27   12.90
   1  12  -2  335.77   33.40
   1  12  -2  346.67   13.50
   1  12  -2  355.56   12.80
   1  12  -2  340.07   12.60
  -1 -12   1    1.80    3.20
  -1 -12   1    6.30   24.50
  -1 -12   1    5.10    3.80
  -1 -12   1   -6.50    3.70
  -1 -12   1   -3.60    3.40
  -1 -12   1   -5.30    3.50
   1  12  -1   -1.30    3.80
   1  12  -1   14.20   13.60
   1  12  -1   -0.20    3.80
   1  12  -1   -0.30    3.70
   1  12  -1    3.00    3.80
   1  12  -1    8.10    3.90
  -1 -12   0  172.98   10.10
  -1 -12   0  196.98   10.30
  -1 -12   0  155.18    9.00
  -1 -12   0  177.18   10.00
  -1 -12   0  189.98   10.20
   1  12   0  176.08   11.60
   1  12   0  176.38    9.90
   1  12   0  161.28    9.00
   1  12   0  186.18   10.00
  -1 -12  -1  156.08   22.80
  -1 -12  -1  196.08   10.90
  -1 -12  -1  189.88   11.00
  -1 -12  -1  188.18   34.50
  -1 -12  -1  175.68    9.80
  -1 -12  -1  199.78   10.90
  -1 -12  -1  184.08   10.10
   1  12   1  194.98   10.80
   1  12   1  185.68   11.50
   1  12   1  182.78    9.40
   1  12   1  189.98   10.60
  -1 -12  -2  341.77   54.59
  -1 -12  -2  236.88   11.90
  -1 -12  -2  225.18   12.00
  -1 -12  -2  217.28   12.10
  -1 -12  -2  206.18   28.10
  -1 -12  -2  202.58   10.50
   1  12   2  216.18   15.00
   1  12   2  210.38   13.30
   1  12   2  194.28   10.70
   1  12   2  256.57   13.20
   1  12   2  225.18   12.80
  -1 -12  -3    1.90    5.80
  -1 -12  -3   -5.10    4.40
  -1 -12  -3   -0.70   28.00
  -1 -12  -3  -27.80   38.70
  -1 -12  -3    2.50    4.90
  -1 -12  -3    1.10    5.10
   1  12   3    1.20    5.10
   1  12   3    4.30    4.70
   1  12   3    5.70    5.30
   1  12   3   -8.10    5.70
   1  12   3    2.40    5.50
  -1 -12  -4   37.20   22.70
  -1 -12  -4   27.20    6.70
  -1 -12  -4   37.40   36.20
  -1 -12  -4   22.10    6.30
  -1 -12  -4   20.00    6.70
   1  12   4   26.20    6.40
   1  12   4   32.40    5.70
   1  12   4   27.90    7.50
   1  12   4   13.70    6.30
   1  12   4   24.80    6.90
  -1 -12  -5   -2.70   26.70
  -1 -12  -5    1.50    7.20
  -1 -12  -5   11.10    7.90
  -1 -12  -5  -11.70    5.20
  -1 -12  -5    2.90    6.50
   1  12   5   -3.90    7.10
   1  12   5   -6.10    5.80
   1  12   5   -7.90    5.90
  -1 -12  -6   46.10    7.90
  -1 -12  -6   22.20    7.80
  -1 -12  -6   40.50    8.80
  -1 -12  -6   34.20    9.20
   1  12   6   30.10   10.20
   1  12   6   22.70    7.90
   1  12   6   32.60    7.80
   1  12   6   28.80    8.30
  -1 -12  -7   -3.70    9.30
  -1 -12  -7   12.60    8.30
   1  12   7    4.80    9.40
   1  12   7    9.90    9.60
   1  12   7   -7.20   10.60
  -1 -11   8    9.40    8.40
  -1 -11   8    6.00    5.20
  -1 -11   7   68.39    9.20
  -1 -11   7   76.69    7.50
  -1 -11   7   60.89    8.50
   1  11  -7   59.89   12.20
  -1 -11   6   17.00    4.30
  -1 -11   6    9.00    4.90
  -1 -11   6    8.40    5.60
  -1 -11   6    8.20    5.20
   1  11  -6   10.60    5.00
   1  11  -6   12.00    5.70
  -1 -11   5  187.48   25.10
  -1 -11   5  271.17   10.60
  -1 -11   5  269.97   12.00
  -1 -11   5  253.77   11.50
  -1 -11   5  270.17   11.80
  -1 -11   5  272.37   13.20
   1  11  -5  251.37   10.20
   1  11  -5  206.28   31.20
   1  11  -5  247.98   11.50
  -1 -11   4   -0.10   16.30
  -1 -11   4   -4.50    4.10
  -1 -11   4    6.60    4.00
  -1 -11   4    2.50    3.50
  -1 -11   4    4.80    5.40
  -1 -11   4    3.80    3.70
   1  11  -4    1.50    2.50
   1  11  -4    6.00   15.60
   1  11  -4    3.40    2.80
   1  11  -4   12.10    4.30
   1  11  -4    2.20    3.60
  -1 -11   3  487.65   15.90
  -1 -11   3  474.75   15.30
  -1 -11   3  471.25   13.20
  -1 -11   3  437.06   33.50
  -1 -11   3  476.55   15.40
  -1 -11   3  490.65   15.60
   1  11  -3  489.85   16.00
   1  11  -3  473.95   14.20
   1  11  -3  482.85   32.70
   1  11  -3  472.35   15.00
   1  11  -3  491.05   14.20
  -1 -11   2    5.00    3.30
  -1 -11   2    3.40    2.60
  -1 -11   2    7.30    3.50
  -1 -11   2    3.60    3.10
  -1 -11   2   14.00   14.70
  -1 -11   2    1.30    3.30
   1  11  -2    4.70    3.10
   1  11  -2    0.90    2.90
   1  11  -2    4.10    3.10
   1  11  -2   -0.40    3.40
   1  11  -2    9.40   15.00
  -1 -11   1  248.38   10.80
  -1 -11   1  244.08   10.30
  -1 -11   1  235.18   10.60
  -1 -11   1  246.28   10.50
  -1 -11   1  219.18   35.70
  -1 -11   1  240.08   10.20
   1  11  -1  245.48   10.20
   1  11  -1  254.17   11.00
   1  11  -1  247.98   27.40
   1  11  -1  234.18   10.10
   1  11  -1  237.38   10.70
   1  11  -1  250.97   10.50
  -1 -11   0   36.40    5.20
  -1 -11   0   39.60    5.50
  -1 -11   0   38.10    5.60
  -1 -11   0   56.79   15.00
  -1 -11   0   31.30    4.30
   1  11   0   32.80    4.80
   1  11   0   33.30    4.70
   1  11   0   38.20    5.40
   1  11   0   25.90    4.20
   1  11   0   30.90    4.60
  -1 -11  -1  265.57   11.30
  -1 -11  -1  271.97   11.30
  -1 -11  -1  330.07   34.30
  -1 -11  -1  311.77   32.60
  -1 -11  -1  264.97   12.00
  -1 -11  -1  261.97   11.70
  -1 -11  -1  276.37   11.60
   1  11   1  259.77   11.60
   1  11   1  251.87   10.80
   1  11   1  255.67   11.30
   1  11   1  256.77   12.60
  -1 -11  -2   49.70    6.90
  -1 -11  -2   59.59    7.70
  -1 -11  -2   67.19   19.60
  -1 -11  -2   64.69    8.10
  -1 -11  -2   63.19   18.40
  -1 -11  -2   82.89    8.00
  -1 -11  -2   57.69    7.00
   1  11   2   63.29    8.30
   1  11   2   68.69    7.70
   1  11   2   69.79    8.90
   1  11   2   59.69    6.80
   1  11   2   84.49    8.90
  -1 -11  -3    1.40    4.70
  -1 -11  -3    2.10    3.90
  -1 -11  -3   -1.50   20.40
  -1 -11  -3    7.10    4.40
  -1 -11  -3  -14.30   32.60
  -1 -11  -3    3.90    4.20
   1  11   3   -3.50    4.30
   1  11   3    0.40    4.20
   1  11   3   -4.50    3.90
   1  11   3    5.00    4.60
   1  11   3    2.00    4.70
  -1 -11  -4   18.30    5.20
  -1 -11  -4    4.40   23.80
  -1 -11  -4   19.40    5.80
  -1 -11  -4    6.70    5.80
  -1 -11  -4   11.00   22.00
   1  11   4   13.20    5.50
   1  11   4    7.50    5.00
   1  11   4   24.50    6.70
   1  11   4   18.00    5.20
   1  11   4   21.20    5.70
  -1 -11  -5   21.50    6.10
  -1 -11  -5   13.60   24.60
  -1 -11  -5   24.00    6.70
  -1 -11  -5   11.40    6.20
  -1 -11  -5   10.40    6.30
  -1 -11  -5   21.80   29.40
  -1 -11  -5    6.60    6.80
   1  11   5   13.90    6.40
   1  11   5    8.10    5.40
   1  11   5    3.20    6.20
   1  11   5    7.20    6.20
   1  11   5    4.90    6.70
  -1 -11  -6    0.80    7.40
  -1 -11  -6   12.60    7.10
  -1 -11  -6    6.00    6.60
  -1 -11  -6   -2.20    7.20
   1  11   6   -7.60    6.70
   1  11   6   -0.70    6.50
   1  11   6    6.20    8.00
   1  11   6   -3.80    6.30
  -1 -11  -7    5.70    9.10
   1  11   7   -0.70    8.60
   1  11   7    0.40    8.90
   1  11   7   15.80    8.10
  -1 -10   8    8.40    7.00
  -1 -10   8    5.20    8.90
  -1 -10   8   13.80    4.80
  -1 -10   7   12.60    5.40
  -1 -10   7   10.30    6.20
  -1 -10   7    6.10    6.30
  -1 -10   7   14.30    4.40
  -1 -10   6   64.99   10.50
  -1 -10   6   76.69    6.80
  -1 -10   6   84.09   22.50
  -1 -10   6   77.29    8.10
  -1 -10   6   80.59    7.60
  -1 -10   6   77.99    9.00
   1  10  -6   74.79   24.50
   1  10  -6   76.49    8.00
   1  10  -6   77.89    7.20
  -1 -10   5   12.00   16.50
  -1 -10   5   16.40    4.50
  -1 -10   5   10.90    3.40
  -1 -10   5   21.10    4.20
  -1 -10   5   19.40    4.40
  -1 -10   5   20.20    5.50
   1  10  -5    7.20   14.80
   1  10  -5   21.80    4.70
   1  10  -5   15.20    3.60
  -1 -10   4  108.19    7.70
  -1 -10   4  118.29    7.40
  -1 -10   4  126.29    8.50
  -1 -10   4  116.19   18.90
  -1 -10   4  111.99    7.40
   1  10  -4  118.89    7.70
   1  10  -4  103.69   16.70
   1  10  -4  113.69    5.30
   1  10  -4  111.79    6.80
   1  10  -4  109.19    5.00
  -1 -10   3   89.49    8.30
  -1 -10   3   90.69   15.10
  -1 -10   3   94.79    6.40
  -1 -10   3   88.59    6.50
  -1 -10   3   82.59    4.70
   1  10  -3   94.29    5.70
   1  10  -3   77.09    7.70
   1  10  -3   83.69    6.10
   1  10  -3   66.59   13.80
   1  10  -3   79.99    5.70
  -1 -10   2  191.18    7.80
  -1 -10   2  166.08   11.90
  -1 -10   2  172.78    8.40
  -1 -10   2  187.38    8.50
  -1 -10   2  196.98    8.80
  -1 -10   2  188.08   24.10
   1  10  -2  192.78   14.00
   1  10  -2  187.18    8.30
   1  10  -2  186.28    8.10
   1  10  -2  201.08    8.50
   1  10  -2  180.68   22.40
  -1 -10   1   58.59    5.10
  -1 -10   1   58.39    5.40
  -1 -10   1   62.29    5.40
  -1 -10   1   59.19   13.90
  -1 -10   1   60.89    5.80
  -1 -10   1   50.79    5.20
   1  10  -1   45.60    5.30
   1  10  -1   57.09    5.00
   1  10  -1   40.20   13.40
   1  10  -1   55.19    5.80
   1  10  -1   58.49    5.40
   1  10  -1   62.39    5.70
  -1 -10   0   60.49    5.40
  -1 -10   0   52.79    5.60
  -1 -10   0   71.69   22.10
  -1 -10   0   50.69    5.40
  -1 -10   0   62.59    5.80
  -1 -10   0   60.69    5.30
   1  10   0   62.09    5.90
   1  10   0   54.79    5.90
   1  10   0   64.69    5.90
   1  10   0   53.69   11.90
   1  10   0   56.69    5.90
   1  10   0   53.49    5.40
  -1 -10  -1  238.88   10.40
  -1 -10  -1  220.98   27.00
  -1 -10  -1  227.18    9.90
  -1 -10  -1  222.28   10.60
  -1 -10  -1  230.98   10.20
  -1 -10  -1  228.88   10.00
   1  10   1  226.58   10.00
   1  10   1  218.98   10.00
   1  10   1  227.48    9.60
   1  10   1  222.78   11.00
  -1 -10  -2  285.67   30.80
  -1 -10  -2  279.07   13.60
  -1 -10  -2  295.97   11.70
  -1 -10  -2  287.47   12.70
  -1 -10  -2  311.47   12.20
  -1 -10  -2  260.57   31.30
  -1 -10  -2  290.87   11.70
   1  10   2  305.47   12.20
   1  10   2  296.97   13.20
   1  10   2  322.17   12.30
   1  10   2  294.57   11.70
   1  10   2  333.07   12.90
  -1 -10  -3  313.07   12.70
  -1 -10  -3  340.67   35.20
  -1 -10  -3  343.77   13.30
  -1 -10  -3  299.67   13.80
  -1 -10  -3  268.07   33.30
  -1 -10  -3  273.97   12.10
  -1 -10  -3  307.07   12.60
   1  10   3  303.87   12.40
   1  10   3  305.77   13.00
   1  10   3  286.77   14.00
   1  10   3  314.77   13.40
   1  10   3  317.87   13.30
  -1 -10  -4   94.09    8.90
  -1 -10  -4  102.09    9.00
  -1 -10  -4   68.79    9.70
  -1 -10  -4   77.09    8.60
  -1 -10  -4   59.59   17.30
  -1 -10  -4   90.39   21.80
   1  10   4   79.59    8.30
   1  10   4   93.29    8.40
   1  10   4   86.79    9.20
   1  10   4  103.79   10.60
   1  10   4   92.39   14.60
  -1 -10  -5   -6.20    5.80
  -1 -10  -5   -7.20    5.40
  -1 -10  -5    4.10    5.30
  -1 -10  -5   -1.80   24.70
  -1 -10  -5  -45.20   21.40
  -1 -10  -5   -7.40    4.50
  -1 -10  -5    1.20    5.10
   1  10   5   -4.50    5.30
   1  10   5   -0.10    4.80
   1  10   5   -4.60    4.70
   1  10   5   -3.50    5.30
   1  10   5    4.00    4.50
  -1 -10  -6   27.80    6.80
  -1 -10  -6   23.90    6.60
  -1 -10  -6   39.20    7.50
  -1 -10  -6   24.20    7.40
   1  10   6   33.40    7.20
   1  10   6   36.10    6.90
   1  10   6   32.00    7.50
   1  10   6   23.90    7.90
   1  10   6   21.40    6.70
  -1 -10  -7   13.80    8.40
  -1 -10  -7   23.90    7.50
  -1 -10  -7   23.10    6.80
   1  10   7    5.80    7.60
   1  10   7   18.60    7.90
   1  10   7   14.90    7.60
  -1 -10  -8   24.10   11.80
   1  10   8   14.10   10.30
   1  10   8   16.80   14.50
  -1  -9   8    3.20    6.10
  -1  -9   8   -6.60    4.30
  -1  -9   7  108.89    8.80
  -1  -9   7  142.99   10.90
  -1  -9   7  124.49   10.30
  -1  -9   7  147.89    7.90
   1   9  -7  132.79    8.20
   1   9  -7  146.49   13.60
  -1  -9   6    8.40    4.40
  -1  -9   6   -0.60    5.90
  -1  -9   6   10.40    3.50
  -1  -9   6    6.00    4.40
  -1  -9   6   10.40    4.00
  -1  -9   6   -1.60   18.80
   1   9  -6   12.00   17.50
   1   9  -6   11.00    4.30
   1   9  -6   12.40    4.10
  -1  -9   5  134.69   19.80
  -1  -9   5  155.58    9.80
  -1  -9   5  157.18    7.60
  -1  -9   5  156.08    8.20
  -1  -9   5  169.28    8.00
   1   9  -5  154.18    7.30
   1   9  -5  180.98   23.80
   1   9  -5  147.19    7.90
  -1  -9   4   19.40    4.20
  -1  -9   4   12.10    3.20
  -1  -9   4    9.70    3.30
  -1  -9   4   10.30    4.10
  -1  -9   4   15.20   12.50
  -1  -9   4   15.20    3.50
   1   9  -4   13.00   12.20
   1   9  -4   15.80    3.60
   1   9  -4   17.20    3.10
   1   9  -4   15.50    2.20
   1   9  -4   13.90    2.40
  -1  -9   3   75.39    5.70
  -1  -9   3   77.09    5.60
  -1  -9   3   80.49    5.70
  -1  -9   3   80.59   13.80
  -1  -9   3   80.29    5.40
  -1  -9   3   73.39    4.10
   1   9  -3   70.49   12.90
   1   9  -3   71.19    5.00
   1   9  -3   74.49    4.90
   1   9  -3   75.99    5.60
  -1  -9   2   16.80   10.70
  -1  -9   2    0.60    2.30
  -1  -9   2    3.90    2.30
  -1  -9   2    7.90    2.70
  -1  -9   2   -0.30    1.90
  -1  -9   2    6.10    2.40
   1   9  -2    3.40    2.40
   1   9  -2    6.80    3.20
   1   9  -2    4.40    2.20
   1   9  -2   11.50    9.90
   1   9  -2    3.20    2.40
  -1  -9   1  319.07   10.90
  -1  -9   1  323.97   10.90
  -1  -9   1  338.37   11.40
  -1  -9   1  315.27   11.20
  -1  -9   1  331.77   11.20
  -1  -9   1  308.37   25.30
   1   9  -1  307.47   11.20
   1   9  -1  350.76   25.90
   1   9  -1  340.37   11.20
   1   9  -1  320.07   11.10
   1   9  -1  336.27   11.60
   1   9  -1  331.77   10.90
  -1  -9   0   -1.30    2.00
  -1  -9   0   -0.90    2.10
  -1  -9   0   11.90   10.30
  -1  -9   0    0.80    2.60
  -1  -9   0   -3.70    2.40
  -1  -9   0   -4.60    2.20
   1   9   0   -1.30    2.20
   1   9   0   -1.20    2.60
   1   9   0   -4.60   16.50
   1   9   0   -1.90    2.20
   1   9   0    0.00    2.40
   1   9   0   -1.40    2.10
  -1  -9  -1   79.49    5.70
  -1  -9  -1   63.09   13.70
  -1  -9  -1   80.49    6.30
  -1  -9  -1   87.99    6.10
  -1  -9  -1   81.99    6.00
   1   9   1   81.29    6.20
   1   9   1   87.79    6.00
   1   9   1   88.09    5.70
   1   9   1   85.69    6.50
  -1  -9  -2  130.89    7.50
  -1  -9  -2  120.09    7.50
  -1  -9  -2  108.09    7.20
  -1  -9  -2  115.79    8.00
  -1  -9  -2  116.89    7.00
  -1  -9  -2  102.59   17.50
  -1  -9  -2  118.49   17.60
   1   9   2  121.39    7.30
   1   9   2  112.89    7.20
   1   9   2  117.79    8.40
   1   9   2  121.59    7.70
   1   9   2  116.09    7.30
  -1  -9  -3  486.45   35.90
  -1  -9  -3  602.54   18.10
  -1  -9  -3  610.24   18.50
  -1  -9  -3  579.34   17.70
  -1  -9  -3  583.74   19.70
  -1  -9  -3  572.74   18.10
   1   9   3  598.34   18.70
   1   9   3  606.64   18.10
   1   9   3  603.04   18.40
   1   9   3  566.44   18.20
   1   9   3  589.14   20.10
  -1  -9  -4   21.30   18.40
  -1  -9  -4   27.00   18.10
  -1  -9  -4   14.90    4.40
  -1  -9  -4    4.20    4.30
  -1  -9  -4   14.10    4.20
  -1  -9  -4   14.60    4.10
  -1  -9  -4    6.40    4.20
   1   9   4    8.10    4.10
   1   9   4   14.30    4.50
   1   9   4   14.60    4.70
  -1  -9  -5   40.40   20.60
  -1  -9  -5   51.79    7.70
  -1  -9  -5   60.29    8.70
  -1  -9  -5   74.49    8.40
  -1  -9  -5   74.49    8.70
  -1  -9  -5   69.19    8.90
  -1  -9  -5   69.09   21.30
   1   9   5   45.60    6.30
   1   9   5   65.69    8.40
   1   9   5   67.59    9.10
   1   9   5   62.69    9.50
   1   9   5   56.09    8.60
  -1  -9  -6    5.40    6.30
  -1  -9  -6    9.90    6.90
  -1  -9  -6    6.00    5.50
  -1  -9  -6   11.30    6.10
  -1  -9  -6   -8.80   30.00
  -1  -9  -6    7.20    5.00
  -1  -9  -6   17.10    7.60
   1   9   6    7.60    7.10
   1   9   6   22.60    5.90
   1   9   6   10.70    5.40
   1   9   6    4.60    5.60
   1   9   6   10.10    6.30
  -1  -9  -7   91.99    9.30
  -1  -9  -7   96.69   12.30
  -1  -9  -7  120.59   13.30
   1   9   7   91.09   11.70
   1   9   7  107.69   12.90
   1   9   7   98.09   13.30
   1   9   7   98.79   12.40
  -1  -9  -8   22.80   10.60
   1   9   8   12.80    9.40
   1   9   8   14.30    8.90
   1   9   8    6.00    9.20
  -1  -8   9    3.20    4.60
  -1  -8   8   11.50    5.40
  -1  -8   8   15.50    4.00
  -1  -8   8   12.60    7.20
  -1  -8   7   -1.80    4.90
  -1  -8   7   -0.80    5.20
  -1  -8   7    4.10    4.20
  -1  -8   7    6.40    3.50
   1   8  -7    4.10    4.40
   1   8  -7   -3.80    4.00
  -1  -8   6   47.80    6.60
  -1  -8   6   59.99    6.60
  -1  -8   6   45.00   17.80
  -1  -8   6   57.29    5.50
  -1  -8   6   58.89    6.10
   1   8  -6   53.59    6.20
   1   8  -6   46.40   15.50
   1   8  -6   42.70    5.90
  -1  -8   5   43.50    5.10
  -1  -8   5   43.60    5.00
  -1  -8   5   32.90   13.80
  -1  -8   5   46.20    6.90
  -1  -8   5   38.90    5.00
  -1  -8   5   46.50    5.20
   1   8  -5   34.70   12.30
   1   8  -5   39.40    4.90
   1   8  -5   44.70    5.20
  -1  -8   4   95.69    5.80
  -1  -8   4  110.09    6.00
  -1  -8   4  103.29    7.20
  -1  -8   4   86.99    6.00
  -1  -8   4   87.79   14.00
  -1  -8   4   88.99    6.00
   1   8  -4  101.39    5.50
   1   8  -4  106.19    6.20
   1   8  -4   89.69   13.10
   1   8  -4   90.09    3.80
  -1  -8   3  249.88   25.90
  -1  -8   3  282.77    9.70
  -1  -8   3  269.07    7.40
  -1  -8   3  282.37    9.70
  -1  -8   3  276.87   11.00
  -1  -8   3  275.97    9.50
  -1  -8   3  269.87    9.50
   1   8  -3  245.18   21.40
   1   8  -3  286.07    8.70
   1   8  -3  273.97    8.60
   1   8  -3  275.77    9.40
  -1  -8   2  436.16   13.00
  -1  -8   2  470.45   25.90
  -1  -8   2  452.15   13.10
  -1  -8   2  446.66   13.00
  -1  -8   2  427.96   11.90
  -1  -8   2  451.05   13.20
   1   8  -2  441.26   12.90
   1   8  -2  458.25   12.70
   1   8  -2  453.85   12.70
   1   8  -2  421.96   13.20
   1   8  -2  429.06   25.90
  -1  -8   1    0.50    1.90
  -1  -8   1    3.20    1.90
  -1  -8   1    2.20    8.10
  -1  -8   1    0.80    2.10
  -1  -8   1   -2.30    1.60
  -1  -8   1   -1.10    1.90
   1   8  -1   -3.60    2.00
   1   8  -1    0.90    2.40
   1   8  -1    2.20    2.30
   1   8  -1    4.70    2.20
   1   8  -1    3.40    8.10
   1   8  -1    1.60    2.30
  -1  -8   0  366.76   12.00
  -1  -8   0  390.46   24.70
  -1  -8   0  376.66   12.00
  -1  -8   0  372.06   11.90
  -1  -8   0  389.26   12.10
  -1  -8   0  377.26   12.20
   1   8   0  373.26   23.80
   1   8   0  380.96   11.80
   1   8   0  375.06   12.00
   1   8   0  381.66   12.30
   1   8   0  377.66   12.40
   1   8   0  369.96   11.90
  -1  -8  -1  234.48    9.70
  -1  -8  -1  244.58    9.40
  -1  -8  -1  235.78    9.30
  -1  -8  -1  239.88   21.60
  -1  -8  -1  234.58    9.00
  -1  -8  -1  218.98    9.00
   1   8   1  226.48    8.90
   1   8   1  235.78    9.20
   1   8   1  220.28    9.90
   1   8   1  226.88    9.20
   1   8   1  235.68    9.20
  -1  -8  -2  387.56   12.60
  -1  -8  -2  381.16   12.80
  -1  -8  -2  400.06   17.70
  -1  -8  -2  359.56   26.90
  -1  -8  -2  409.86   12.70
  -1  -8  -2  400.16   13.00
  -1  -8  -2  410.06   28.30
   1   8   2  390.26   12.80
   1   8   2  382.86   13.00
   1   8   2  379.06   13.90
   1   8   2  327.37   14.80
  -1  -8  -3    2.60    2.50
  -1  -8  -3    6.50    3.30
  -1  -8  -3   -1.60   11.00
  -1  -8  -3    5.60    3.00
  -1  -8  -3    4.80    3.50
  -1  -8  -3    6.50   22.70
   1   8   3    9.60    3.20
   1   8   3    2.50    2.90
   1   8   3    4.80    3.10
   1   8   3    5.40    3.30
   1   8   3   10.50    3.20
  -1  -8  -4 1412.36   58.99
  -1  -8  -4 1520.65   36.00
  -1  -8  -4 1489.85   34.80
  -1  -8  -4 1427.86   35.60
  -1  -8  -4 1432.16   38.00
  -1  -8  -4 1462.85   35.70
  -1  -8  -4 1333.87   56.79
   1   8   4 1435.66   38.30
   1   8   4 1454.55   36.10
   1   8   4 1418.86   35.60
   1   8   4 1451.55   35.70
   1   8   4 1455.15   36.00
  -1  -8  -5   36.40    5.60
  -1  -8  -5   36.70    5.80
  -1  -8  -5   37.00    8.90
  -1  -8  -5   30.70    5.90
  -1  -8  -5   33.70    5.40
  -1  -8  -5   16.60   18.10
  -1  -8  -5   45.10    6.30
   1   8   5   29.70    6.00
   1   8   5   22.20    5.40
   1   8   5   36.40    5.90
   1   8   5   25.20    5.60
   1   8   5   27.40    5.20
  -1  -8  -6   92.99   27.40
  -1  -8  -6   81.29   25.60
  -1  -8  -6   86.99   10.10
  -1  -8  -6  103.49   11.70
  -1  -8  -6   88.89    7.30
  -1  -8  -6   80.79   10.30
  -1  -8  -6   73.79    9.20
   1   8   6   85.79    9.90
   1   8   6   99.69   10.40
   1   8   6   84.89    9.10
   1   8   6   88.59   10.40
   1   8   6   72.79   10.10
  -1  -8  -7    0.60    4.10
  -1  -8  -7    4.30    5.40
  -1  -8  -7    8.10    7.30
   1   8   7    4.00    7.80
   1   8   7    4.40    6.60
   1   8   7    3.50    6.80
   1   8   7   -8.00    6.30
   1   8   7   -1.50    6.00
  -1  -8  -8  133.99   14.90
   1   8   8  128.99   13.60
   1   8   8   88.69   14.90
   1   8   8  120.69   14.70
  -1  -7   9    6.80    4.30
  -1  -7   9    9.00    9.40
  -1  -7   8   -3.50    4.40
  -1  -7   8   -1.70    3.80
  -1  -7   8    8.90    6.70
  -1  -7   8   -0.40    6.30
  -1  -7   7  126.19   20.10
  -1  -7   7  135.79    9.50
  -1  -7   7  145.89    7.80
  -1  -7   7  126.09    7.80
  -1  -7   7  157.88   12.30
   1   7  -7  136.19    7.20
   1   7  -7  145.79    7.60
   1   7  -7  105.59   21.30
  -1  -7   6   46.70    5.30
  -1  -7   6   33.80    5.70
  -1  -7   6    6.50   15.60
  -1  -7   6   42.40    6.50
  -1  -7   6   33.30    4.50
  -1  -7   6   39.30    5.50
   1   7  -6   44.70    5.50
   1   7  -6   46.80    5.30
   1   7  -6   24.10   13.40
  -1  -7   5   59.59    7.10
  -1  -7   5   67.59    5.20
  -1  -7   5   52.09    5.30
  -1  -7   5   55.59    5.10
  -1  -7   5   59.29    5.20
  -1  -7   5   45.90   13.00
   1   7  -5   48.90   12.80
   1   7  -5   55.29    5.00
   1   7  -5   56.89    4.90
  -1  -7   4   26.40    4.00
  -1  -7   4   25.60    3.50
  -1  -7   4   26.60    4.00
  -1  -7   4   29.00    4.90
  -1  -7   4   23.70   10.50
  -1  -7   4   27.80    3.70
   1   7  -4   29.90    3.60
   1   7  -4   17.30    9.30
   1   7  -4   26.00    3.50
  -1  -7   3  259.07   19.10
  -1  -7   3  241.38    9.60
  -1  -7   3  232.08    8.40
  -1  -7   3  229.68    8.20
  -1  -7   3  243.68    8.50
  -1  -7   3  246.78    8.30
   1   7  -3  219.28   18.70
   1   7  -3  237.08    8.20
   1   7  -3  245.98    7.60
   1   7  -3  248.28    7.60
  -1  -7   2   41.50    3.50
  -1  -7   2   41.20    3.70
  -1  -7   2   43.50    3.80
  -1  -7   2   40.50    3.80
  -1  -7   2   38.60    3.00
  -1  -7   2   46.20    9.30
   1   7  -2   24.20    8.50
   1   7  -2   43.10    3.60
   1   7  -2   41.50    4.10
   1   7  -2   37.70    3.70
   1   7  -2   41.40    3.70
  -1  -7   1  194.88    7.70
  -1  -7   1  213.88    7.70
  -1  -7   1  208.18    7.90
  -1  -7   1  206.38    7.80
  -1  -7   1  196.28    8.00
   1   7  -1  238.18    8.60
   1   7  -1  202.38    8.00
   1   7  -1  215.58   18.00
   1   7  -1  200.38    8.00
   1   7  -1  212.98    8.00
   1   7  -1  214.18    8.30
  -1  -7   0  165.38    6.90
  -1  -7   0  171.08    7.40
  -1  -7   0  179.58   16.80
  -1  -7   0  165.68    7.10
  -1  -7   0  166.48    7.20
   1   7   0  178.58    7.50
   1   7   0  165.28    7.10
   1   7   0  169.58    7.00
   1   7   0  173.78    7.10
   1   7   0  170.88    7.50
   1   7   0  191.78   18.80
  -1  -7  -1  167.18    7.30
  -1  -7  -1  175.88    7.80
  -1  -7  -1  156.98    7.00
  -1  -7  -1  168.88    7.10
  -1  -7  -1  159.58    7.20
   1   7   1  168.58    7.40
   1   7   1  172.58    7.40
   1   7   1  162.78    7.10
   1   7   1  164.38    7.00
   1   7   1  161.18    7.70
  -1  -7  -2  606.44   31.50
  -1  -7  -2  589.74   17.90
  -1  -7  -2  577.54   16.50
  -1  -7  -2  593.14   16.70
  -1  -7  -2  587.74   16.40
  -1  -7  -2  533.45   30.00
  -1  -7  -2  622.04   16.70
   1   7   2  597.94   16.50
   1   7   2  579.64   17.80
   1   7   2  586.34   16.60
   1   7   2  580.14   16.60
  -1  -7  -3  120.19    6.60
  -1  -7  -3  128.19    6.50
  -1  -7  -3  127.39    7.00
  -1  -7  -3  122.99    8.00
  -1  -7  -3   86.29   13.30
   1   7   3  128.99    7.90
   1   7   3  109.69    8.50
   1   7   3  132.59    7.00
   1   7   3  136.39    7.30
   1   7   3  129.99    6.70
  -1  -7  -4  171.98   25.30
  -1  -7  -4  179.28   25.90
  -1  -7  -4  199.48    9.20
  -1  -7  -4  172.78    8.60
  -1  -7  -4  182.08    8.60
  -1  -7  -4  199.58    8.30
  -1  -7  -4  164.78   10.20
   1   7   4  177.08   10.40
   1   7   4  192.68    9.40
   1   7   4  191.68    9.10
   1   7   4  178.38    9.10
   1   7   4  191.58    9.20
  -1  -7  -5    7.70    4.90
  -1  -7  -5   -2.20   16.40
  -1  -7  -5    6.60    3.70
  -1  -7  -5    1.70    2.80
  -1  -7  -5    3.10    4.00
  -1  -7  -5   -0.40    3.50
  -1  -7  -5    6.40    4.60
  -1  -7  -5  -24.40   15.10
   1   7   5    7.50    4.20
   1   7   5    6.90    4.00
   1   7   5    0.90    3.70
   1   7   5    2.50    3.80
   1   7   5    2.90    4.20
  -1  -7  -6   12.30    5.30
  -1  -7  -6   18.20   19.20
  -1  -7  -6   50.39   20.70
  -1  -7  -6   25.50    6.00
  -1  -7  -6    5.20    5.60
  -1  -7  -6   22.40    4.90
  -1  -7  -6   12.70    3.80
  -1  -7  -6   17.30    4.50
   1   7   6   12.90    4.90
   1   7   6   15.60    5.40
   1   7   6   16.40    6.10
   1   7   6    6.30    5.60
   1   7   6   18.00    4.90
  -1  -7  -7  151.88   15.90
  -1  -7  -7  148.49    7.80
  -1  -7  -7  156.78   11.80
  -1  -7  -7  145.29   12.70
   1   7   7  137.69   12.10
   1   7   7  147.69   12.90
   1   7   7  173.48   12.40
   1   7   7  155.88   13.30
   1   7   7  170.08   10.90
  -1  -7  -8   17.30    8.40
   1   7   8   12.60    8.70
   1   7   8    3.80    7.30
   1   7   8   12.80    7.10
  -1  -6   9   -4.40    4.40
  -1  -6   9    3.40    5.80
  -1  -6   9   -2.50    9.40
  -1  -6   8   30.70    6.70
  -1  -6   8   17.10    6.50
  -1  -6   8   22.00    4.70
  -1  -6   8   19.40    4.30
   1   6  -8   21.90    4.30
  -1  -6   7    6.50    4.40
  -1  -6   7    2.90    3.60
  -1  -6   7    7.60    5.70
  -1  -6   7   -8.30   16.50
  -1  -6   7    5.60    3.20
   1   6  -7   -5.00    3.50
   1   6  -7    3.30    3.70
   1   6  -7    0.20   16.60
  -1  -6   6   19.90    3.80
  -1  -6   6   35.80    5.80
  -1  -6   6   34.90    4.40
  -1  -6   6   28.40    4.10
  -1  -6   6   22.90   13.90
  -1  -6   6   32.40    4.30
   1   6  -6   29.90    4.00
   1   6  -6   33.10   12.60
   1   6  -6   28.70    4.50
  -1  -6   5   56.59    4.60
  -1  -6   5   50.99    6.30
  -1  -6   5   48.50    4.50
  -1  -6   5   42.50   12.60
  -1  -6   5   44.00    4.50
  -1  -6   5   47.90    4.30
   1   6  -5   68.49   12.70
   1   6  -5   53.29    4.80
   1   6  -5   52.09    4.60
  -1  -6   4  563.84   17.30
  -1  -6   4  562.14   27.40
  -1  -6   4  590.74   15.10
  -1  -6   4  568.54   14.90
  -1  -6   4  566.94   15.20
  -1  -6   4  568.14   15.10
   1   6  -4  584.44   15.00
   1   6  -4  548.15   25.80
   1   6  -4  565.44   14.90
  -1  -6   3   55.49    3.90
  -1  -6   3   65.49    4.10
  -1  -6   3   71.29    5.00
  -1  -6   3   58.69    4.10
  -1  -6   3   58.09    4.10
  -1  -6   3   55.29    8.80
   1   6  -3   58.99    3.50
   1   6  -3   73.89   11.40
   1   6  -3   56.19    4.00
   1   6  -3   63.39    3.70
   1   6  -3   60.49    4.30
  -1  -6   2 1106.49   37.00
  -1  -6   2 1118.59   25.40
  -1  -6   2 1118.49   23.90
  -1  -6   2 1104.59   25.30
  -1  -6   2 1126.29   25.50
  -1  -6   2 1092.89   25.40
   1   6  -2 1122.19   25.10
   1   6  -2 1113.59   37.50
   1   6  -2 1085.59   25.30
   1   6  -2 1085.49   25.40
   1   6  -2 1116.29   25.00
  -1  -6   1  209.58    7.40
  -1  -6   1  222.48    7.60
  -1  -6   1  217.38   15.70
  -1  -6   1  223.38    7.10
  -1  -6   1  229.38    7.60
  -1  -6   1  214.78    7.40
   1   6  -1  214.78    7.30
   1   6  -1  221.48    7.40
   1   6  -1  229.38   15.10
   1   6  -1  213.28    7.50
   1   6  -1  220.88    7.40
  -1  -6   0  603.54   26.40
  -1  -6   0  619.04   16.30
  -1  -6   0  622.14   16.20
  -1  -6   0  620.84   16.20
  -1  -6   0  653.73   16.30
  -1  -6   0  648.84   16.40
   1   6   0  661.93   16.60
   1   6   0  627.14   16.20
   1   6   0  634.84   16.70
   1   6   0  643.44   26.80
   1   6   0  638.34   16.10
   1   6   0  639.24   16.20
  -1  -6  -1   67.89    4.30
  -1  -6  -1   63.49    4.40
  -1  -6  -1   66.59    9.90
  -1  -6  -1   58.59    4.30
  -1  -6  -1   70.69    4.80
  -1  -6  -1   60.99    4.30
   1   6   1   82.09   11.40
   1   6   1   63.59    4.00
   1   6   1   67.39    4.30
   1   6   1   72.59    4.60
   1   6   1   65.59    4.60
   1   6   1   58.79    4.10
  -1  -6  -2   45.60   16.80
  -1  -6  -2   30.80    3.90
  -1  -6  -2   26.30    3.60
  -1  -6  -2   28.90    3.60
  -1  -6  -2   37.30   10.30
  -1  -6  -2   31.00    4.50
  -1  -6  -2   30.60    3.40
   1   6   2   29.50    4.10
   1   6   2   29.10    3.50
   1   6   2   28.60    3.60
   1   6   2   29.60    3.80
  -1  -6  -3  429.36   27.90
  -1  -6  -3  401.86   25.70
  -1  -6  -3  415.26   12.20
  -1  -6  -3  400.06   12.70
  -1  -6  -3  409.56   14.30
  -1  -6  -3  402.56   12.30
  -1  -6  -3  395.86   12.70
   1   6   3  402.36   14.00
   1   6   3  398.26   12.80
   1   6   3  408.96   12.80
   1   6   3  403.76   12.70
   1   6   3  412.06   12.80
  -1  -6  -4  382.86   12.30
  -1  -6  -4  400.06   14.30
  -1  -6  -4  413.56   28.80
  -1  -6  -4  407.36   12.20
  -1  -6  -4  376.26   13.10
  -1  -6  -4  390.06   13.00
  -1  -6  -4  389.96   14.90
   1   6   4  387.06   13.10
   1   6   4  383.26   14.80
   1   6   4  408.06   13.20
   1   6   4  392.36   13.10
  -1  -6  -5   -1.10   13.00
  -1  -6  -5   17.60    4.20
  -1  -6  -5   14.50    3.60
  -1  -6  -5   15.60    3.50
  -1  -6  -5    9.10    4.10
  -1  -6  -5    6.50   14.70
  -1  -6  -5   20.50    3.10
  -1  -6  -5   12.60    4.30
   1   6   5   14.30    4.10
   1   6   5   10.50    3.90
   1   6   5   17.20    4.30
   1   6   5   12.90    3.90
   1   6   5   13.30    4.80
  -1  -6  -6   30.60    3.60
  -1  -6  -6   26.50    4.80
  -1  -6  -6   22.90   18.70
  -1  -6  -6   31.30    4.40
  -1  -6  -6   17.30    5.80
  -1  -6  -6   32.40    6.40
  -1  -6  -6  -12.10   18.60
  -1  -6  -6   33.30    8.10
   1   6   6   27.40    5.30
   1   6   6   30.20    5.30
   1   6   6   28.30    5.60
   1   6   6   18.40    5.10
   1   6   6   26.40    5.00
  -1  -6  -7   23.70    6.70
  -1  -6  -7   10.80    7.20
  -1  -6  -7   21.80    6.10
   1   6   7   18.10    6.70
   1   6   7   28.80    6.40
   1   6   7    9.10    5.00
   1   6   7   18.40    5.90
  -1  -6  -8   39.50    8.90
   1   6   8   36.00    8.60
   1   6   8   25.20    7.90
   1   6   8   42.80    6.70
   1   6   8   41.40    9.80
  -1  -5   9   53.39    8.80
  -1  -5   9   61.69    7.00
  -1  -5   8   16.00    6.20
  -1  -5   8   19.20    4.60
  -1  -5   8   13.10    6.10
  -1  -5   8    8.90    4.10
   1   5  -8   11.10    4.50
   1   5  -8    7.80    4.10
  -1  -5   7  275.37   13.70
  -1  -5   7  268.77    9.90
  -1  -5   7  263.87   10.80
  -1  -5   7  273.17    9.70
  -1  -5   7  269.57   28.90
   1   5  -7  242.78    9.20
   1   5  -7  256.07    9.10
   1   5  -7  251.57   26.90
  -1  -5   6   58.49    5.60
  -1  -5   6   64.09    5.50
  -1  -5   6   32.40   12.80
  -1  -5   6   68.89    5.00
  -1  -5   6   59.79    7.10
   1   5  -6   25.60   12.20
   1   5  -6   58.59    5.00
   1   5  -6   49.40    5.00
  -1  -5   5  316.47   10.10
  -1  -5   5  319.57   10.30
  -1  -5   5  331.07   12.80
  -1  -5   5  324.87    9.90
  -1  -5   5  317.37   10.10
  -1  -5   5  291.77   22.60
   1   5  -5  322.97    9.90
   1   5  -5  318.07    9.80
   1   5  -5  327.97   21.80
  -1  -5   4  401.26   10.90
  -1  -5   4  347.37   14.50
  -1  -5   4  427.66   11.20
  -1  -5   4  396.56   11.30
  -1  -5   4  402.96   11.30
  -1  -5   4  369.26   21.60
   1   5  -4  344.27   20.80
   1   5  -4  380.66   10.80
   1   5  -4  387.16   10.90
  -1  -5   3 2940.61   74.69
  -1  -5   3 2919.91   61.69
  -1  -5   3 2924.51   61.49
  -1  -5   3 2975.00   61.69
  -1  -5   3 2958.20   63.59
  -1  -5   3 3005.90   61.89
   1   5  -3 2972.80   60.49
   1   5  -3 2935.61   61.59
   1   5  -3 3005.80   60.49
   1   5  -3 3025.60   61.69
   1   5  -3 3013.70   74.59
  -1  -5   2  261.47    7.80
  -1  -5   2  277.17    8.10
  -1  -5   2  260.97    6.50
  -1  -5   2  265.27   15.30
  -1  -5   2  249.58    7.80
  -1  -5   2  263.47    8.00
   1   5  -2  255.27   15.70
   1   5  -2  252.67    7.80
   1   5  -2  251.47    7.60
   1   5  -2  260.37    7.60
  -1  -5   1  195.28    6.70
  -1  -5   1  205.88    6.70
  -1  -5   1  206.28    6.80
  -1  -5   1  204.88    6.30
  -1  -5   1  215.48   14.10
  -1  -5   1  209.08    6.70
   1   5  -1  208.18    6.50
   1   5  -1  209.78    6.70
   1   5  -1  207.48    6.80
   1   5  -1  197.38    6.80
   1   5  -1  199.98    6.60
   1   5  -1  199.38   13.90
  -1  -5   0  648.64   16.30
  -1  -5   0  664.73   16.30
  -1  -5   0  668.33   16.40
  -1  -5   0  677.53   16.40
  -1  -5   0  675.63   16.50
  -1  -5   0  660.43   25.80
   1   5   0  681.73   16.40
   1   5   0  663.83   16.60
   1   5   0  663.73   16.20
   1   5   0  674.93   16.50
   1   5   0  666.63   16.40
  -1  -5  -1  905.51   21.00
  -1  -5  -1  880.51   21.80
  -1  -5  -1  882.01   21.00
  -1  -5  -1  886.91   21.10
  -1  -5  -1  906.41   21.20
   1   5   1  884.01   21.20
   1   5   1  869.01   21.10
   1   5   1  884.51   21.90
   1   5   1  866.11   20.90
   1   5   1  915.21   32.10
   1   5   1  883.71   21.10
  -1  -5  -2   60.59    5.10
  -1  -5  -2   60.29    4.70
  -1  -5  -2   84.99    6.00
  -1  -5  -2   82.09    5.10
  -1  -5  -2   74.19   11.30
  -1  -5  -2   71.19   11.10
  -1  -5  -2   71.99    5.40
   1   5   2   63.29    4.10
   1   5   2   70.29    4.50
   1   5   2   61.99    4.30
   1   5   2   67.39    4.80
  -1  -5  -3    3.00    2.10
  -1  -5  -3    3.50    2.20
  -1  -5  -3    2.40    2.20
  -1  -5  -3   -1.20    2.20
  -1  -5  -3    4.10    1.70
  -1  -5  -3    3.70    8.90
   1   5   3    7.30    2.50
   1   5   3    2.90    2.10
   1   5   3    2.10    2.10
   1   5   3    3.00    2.30
   1   5   3    7.50    2.40
  -1  -5  -4    1.40    2.40
  -1  -5  -4    5.00    2.70
  -1  -5  -4    1.30    9.20
  -1  -5  -4    3.40    2.70
  -1  -5  -4    1.60    1.90
  -1  -5  -4    8.90   10.20
  -1  -5  -4    0.10    2.80
  -1  -5  -4   -0.50    2.20
   1   5   4    0.30    2.40
   1   5   4    2.60    2.50
   1   5   4    0.10    2.10
   1   5   4    1.00    2.60
   1   5   4    2.50    2.70
  -1  -5  -5    1.90   13.40
  -1  -5  -5    0.70    3.00
  -1  -5  -5   -0.30    3.40
  -1  -5  -5    0.40    3.40
  -1  -5  -5    4.10    2.30
  -1  -5  -5    0.90    2.60
  -1  -5  -5   -7.60   12.70
   1   5   5    4.10    3.00
   1   5   5    3.20    3.40
   1   5   5    3.30    3.10
   1   5   5    3.50    3.00
   1   5   5    2.10    3.20
  -1  -5  -6   15.90    5.10
  -1  -5  -6   10.60   16.00
  -1  -5  -6   21.20    2.90
  -1  -5  -6   24.80    4.40
  -1  -5  -6   19.60    5.80
  -1  -5  -6    9.60   16.20
  -1  -5  -6   21.20    4.80
   1   5   6   30.80    9.80
   1   5   6   22.70    4.90
   1   5   6   22.40    4.90
   1   5   6   32.50    5.30
   1   5   6   27.20    4.30
  -1  -5  -7  107.89    9.40
  -1  -5  -7  102.59   26.60
  -1  -5  -7  149.29   11.50
  -1  -5  -7  107.99   13.10
  -1  -5  -7  119.69   11.70
   1   5   7  111.19   11.00
   1   5   7  142.69    9.30
   1   5   7  116.49   11.00
   1   5   7  107.09   14.70
  -1  -5  -8    1.90    7.70
  -1  -5  -8   18.90   10.30
   1   5   8    1.10    6.90
   1   5   8   -9.90    6.00
   1   5   8  -10.30    6.00
   1   5   8  -11.10    6.80
   1   5   8    1.20    8.50
  -1  -5  -9   13.80   11.60
   1   5   9   24.80   15.20
   1   5   9   21.90    9.90
   1   5   9   17.60    9.40
  -1  -4   9    3.90    8.80
  -1  -4   9    2.00    5.60
  -1  -4   9   -1.10    4.50
  -1  -4   8   70.79    9.50
  -1  -4   8   78.39    9.40
  -1  -4   8   60.29    6.80
  -1  -4   8   67.99    7.10
   1   4  -8   75.49    9.80
   1   4  -8   51.29    6.60
  -1  -4   7    4.30    3.00
  -1  -4   7    7.90    3.40
  -1  -4   7    2.80    4.40
  -1  -4   7   -2.90    4.90
  -1  -4   7    5.20    3.50
  -1  -4   7    6.00   14.70
   1   4  -7    3.10    4.70
   1   4  -7    1.70    3.50
   1   4  -7    6.50   15.10
   1   4  -7    1.60    3.30
  -1  -4   6   48.40    4.90
  -1  -4   6   46.30    4.70
  -1  -4   6   37.80    4.80
  -1  -4   6   40.40    5.00
  -1  -4   6   40.50    6.30
  -1  -4   6   63.09   14.40
   1   4  -6   39.60    4.40
   1   4  -6   64.59    9.50
   1   4  -6   44.30    4.70
   1   4  -6   52.69   12.30
  -1  -4   5   73.89   12.20
  -1  -4   5   69.09    6.40
  -1  -4   5   73.09    4.70
  -1  -4   5   71.59    4.70
  -1  -4   5   81.59    5.00
  -1  -4   5   78.89    4.90
   1   4  -5   85.29   11.60
   1   4  -5   80.29    4.70
   1   4  -5   77.19    6.60
   1   4  -5   78.69    4.70
  -1  -4   4  456.85   14.40
  -1  -4   4  463.85   12.50
  -1  -4   4  463.05   12.20
  -1  -4   4  476.45   12.30
  -1  -4   4  449.66   12.40
  -1  -4   4  435.46   21.70
   1   4  -4  467.65   12.20
   1   4  -4  466.85   12.30
   1   4  -4  469.25   14.40
  -1  -4   3  989.50   24.50
  -1  -4   3 1000.60   22.90
  -1  -4   3 1017.80   22.80
  -1  -4   3 1014.30   33.00
  -1  -4   3  993.50   22.60
  -1  -4   3  992.50   22.90
   1   4  -3  997.60   32.30
   1   4  -3 1008.60   22.80
   1   4  -3 1036.90   22.90
   1   4  -3 1013.70   21.80
   1   4  -3 1047.80   21.80
  -1  -4   2  328.37    9.10
  -1  -4   2  336.17    9.10
  -1  -4   2  330.27    8.90
  -1  -4   2  328.07   16.00
  -1  -4   2  332.17    9.80
  -1  -4   2  344.17    9.10
   1   4  -2  335.87    8.80
   1   4  -2  323.87    9.00
   1   4  -2  336.97    8.70
   1   4  -2  330.97   15.70
  -1  -4   1  571.14   21.30
  -1  -4   1  555.64   13.50
  -1  -4   1  573.44   13.60
  -1  -4   1  559.34   12.90
  -1  -4   1  535.65   13.50
  -1  -4   1  573.44   13.70
   1   4  -1  552.24   13.60
   1   4  -1  572.94   13.50
   1   4  -1  552.24   13.60
   1   4  -1  554.44   13.40
   1   4  -1  533.45   14.00
   1   4  -1  564.94   20.90
  -1  -4   0 2452.15   51.69
  -1  -4   0 2510.95   51.89
  -1  -4   0 2634.54   62.89
  -1  -4   0 2488.35   51.79
  -1  -4   0 2485.15   51.89
  -1  -4   0 2471.15   51.79
   1   4   0 2440.66   51.99
   1   4   0 2464.05   51.79
   1   4   0 2651.43   62.79
   1   4   0 2487.55   51.69
   1   4   0 2494.65   51.79
   1   4   0 2396.16   51.69
  -1  -4  -1 4104.59   83.99
  -1  -4  -1 4103.99   84.99
  -1  -4  -1 4047.20   84.09
  -1  -4  -1 4236.98   96.59
  -1  -4  -1 3868.11   85.79
  -1  -4  -1 4236.88   84.09
   1   4   1 3946.91   84.09
   1   4   1 4050.49   85.09
   1   4   1 4462.35   97.09
   1   4   1 4139.39   84.19
   1   4   1 4156.88   84.09
   1   4   1 4153.88   84.29
  -1  -4  -2 3268.47   66.99
  -1  -4  -2 3254.27   67.39
  -1  -4  -2 3277.17   68.89
  -1  -4  -2 3201.78   67.39
  -1  -4  -2 3342.07   81.29
  -1  -4  -2 3276.77   66.99
   1   4   2 3223.08   67.29
   1   4   2 3210.98   67.19
   1   4   2 3156.48   67.29
   1   4   2 3230.58   68.89
  -1  -4  -3   76.29    5.00
  -1  -4  -3   74.59    4.40
  -1  -4  -3   74.89    4.80
  -1  -4  -3   92.79   14.70
  -1  -4  -3   77.99    5.60
  -1  -4  -3   79.39    4.20
  -1  -4  -3   72.49   10.20
  -1  -4  -3   77.69    4.80
   1   4   3   82.09    5.40
   1   4   3   76.69    4.40
   1   4   3   77.69    4.60
   1   4   3   80.59    4.60
   1   4   3   78.79    4.70
  -1  -4  -4  342.67   12.60
  -1  -4  -4  320.87    9.50
  -1  -4  -4  321.87   22.20
  -1  -4  -4  322.77   10.80
  -1  -4  -4  317.07    9.50
  -1  -4  -4  347.17   12.20
  -1  -4  -4  318.27   22.70
   1   4   4  319.07   10.80
   1   4   4  334.87   10.80
   1   4   4  338.07   12.30
   1   4   4  337.67   11.00
   1   4   4  326.57   10.80
  -1  -4  -5  100.19    5.00
  -1  -4  -5  107.09    6.50
  -1  -4  -5  106.89    8.40
  -1  -4  -5  117.99    6.90
  -1  -4  -5  100.59   16.30
  -1  -4  -5  112.59    4.80
  -1  -4  -5  115.99   17.00
  -1  -4  -5  111.89    8.20
   1   4   5  111.99    6.50
   1   4   5  116.59    7.20
   1   4   5  111.49    6.70
   1   4   5  118.59    8.30
   1   4   5  122.19    6.90
  -1  -4  -6  161.28   26.30
  -1  -4  -6  149.19   20.00
  -1  -4  -6  145.59   11.30
  -1  -4  -6  153.68    8.50
  -1  -4  -6  153.48    8.20
  -1  -4  -6  193.18   13.40
   1   4   6  165.18    8.80
   1   4   6  163.18   10.80
   1   4   6  147.39    9.00
   1   4   6  165.38    9.20
  -1  -4  -7    7.70    6.10
  -1  -4  -7    1.50    4.50
  -1  -4  -7    1.90    5.60
  -1  -4  -7   25.70   22.80
  -1  -4  -7   13.20    5.00
   1   4   7    3.50    4.40
   1   4   7    0.00    5.30
   1   4   7   -4.10    4.20
   1   4   7   -4.50    4.90
   1   4   7    0.70    6.00
  -1  -4  -8   22.90    7.90
  -1  -4  -8    7.20    6.80
  -1  -4  -8   10.60    8.30
   1   4   8   18.00    6.10
   1   4   8    7.10    8.20
   1   4   8    4.10    6.70
   1   4   8    7.60    7.90
  -1  -4  -9   -3.70   10.60
   1   4   9   -0.80    7.40
   1   4   9   -5.30    8.70
   1   4   9    0.70    9.60
  -1  -3   9  103.19    8.00
  -1  -3   9   82.59   13.50
  -1  -3   9  103.99    9.20
   1   3  -9  122.49   13.10
   1   3  -9  107.79    8.20
  -1  -3   8   12.00    4.10
  -1  -3   8   10.00    3.30
  -1  -3   8   16.30    5.90
  -1  -3   8   12.50    4.20
  -1  -3   8   18.00    5.50
   1   3  -8   14.30    4.20
   1   3  -8    6.10    6.00
   1   3  -8   12.00    4.70
  -1  -3   7  237.48    9.40
  -1  -3   7  234.58   11.50
  -1  -3   7  232.08   27.70
  -1  -3   7  251.97    9.60
  -1  -3   7  267.07   10.20
  -1  -3   7  235.58   12.70
  -1  -3   7  230.78    8.50
   1   3  -7  221.28    8.90
   1   3  -7  242.68    9.30
   1   3  -7  231.68   27.20
   1   3  -7  259.27   13.00
  -1  -3   6   19.00    3.20
  -1  -3   6   10.70    3.90
  -1  -3   6    6.30   12.10
  -1  -3   6   21.80    3.40
  -1  -3   6   21.40    3.40
  -1  -3   6   15.70    3.50
  -1  -3   6   18.70    2.70
   1   3  -6   12.50    3.10
   1   3  -6   19.90    4.50
   1   3  -6   21.20   11.50
   1   3  -6   22.40    3.50
  -1  -3   5  771.52   19.10
  -1  -3   5  747.23   18.80
  -1  -3   5  784.02   17.70
  -1  -3   5  816.42   19.20
  -1  -3   5  771.12   31.70
  -1  -3   5  759.42   22.10
   1   3  -5  763.62   18.70
   1   3  -5  760.72   30.70
   1   3  -5  764.72   18.60
   1   3  -5  754.02   22.00
  -1  -3   4    6.40    1.80
  -1  -3   4    5.30    2.00
  -1  -3   4   13.40    6.80
  -1  -3   4    3.50    1.70
  -1  -3   4    3.20    2.20
  -1  -3   4    4.80    1.60
   1   3  -4    3.90    2.20
   1   3  -4    8.20    1.90
   1   3  -4    6.10    1.90
   1   3  -4    6.40    6.50
  -1  -3   3 2328.27   49.30
  -1  -3   3 2328.97   49.00
  -1  -3   3 2451.15   60.39
  -1  -3   3 2335.87   49.20
  -1  -3   3 2345.57   51.09
  -1  -3   3 2361.16   49.30
   1   3  -3 2393.66   51.09
   1   3  -3 2431.16   48.90
   1   3  -3 2341.97   49.20
   1   3  -3 2372.56   49.30
   1   3  -3 2339.67   48.20
   1   3  -3 2403.96   59.69
  -1  -3   2 1977.10   41.50
  -1  -3   2 1982.10   42.50
  -1  -3   2 1991.60   41.60
  -1  -3   2 2050.39   50.79
  -1  -3   2 1971.10   41.60
  -1  -3   2 1967.40   41.70
   1   3  -2 2001.60   41.70
   1   3  -2 2032.70   41.30
   1   3  -2 2046.80   50.39
   1   3  -2 2002.40   41.20
  -1  -3   1 1997.20   48.70
  -1  -3   1 1879.71   40.40
  -1  -3   1 1906.01   40.50
  -1  -3   1 1968.00   40.60
  -1  -3   1 1902.21   39.60
  -1  -3   1 1979.50   40.60
   1   3  -1 2043.70   48.70
   1   3  -1 1989.40   40.50
   1   3  -1 1958.00   40.60
   1   3  -1 1937.81   40.50
   1   3  -1 1931.61   39.80
   1   3  -1 1976.30   40.50
  -1  -3   0  483.65   11.50
  -1  -3   0  491.35   11.80
  -1  -3   0  477.45   11.90
  -1  -3   0  489.55   17.90
  -1  -3   0  486.75   11.60
  -1  -3   0  480.65   11.60
   1   3   0  471.95   11.60
   1   3   0  482.25   11.60
   1   3   0  478.45   17.70
   1   3   0  489.15   11.60
   1   3   0  498.25   11.90
   1   3   0  487.55   11.70
  -1  -3  -1 9997.90  201.78
   1   3   1 8820.32  190.78
   1   3   1 9999.00  201.48
  -1  -3  -2 2326.07   53.99
  -1  -3  -2 2636.34   53.79
  -1  -3  -2 2746.83   65.89
  -1  -3  -2 2617.54   53.79
  -1  -3  -2 2614.94   54.29
  -1  -3  -2 2677.03   55.79
   1   3   2 2590.54   55.69
   1   3   2 2593.94   54.29
   1   3   2 2673.33   54.29
   1   3   2 2614.04   54.19
  -1  -3  -3 1152.88   27.80
  -1  -3  -3 1160.48   38.20
  -1  -3  -3 1139.59   25.00
  -1  -3  -3 1145.69   26.00
  -1  -3  -3 1120.79   24.90
  -1  -3  -3 1140.09   36.90
  -1  -3  -3 1145.49   27.50
   1   3   3 1107.99   25.90
   1   3   3 1135.39   27.80
   1   3   3 1127.59   26.00
   1   3   3 1169.08   26.10
   1   3   3 1132.59   25.90
  -1  -3  -4    3.00    2.40
  -1  -3  -4    3.00    1.50
  -1  -3  -4   -3.50    7.70
  -1  -3  -4    2.40    1.60
  -1  -3  -4    6.10    2.40
  -1  -3  -4    1.90    2.10
   1   3   4    2.50    1.90
   1   3   4    3.90    2.10
   1   3   4    2.20    2.10
   1   3   4    2.60    1.90
   1   3   4    3.20    1.90
  -1  -3  -5  646.44   17.50
  -1  -3  -5  665.73   20.20
  -1  -3  -5  671.13   20.50
  -1  -3  -5  615.34   29.90
  -1  -3  -5  671.03   32.80
  -1  -3  -5  669.03   17.60
   1   3   5  652.33   17.70
   1   3   5  673.23   18.00
   1   3   5  671.23   17.90
   1   3   5  650.43   17.80
   1   3   5  642.14   19.80
  -1  -3  -6   29.10   13.80
  -1  -3  -6   15.20   13.30
  -1  -3  -6   25.10    5.00
  -1  -3  -6   24.70    4.10
  -1  -3  -6   32.10    4.80
   1   3   6   27.90    4.20
   1   3   6   37.40    5.20
   1   3   6   22.40    4.40
   1   3   6   27.60    4.20
  -1  -3  -7  133.39    8.30
  -1  -3  -7  115.29   24.30
  -1  -3  -7  125.29   11.80
  -1  -3  -7  127.09   23.50
  -1  -3  -7  142.09   11.00
  -1  -3  -7  142.99    8.10
   1   3   7  150.58    9.90
   1   3   7  126.59   10.20
   1   3   7  131.79    8.60
   1   3   7  125.09    8.20
  -1  -3  -8    5.10    7.60
  -1  -3  -8   -4.90    5.50
  -1  -3  -8    7.00    7.30
   1   3   8   -0.40    5.10
   1   3   8    0.70    4.80
   1   3   8    1.70    6.80
   1   3   8   -0.60    6.00
   1   3   8   -9.10    7.10
  -1  -3  -9   34.10   11.50
   1   3   9   39.20    7.00
   1   3   9   36.00    9.80
   1   3   9   40.30   10.00
  -1  -2   9    1.10    5.30
  -1  -2   9    3.90    7.80
  -1  -2   9    0.00    8.20
  -1  -2   9    7.60    4.80
   1   2  -9   11.50    7.50
   1   2  -9   -0.60    5.90
  -1  -2   8   93.19    7.50
  -1  -2   8  102.49    7.30
  -1  -2   8  100.29    9.60
  -1  -2   8   99.29    7.50
  -1  -2   8  108.49    9.90
   1   2  -8   94.89    8.00
   1   2  -8  102.99   11.40
  -1  -2   7   -1.70    3.10
  -1  -2   7   -0.10    2.70
  -1  -2   7    0.60    3.50
  -1  -2   7  -14.90   15.00
  -1  -2   7   11.90    4.90
  -1  -2   7   -2.80    3.40
   1   2  -7    3.40    3.50
   1   2  -7    9.20    4.50
   1   2  -7    6.30    3.50
   1   2  -7    2.80   13.40
  -1  -2   6  223.38    8.70
  -1  -2   6  222.18    8.00
  -1  -2   6  207.38    8.60
  -1  -2   6  201.78    8.10
  -1  -2   6  219.48    8.30
  -1  -2   6  210.08   22.00
   1   2  -6  207.08   10.90
   1   2  -6  200.88   21.00
   1   2  -6  206.78    8.00
   1   2  -6  210.78    8.00
   1   2  -6  208.58    7.90
  -1  -2   5  234.88   10.50
  -1  -2   5  240.48    7.80
  -1  -2   5  242.58   11.40
  -1  -2   5  242.68    8.40
  -1  -2   5  234.88    8.50
  -1  -2   5  230.68    8.20
  -1  -2   5  254.97   19.50
   1   2  -5  238.78    8.10
   1   2  -5  237.08   18.20
   1   2  -5  242.68   10.70
   1   2  -5  244.88    8.10
   1   2  -5  237.88    7.70
  -1  -2   4   64.49    3.80
  -1  -2   4   67.69    3.30
  -1  -2   4   66.29    9.20
  -1  -2   4   63.29    3.80
  -1  -2   4   65.39    4.00
  -1  -2   4   69.29    4.90
   1   2  -4   64.39    9.20
   1   2  -4   66.59    3.90
   1   2  -4   64.89    5.10
   1   2  -4   61.19    2.70
   1   2  -4   58.69    3.80
   1   2  -4   67.99    3.30
  -1  -2   3   23.40    2.50
  -1  -2   3   28.70    1.90
  -1  -2   3   25.10    2.40
  -1  -2   3   33.80    3.20
  -1  -2   3   28.90    5.80
  -1  -2   3   25.20    2.40
  -1  -2   3   24.80    2.30
   1   2  -3   21.80    2.50
   1   2  -3   26.20    5.50
   1   2  -3   29.10    2.90
   1   2  -3   27.20    2.20
   1   2  -3   30.00    2.50
   1   2  -3   32.20    1.80
   1   2  -3   29.20    2.10
  -1  -2   2  240.68    6.80
  -1  -2   2  248.18    6.70
  -1  -2   2  247.68   12.10
  -1  -2   2  251.07    7.50
  -1  -2   2  243.88    6.80
  -1  -2   2  250.87    6.80
   1   2  -2  259.17    7.60
   1   2  -2  241.28    6.80
   1   2  -2  244.58   11.80
   1   2  -2  246.78    6.40
   1   2  -2  246.98    6.50
  -1  -2   1  777.22   17.20
  -1  -2   1  794.52   22.90
  -1  -2   1  814.52   17.30
  -1  -2   1  802.42   17.30
  -1  -2   1  776.92   16.30
  -1  -2   1  793.82   17.30
  -1  -2   1  784.42   17.20
   1   2  -1  777.92   16.30
   1   2  -1  806.62   22.90
   1   2  -1  799.52   17.30
   1   2  -1  812.72   17.30
   1   2  -1  788.52   17.10
   1   2  -1  781.12   17.20
  -1  -2   0 4492.05   92.89
  -1  -2   0 4497.95   92.69
  -1  -2   0 4515.85   92.79
  -1  -2   0 4898.51   99.69
   1   2   0 5085.19  100.09
   1   2   0 4531.45   92.79
   1   2   0 4521.25   92.69
  -1  -2  -1 4360.46   88.79
  -1  -2  -1 4573.24   88.69
  -1  -2  -1 4471.95   89.79
   1   2   1 4442.96   89.79
   1   2   1 4427.96   88.89
   1   2   1 4384.86  100.49
   1   2   1 4342.37   88.79
   1   2   1 4434.36   88.79
   1   2   1 4416.56   88.79
  -1  -2  -2 6100.19  124.89
  -1  -2  -2 6065.99  126.09
  -1  -2  -2 6158.98  126.39
  -1  -2  -2 6725.53  135.19
  -1  -2  -2 6764.52  135.59
   1   2   2 5997.40  124.89
   1   2   2 6039.00  124.89
   1   2   2 6110.29  126.39
   1   2   2 6230.78  124.89
  -1  -2  -3  347.07    9.70
  -1  -2  -3  335.97   11.10
  -1  -2  -3  352.06   17.90
  -1  -2  -3  348.17    9.00
  -1  -2  -3  341.57   17.10
  -1  -2  -3  348.67    9.70
  -1  -2  -3  334.47    8.40
  -1  -2  -3  349.77   11.20
   1   2   3  355.56    9.70
   1   2   3  349.37    9.50
   1   2   3  348.27    9.60
   1   2   3  350.86   11.10
   1   2   3  332.87    9.50
  -1  -2  -4 1290.37   29.10
  -1  -2  -4 1318.27   42.10
  -1  -2  -4 1314.07   31.50
  -1  -2  -4 1287.77   29.00
  -1  -2  -4 1284.97   31.70
   1   2   4 1295.97   29.10
   1   2   4 1290.37   29.30
   1   2   4 1302.37   29.30
   1   2   4 1326.77   31.50
   1   2   4 1269.37   29.10
  -1  -2  -5    5.20    2.50
  -1  -2  -5    8.90    2.30
  -1  -2  -5    8.20    9.50
  -1  -2  -5   10.00    3.40
  -1  -2  -5    2.30    9.80
  -1  -2  -5    8.60    3.60
   1   2   5    5.00    2.30
   1   2   5    6.50    2.70
   1   2   5    6.40    2.40
   1   2   5    6.30    2.10
   1   2   5    5.40    2.40
  -1  -2  -6  450.35   19.70
  -1  -2  -6  471.55   13.70
  -1  -2  -6  477.85   13.90
  -1  -2  -6  469.45   30.40
  -1  -2  -6  499.35   17.10
  -1  -2  -6  495.95   29.50
   1   2   6  501.65   14.70
   1   2   6  485.95   14.90
   1   2   6  488.45   14.80
   1   2   6  476.25   14.10
   1   2   6  471.55   16.80
  -1  -2  -7    5.00    5.50
  -1  -2  -7   -1.00    3.90
  -1  -2  -7    1.30    5.60
  -1  -2  -7  -12.90   18.30
  -1  -2  -7    3.20    3.90
  -1  -2  -7    8.80   18.10
   1   2   7    8.00    4.60
   1   2   7    4.50    3.50
   1   2   7    2.70    4.80
   1   2   7    7.20    3.70
   1   2   7    5.30    4.80
  -1  -2  -8   47.00    8.00
  -1  -2  -8   58.29    8.80
   1   2   8   50.89    6.20
   1   2   8   53.79    8.00
   1   2   8   53.99    7.80
   1   2   8   56.99    7.00
  -1  -2  -9   15.10    9.70
   1   2   9   -3.40    5.40
   1   2   9  -11.30    8.10
   1   2   9   -4.60    8.30
  -1  -1   9   74.39    8.20
  -1  -1   9   72.79    9.80
  -1  -1   9   75.69   12.50
  -1  -1   9   79.89   10.40
  -1  -1   9   74.59    9.60
   1   1  -9   77.79   13.00
  -1  -1   8    6.30    5.50
  -1  -1   8    9.90    4.30
  -1  -1   8    6.10    4.30
  -1  -1   8   15.90    5.70
  -1  -1   8    9.30    4.00
   1   1  -8    4.30    4.80
   1   1  -8    2.40    4.70
   1   1  -8    3.40    6.10
  -1  -1   7   91.79    8.90
  -1  -1   7   67.99   10.20
  -1  -1   7   87.99    6.60
  -1  -1   7   95.69    7.40
  -1  -1   7   90.79    6.50
  -1  -1   7   97.89    7.30
  -1  -1   7   67.49   16.70
   1   1  -7   67.59    6.10
   1   1  -7   97.69    9.30
   1   1  -7   90.89    6.80
   1   1  -7  102.29    7.40
   1   1  -7   77.89   15.70
  -1  -1   6   20.80    3.20
  -1  -1   6   24.20    4.80
  -1  -1   6   20.20    3.50
  -1  -1   6   21.90   12.10
  -1  -1   6   19.90    3.60
  -1  -1   6   21.00    3.50
  -1  -1   6   21.00    3.40
   1   1  -6   21.10    3.40
   1   1  -6   15.50    3.10
   1   1  -6   20.30    3.50
   1   1  -6   29.40    5.20
   1   1  -6   12.70   11.00
  -1  -1   5 1733.53   52.59
  -1  -1   5 1692.73   37.90
  -1  -1   5 1742.23   38.10
  -1  -1   5 1745.03   38.00
  -1  -1   5 1709.73   38.00
  -1  -1   5 1690.23   38.10
   1   1  -5 1712.13   37.70
   1   1  -5 1749.32   41.20
   1   1  -5 1698.03   37.60
   1   1  -5 1686.43   51.69
   1   1  -5 1709.93   37.80
  -1  -1   4  171.48    6.30
  -1  -1   4  188.18    6.40
  -1  -1   4  183.58    6.50
  -1  -1   4  182.48    6.50
  -1  -1   4  177.98    7.90
  -1  -1   4  180.48    6.60
  -1  -1   4  176.08   14.90
   1   1  -4  182.18    6.50
   1   1  -4  173.48   15.00
   1   1  -4  178.18    5.30
   1   1  -4  179.88    6.20
   1   1  -4  184.48    8.00
   1   1  -4  182.08    6.50
   1   1  -4  178.48    6.40
  -1  -1   3   55.79    3.80
  -1  -1   3   47.50    7.10
  -1  -1   3   54.09    3.10
  -1  -1   3   51.59    3.20
  -1  -1   3   50.39    2.90
  -1  -1   3   51.99    3.20
  -1  -1   3   57.89    2.90
   1   1  -3   59.99    3.90
   1   1  -3   46.10    3.10
   1   1  -3   55.89    2.60
   1   1  -3   56.59    3.20
   1   1  -3   56.19    2.70
   1   1  -3   52.29    2.80
   1   1  -3   46.50    7.10
  -1  -1   2  934.01   20.00
  -1  -1   2  905.71   19.80
  -1  -1   2  924.81   19.20
  -1  -1   2  901.31   20.70
  -1  -1   2  902.01   20.00
  -1  -1   2  942.71   27.20
  -1  -1   2  896.41   19.90
   1   1  -2  910.41   20.00
   1   1  -2  909.71   20.70
   1   1  -2  938.01   26.70
   1   1  -2  924.41   19.70
   1   1  -2  901.21   19.10
   1   1  -2  909.51   19.70
  -1  -1   1 1312.47   28.30
  -1  -1   1 1406.36   28.70
  -1  -1   1 1330.47   28.60
  -1  -1   1 1382.16   34.00
   1   1  -1 1374.66   28.40
   1   1  -1 1456.75   34.00
   1   1  -1 1249.77   28.90
   1   1  -1 1378.36   28.50
   1   1  -1 1397.46   28.60
  -1  -1  -1  945.11   20.00
  -1  -1  -1  953.20   20.40
  -1  -1  -1  974.70   21.50
  -1  -1  -1  954.50   20.10
  -1  -1  -1  973.00   21.70
  -1  -1  -1 1028.20   25.20
   1   1   1  975.90   20.50
   1   1   1  979.70   20.30
   1   1   1  940.71   20.20
   1   1   1  994.80   20.50
   1   1   1  975.60   21.40
   1   1   1 1003.00   25.00
  -1  -1  -2 1000.40   27.00
  -1  -1  -2  950.40   20.80
  -1  -1  -2 1004.70   27.30
  -1  -1  -2  955.50   22.30
  -1  -1  -2  965.90   22.30
  -1  -1  -2  985.70   20.90
  -1  -1  -2  960.50   19.80
  -1  -1  -2  937.41   19.70
   1   1   2  955.40   20.90
   1   1   2  960.60   20.80
   1   1   2  958.00   22.30
   1   1   2  992.50   22.40
   1   1   2  962.40   20.70
   1   1   2  993.70   20.80
  -1  -1  -3  147.69    6.50
  -1  -1  -3  134.29   11.00
  -1  -1  -3  140.39    5.00
  -1  -1  -3  144.79    5.10
  -1  -1  -3  131.39    6.40
   1   1   3  145.89    4.80
   1   1   3  161.58    6.40
   1   1   3  145.39    5.00
   1   1   3  144.99    5.00
   1   1   3  139.99    4.90
   1   1   3  143.59    6.40
  -1  -1  -4   50.89    9.50
  -1  -1  -4   64.89    3.70
  -1  -1  -4   69.69    5.10
  -1  -1  -4   63.19    3.90
  -1  -1  -4   68.39    5.20
   1   1   4   67.99    3.90
   1   1   4   61.99    5.30
   1   1   4   61.19    3.90
   1   1   4   63.79    3.80
   1   1   4   57.79    3.70
   1   1   4   69.89    4.80
  -1  -1  -5  829.32   20.00
  -1  -1  -5  850.31   22.80
  -1  -1  -5  817.22   32.90
  -1  -1  -5  843.52   23.80
  -1  -1  -5  844.42   20.00
   1   1   5  839.02   20.70
   1   1   5  820.82   20.40
   1   1   5  864.81   24.40
   1   1   5  861.21   22.80
   1   1   5  850.71   20.40
   1   1   5  839.42   20.20
  -1  -1  -6    7.40    2.60
  -1  -1  -6    6.70    3.70
  -1  -1  -6    3.10    4.10
  -1  -1  -6    2.10    2.70
  -1  -1  -6   10.20   11.50
  -1  -1  -6   -1.50   11.90
   1   1   6   -0.60    3.20
   1   1   6    6.00    3.10
   1   1   6    4.00    2.70
   1   1   6    0.90    2.50
  -1  -1  -7   34.00    6.20
  -1  -1  -7   61.29   17.10
  -1  -1  -7   60.59   21.70
  -1  -1  -7   48.60    5.70
  -1  -1  -7   40.30    4.50
  -1  -1  -7   46.70    6.40
   1   1   7   37.20    6.40
   1   1   7   42.50    5.40
   1   1   7   40.20    7.20
   1   1   7   42.80    6.70
   1   1   7   39.00    5.40
  -1  -1  -8  -23.50   21.50
  -1  -1  -8   -3.30    4.50
  -1  -1  -8   15.40    7.20
   1   1   8   -0.80    6.20
   1   1   8   -0.60    6.10
   1   1   8    2.30    4.40
   1   1   8    2.70    3.90
   1   1   8    5.20    7.00
  -1  -1  -9   60.99   10.20
   1   1   9   45.00    5.60
   1   1   9   40.60    8.60
  -1   0   9    4.40    8.20
  -1   0   9   -1.30    6.20
  -1   0   9    3.20    5.30
  -1   0   9    3.20    5.30
   1   0  -9   -4.10    7.00
   1   0  -9   16.10    8.10
  -1   0   8   79.29    9.50
  -1   0   8   82.59    7.90
  -1   0   8   81.69    9.00
  -1   0   8   89.09    9.70
  -1   0   8   86.79    7.60
   1   0  -8   77.89    8.40
   1   0  -8   91.49   11.50
   1   0  -8   84.29    9.70
  -1   0   7    2.00    3.90
  -1   0   7   -0.10    3.00
  -1   0   7    1.70    3.20
  -1   0   7    3.50    3.90
  -1   0   7    4.60   15.20
  -1   0   7   -2.60    3.20
   1   0  -7   -7.50    4.50
   1   0  -7    0.30    3.50
   1   0  -7    1.30    3.80
   1   0  -7    5.20   14.30
  -1   0   6  472.55   14.20
  -1   0   6  481.15   14.60
  -1   0   6  474.75   17.00
  -1   0   6  484.95   14.50
  -1   0   6  474.05   29.00
  -1   0   6  463.15   14.40
   1   0  -6  475.65   28.80
   1   0  -6  483.45   17.10
   1   0  -6  472.65   13.90
   1   0  -6  465.55   13.90
   1   0  -6  478.15   14.80
  -1   0   5    6.90    2.20
  -1   0   5    0.50    2.10
  -1   0   5    3.50    2.30
  -1   0   5    0.60    8.90
  -1   0   5    2.40    2.10
  -1   0   5    1.60    2.20
  -1   0   5    7.00    3.30
   1   0  -5   11.80    8.90
   1   0  -5    5.20    2.40
   1   0  -5    9.40    2.50
   1   0  -5    6.40    2.10
   1   0  -5    5.80    1.60
  -1   0   4  111.79    6.30
  -1   0   4  115.59    5.30
  -1   0   4  118.59    5.30
  -1   0   4  113.29    5.10
  -1   0   4  116.59    5.20
  -1   0   4  129.89    5.50
  -1   0   4   96.39   13.30
   1   0  -4  125.29    6.50
   1   0  -4  116.49    5.20
   1   0  -4  107.09   13.60
   1   0  -4  119.29    5.40
   1   0  -4  117.39    4.30
   1   0  -4  115.49    5.30
   1   0  -4  117.69    4.40
  -1   0   3   -1.30    1.50
  -1   0   3   -1.90    1.10
  -1   0   3   -0.30    1.20
  -1   0   3   -0.40    4.50
  -1   0   3   -2.30    1.20
  -1   0   3   -2.50    1.30
   1   0  -3   -0.60    1.30
   1   0  -3   -2.30    0.90
   1   0  -3    0.10    1.50
   1   0  -3   -0.80    1.00
   1   0  -3  -10.60    4.40
   1   0  -3   -1.00    1.20
  -1   0   2 1300.87   27.90
  -1   0   2 1321.47   27.80
  -1   0   2 1320.57   35.70
  -1   0   2 1274.27   27.80
  -1   0   2 1290.47   27.70
  -1   0   2 1291.27   28.60
   1   0  -2 1283.47   27.60
   1   0  -2 1301.57   28.60
   1   0  -2 1424.56   36.40
   1   0  -2 1282.87   27.60
   1   0  -2 1307.17   27.90
  -1   0  -1   -1.10    1.40
  -1   0  -1   -0.10    0.80
  -1   0  -1    0.30    0.70
  -1   0  -1    1.10    0.50
  -1   0  -1    0.60    0.50
   1   0   1    0.40    0.60
   1   0   1   -0.60    0.60
   1   0   1    1.10    0.50
  -1   0  -2 1413.96   32.40
  -1   0  -2 1355.86   27.40
  -1   0  -2 1344.67   29.40
  -1   0  -2 1338.57   27.40
  -1   0  -2 1350.86   29.20
   1   0   2 1250.07   28.00
   1   0   2 1307.77   27.00
   1   0   2 1334.47   29.50
   1   0   2 1285.57   27.50
   1   0   2 1367.96   29.20
   1   0   2 1350.66   27.10
  -1   0  -3   -0.70    1.60
  -1   0  -3   -2.20    1.10
  -1   0  -3   -0.30    1.10
  -1   0  -3   -1.90    1.50
  -1   0  -3    3.20    4.60
   1   0   3    0.00    0.90
   1   0   3   -1.30    1.40
   1   0   3   -0.70    1.20
   1   0   3    0.50    1.00
   1   0   3   -1.70    0.90
   1   0   3    0.50    0.90
  -1   0  -4 1283.87   30.70
  -1   0  -4 1238.28   29.30
  -1   0  -4 1274.17   26.90
  -1   0  -4 1243.88   26.90
   1   0   4 1239.38   27.10
   1   0   4 1270.47   29.50
   1   0   4 1245.98   27.10
   1   0   4 1237.48   27.30
   1   0   4 1238.68   27.20
   1   0   4 1240.48   30.80
  -1   0  -5    1.30    2.50
  -1   0  -5    2.50    8.70
  -1   0  -5    2.40    3.50
  -1   0  -5    5.90    1.90
  -1   0  -5    2.20    2.00
   1   0   5    0.40    2.10
   1   0   5    0.60    1.80
   1   0   5    0.20    1.80
   1   0   5   -4.50    2.90
   1   0   5    2.50    2.30
   1   0   5    2.90    2.10
  -1   0  -6  424.96   11.60
  -1   0  -6  461.05   18.60
  -1   0  -6  442.56   23.40
  -1   0  -6  440.16   15.50
  -1   0  -6  435.96   11.70
   1   0   6  427.36   12.20
   1   0   6  440.76   12.80
   1   0   6  436.36   12.40
   1   0   6  437.26   14.70
   1   0   6  432.76   16.80
   1   0   6  432.16   13.10
  -1   0  -7   -6.90    4.90
  -1   0  -7    0.30   14.10
  -1   0  -7   -5.50    3.10
  -1   0  -7   -7.70   14.30
   1   0   7   -7.00    4.00
   1   0   7    1.40    3.50
   1   0   7   -3.40    2.80
   1   0   7   -0.50    4.10
   1   0   7    1.50    3.10
  -1   0  -8   97.89   11.40
  -1   0  -8   84.29   19.10
   1   0   8   83.89    7.00
   1   0   8   82.69   11.00
   1   0   8   95.49    9.50
   1   0   8   81.89   10.20
   1   0   8   76.99    6.60
  -1   0  -9    0.00    9.60
   1   0   9   -1.90    7.90
   1   0   9   -2.60    4.40
  -1   1   9   86.09   11.60
  -1   1   9   91.99    9.10
  -1   1   9   57.19    9.60
  -1   1   9   79.09   12.20
  -1   1   9   69.99    9.20
   1  -1  -9   93.39   13.60
   1  -1  -9   79.69   10.30
  -1   1   8    0.10    4.60
  -1   1   8    3.90    5.90
  -1   1   8    8.20    4.40
  -1   1   8    3.80    5.20
  -1   1   8    8.00    5.00
   1  -1  -8   11.50    6.50
   1  -1  -8   14.60    5.70
   1  -1  -8   11.90    5.30
  -1   1   7  103.79    8.20
  -1   1   7   86.99    7.30
  -1   1   7  102.49    8.20
  -1   1   7   93.69    6.80
  -1   1   7   90.39    7.60
  -1   1   7   85.09   18.50
   1  -1  -7   92.69   16.60
   1  -1  -7   74.39    9.00
   1  -1  -7  100.99    7.30
   1  -1  -7   73.39    6.80
  -1   1   6   15.90    3.70
  -1   1   6   12.30   12.80
  -1   1   6   17.70    3.80
  -1   1   6   19.20    3.70
  -1   1   6   25.00    4.10
  -1   1   6   14.70    3.80
   1  -1  -6   14.00    3.20
   1  -1  -6   15.10    4.70
   1  -1  -6   17.70    3.60
   1  -1  -6   24.50   13.10
   1  -1  -6   18.90    3.60
  -1   1   5 1691.63   38.40
  -1   1   5 1724.33   39.10
  -1   1   5 1725.13   38.60
  -1   1   5 1719.83   38.40
  -1   1   5 1630.04   53.69
  -1   1   5 1677.23   38.30
   1  -1  -5 1711.63   38.20
   1  -1  -5 1729.63   54.49
   1  -1  -5 1703.83   36.10
   1  -1  -5 1741.33   41.10
   1  -1  -5 1687.23   39.00
   1  -1  -5 1728.53   36.30
   1  -1  -5 1709.53   38.30
  -1   1   4  166.48    6.70
  -1   1   4  163.78   15.90
  -1   1   4  179.68    6.90
  -1   1   4  180.48    7.00
  -1   1   4  186.18    6.90
  -1   1   4  182.38    7.20
   1  -1  -4  177.88    6.90
   1  -1  -4  176.68    6.10
   1  -1  -4  167.78    7.10
   1  -1  -4  173.48   16.20
   1  -1  -4  183.38    8.00
  -1   1   3   55.99    3.40
  -1   1   3   49.90    8.10
  -1   1   3   57.69    3.40
  -1   1   3   58.49    3.50
  -1   1   3   49.50    3.40
  -1   1   3   59.49    3.70
   1  -1  -3   55.69    3.90
   1  -1  -3   56.89    3.60
   1  -1  -3   56.29    3.10
   1  -1  -3   55.99    3.60
   1  -1  -3   52.09    3.10
   1  -1  -3   55.69    9.20
  -1   1   2  898.11   20.60
  -1   1   2  935.51   28.80
  -1   1   2  923.11   20.60
  -1   1   2  949.60   20.90
  -1   1   2  930.61   20.60
  -1   1   2  933.51   20.80
   1  -1  -2  932.31   20.50
   1  -1  -2  928.71   20.90
   1  -1  -2  899.71   20.40
   1  -1  -2  916.81   20.70
   1  -1  -2  930.61   20.80
   1  -1  -2  971.60   29.00
  -1   1   1 1378.36   28.90
  -1   1   1 1304.67   35.00
  -1   1   1 1286.37   28.60
  -1   1   1 1403.76   28.50
   1  -1  -1 1346.97   28.60
   1  -1  -1 1271.47   28.40
   1  -1  -1 1349.07   29.00
   1  -1  -1 1366.06   28.50
   1  -1  -1 1498.85   35.40
   1  -1  -1 1409.36   28.70
  -1   1  -1  969.80   20.50
   1  -1   1  931.21   20.50
  -1   1  -2  951.10   21.90
   1  -1   2  948.71   22.00
   1  -1   2  974.20   21.40
  -1   1  -3  132.99    5.70
  -1   1  -3  143.39    3.90
  -1   1  -3  133.89    3.90
  -1   1  -3  136.89    8.40
  -1   1  -3  141.09    6.30
   1  -1   3  137.89    5.50
   1  -1   3  145.79    4.10
   1  -1   3  133.79    7.80
   1  -1   3  136.49    3.70
   1  -1   3  138.79    6.20
   1  -1   3  139.59    4.10
  -1   1  -4   66.89    5.10
  -1   1  -4   67.29    4.60
  -1   1  -4   63.49    2.90
  -1   1  -4   64.79    2.90
   1  -1   4   54.39    4.90
   1  -1   4   59.29    3.20
   1  -1   4   63.79    3.10
   1  -1   4   67.49    3.10
   1  -1   4   70.59    4.50
   1  -1   4   60.49    7.20
   1  -1   4   53.09    3.10
  -1   1  -5  833.82   18.60
  -1   1  -5  844.32   18.60
  -1   1  -5  845.32   27.80
  -1   1  -5  866.41   24.00
   1  -1   5  834.42   19.60
   1  -1   5  855.51   21.80
   1  -1   5  825.92   19.60
   1  -1   5  831.12   19.10
   1  -1   5  857.11   24.10
   1  -1   5  812.62   19.20
  -1   1  -6    3.20    9.40
  -1   1  -6    7.60    6.50
  -1   1  -6    1.50    2.10
  -1   1  -6    2.10    2.00
   1  -1   6   -0.10    2.20
   1  -1   6    0.30    4.40
   1  -1   6    1.00    2.60
   1  -1   6    2.60    2.10
   1  -1   6    3.10    2.50
   1  -1   6    3.40    2.70
  -1   1  -7   29.00   14.30
  -1   1  -7   40.70    6.80
  -1   1  -7   33.60   12.80
   1  -1   7   34.80    4.40
   1  -1   7   38.80    4.70
   1  -1   7   35.80    6.00
   1  -1   7   40.40    5.60
   1  -1   7   37.80    7.60
   1  -1   7   43.20    5.20
  -1   1  -8   -3.50   16.00
  -1   1  -8    6.60    6.20
   1  -1   8   -3.00    5.40
   1  -1   8    2.10    3.40
   1  -1   8    4.30    5.50
   1  -1   8   -0.10    5.80
   1  -1   8    3.00    3.90
  -1   1  -9   54.19   10.10
   1  -1   9   56.89   11.50
  -1   2   9    3.60    9.20
  -1   2   9   -2.30    6.70
  -1   2   9    3.20    7.40
  -1   2   9    9.90    5.60
   1  -2  -9   13.30    8.30
   1  -2  -9    2.30    8.40
  -1   2   8  104.99    8.40
  -1   2   8   98.79   10.50
  -1   2   8  101.59    9.20
  -1   2   8   87.99   10.60
   1  -2  -8   96.29   11.30
   1  -2  -8   97.99   11.80
   1  -2  -8   94.59    9.00
  -1   2   7  -22.70   17.00
  -1   2   7   -1.50    4.40
  -1   2   7    8.50    4.50
  -1   2   7    2.80    3.60
  -1   2   7   -3.20    3.90
  -1   2   7    5.40    4.20
   1  -2  -7    5.50   16.10
   1  -2  -7   -1.50    4.40
   1  -2  -7    6.40    4.10
   1  -2  -7    7.90    4.80
  -1   2   6  201.88    9.10
  -1   2   6  199.48    9.10
  -1   2   6  186.08   25.20
  -1   2   6  213.58    9.20
  -1   2   6  201.88    9.60
  -1   2   6  208.68   13.50
   1  -2  -6  209.88   10.10
   1  -2  -6  197.88   24.40
   1  -2  -6  208.18    8.80
   1  -2  -6  203.98    8.90
   1  -2  -6  196.48    6.90
   1  -2  -6  208.68    6.70
   1  -2  -6  205.48   10.70
  -1   2   5  243.98    9.40
  -1   2   5  233.48    8.90
  -1   2   5  238.68    9.80
  -1   2   5  229.08    9.10
  -1   2   5  237.38   21.80
  -1   2   5  232.78    9.10
   1  -2  -5  234.08   10.50
   1  -2  -5  239.78    9.10
   1  -2  -5  231.18    9.80
   1  -2  -5  223.08   20.80
   1  -2  -5  236.78    7.90
  -1   2   4   64.89   10.90
  -1   2   4   66.09    4.50
  -1   2   4   66.89    4.40
  -1   2   4   60.79    4.40
  -1   2   4   68.89    4.30
  -1   2   4   66.09    4.70
   1  -2  -4   67.79    5.10
   1  -2  -4   57.19    4.40
   1  -2  -4   63.59    4.40
   1  -2  -4   60.19    4.50
   1  -2  -4   64.79    5.00
   1  -2  -4   66.19    4.00
   1  -2  -4   67.89   10.80
  -1   2   3   27.30    3.00
  -1   2   3   27.90    3.20
  -1   2   3   31.00    2.90
  -1   2   3   27.20    7.10
  -1   2   3   27.60    2.80
  -1   2   3   25.80    2.80
   1  -2  -3   30.30    3.10
   1  -2  -3   31.00    3.10
   1  -2  -3   30.00    2.60
   1  -2  -3   28.40    2.80
   1  -2  -3   29.60    3.30
   1  -2  -3   28.20    3.10
   1  -2  -3   26.30    5.80
  -1   2   2  267.77    8.00
  -1   2   2  249.78    7.60
  -1   2   2  257.77    7.50
  -1   2   2  245.18    7.40
  -1   2   2  265.67   14.30
  -1   2   2  244.58    7.40
   1  -2  -2  253.47    7.50
   1  -2  -2  249.68    7.90
   1  -2  -2  245.68   13.50
   1  -2  -2  257.17    7.60
   1  -2  -2  249.38    7.30
   1  -2  -2  252.47    7.30
  -1   2   1  719.33   18.30
  -1   2   1  804.92   17.50
  -1   2   1  789.12   17.60
  -1   2   1  798.02   24.30
  -1   2   1  803.72   17.60
  -1   2   1  798.02   18.00
   1  -2  -1  807.42   18.10
   1  -2  -1  817.82   24.40
   1  -2  -1  802.72   17.50
   1  -2  -1  792.52   17.70
   1  -2  -1  801.92   17.60
   1  -2   0 4990.30  104.49
   1  -2   1 4825.02   97.99
   1  -2   1 4845.12   97.79
  -1   2  -2 5941.71  122.69
   1  -2   2 6091.59  122.89
   1  -2   2 6203.98  121.79
  -1   2  -3  341.27   10.90
  -1   2  -3  358.96   11.40
   1  -2   3  340.07    7.90
   1  -2   3  348.27   11.30
   1  -2   3  349.77    9.70
   1  -2   3  337.67    7.80
   1  -2   3  333.37   10.80
  -1   2  -4 1313.27   31.60
  -1   2  -4 1262.87   35.10
   1  -2   4 1341.07   29.60
   1  -2   4 1332.27   27.40
   1  -2   4 1295.27   31.70
   1  -2   4 1240.58   32.50
   1  -2   4 1288.57   27.10
   1  -2   4 1280.57   27.10
  -1   2  -5   -1.10    6.70
  -1   2  -5    5.00    3.20
   1  -2   5   -0.70    1.80
   1  -2   5    4.70    1.80
   1  -2   5    3.40    2.10
   1  -2   5    5.00    1.80
   1  -2   5    7.20    1.80
   1  -2   5    1.90    3.40
  -1   2  -6  464.25   24.20
  -1   2  -6  450.95   20.70
   1  -2   6  476.75   14.80
   1  -2   6  466.35   12.00
   1  -2   6  491.25   12.00
   1  -2   6  479.85   13.20
   1  -2   6  488.15   13.20
   1  -2   6  477.05   17.60
  -1   2  -7    7.40    5.10
   1  -2   7    3.90    2.90
   1  -2   7    3.60    3.80
   1  -2   7    4.10    3.30
   1  -2   7   -1.60    2.30
   1  -2   7   12.40    6.00
   1  -2   7   -3.30    3.50
  -1   2  -8   61.69    8.40
   1  -2   8   57.19    9.60
   1  -2   8   49.10    6.30
   1  -2   8   54.99    7.10
  -1   2  -9    2.70   10.00
   1  -2   9   -3.10   11.70
  -1   3   9  119.29   15.90
  -1   3   9  122.89   10.60
  -1   3   9  109.49   13.10
  -1   3   9   95.49   13.90
   1  -3  -9  126.19   14.00
   1  -3  -9  119.49   16.50
  -1   3   8   10.80    6.60
  -1   3   8   18.30    6.40
  -1   3   8   13.40    5.10
  -1   3   8    5.70    8.40
   1  -3  -8   12.70    6.60
   1  -3  -8   19.50    6.90
   1  -3  -8    9.70    5.90
  -1   3   7  254.97   12.70
  -1   3   7  225.88   33.70
  -1   3   7  254.47   12.00
  -1   3   7  245.78   11.90
  -1   3   7  234.98   11.30
  -1   3   7  246.98   10.90
   1  -3  -7  258.77   13.20
   1  -3  -7  239.08    7.60
   1  -3  -7  235.58   10.90
   1  -3  -7  249.78    7.40
   1  -3  -7  265.87   32.20
   1  -3  -7  227.88   12.40
  -1   3   6   18.90    4.00
  -1   3   6   11.50   13.90
  -1   3   6   17.10    3.90
  -1   3   6   17.80    3.80
  -1   3   6   18.60    3.80
  -1   3   6    9.30    3.60
   1  -3  -6   22.40    4.60
   1  -3  -6   25.30    4.30
   1  -3  -6   22.70    4.60
   1  -3  -6   12.80    3.10
   1  -3  -6   47.20   15.00
  -1   3   5  744.83   36.20
  -1   3   5  783.52   21.50
  -1   3   5  785.92   20.40
  -1   3   5  750.12   20.20
  -1   3   5  764.72   20.50
  -1   3   5  768.92   20.40
   1  -3  -5  765.52   19.00
   1  -3  -5  741.13   35.40
   1  -3  -5  759.52   20.20
   1  -3  -5  767.22   21.40
   1  -3  -5  664.73   20.20
   1  -3  -5  794.52   19.10
  -1   3   4    7.40    2.30
  -1   3   4    4.90    2.30
  -1   3   4   -4.20    7.90
  -1   3   4    2.50    2.10
  -1   3   4    9.60    2.50
  -1   3   4    8.30    2.30
   1  -3  -4   10.50    2.70
   1  -3  -4    5.00    2.50
   1  -3  -4    6.00    2.10
   1  -3  -4   11.40    2.80
   1  -3  -4    6.40    2.40
   1  -3  -4   11.00    9.30
  -1   3   3 2425.36   51.09
  -1   3   3 2423.26   65.89
  -1   3   3 2389.46   51.99
  -1   3   3 2371.46   50.99
  -1   3   3 2360.46   51.09
  -1   3   3 2401.66   51.09
   1  -3  -3 2371.76   51.09
   1  -3  -3 2393.16   50.59
   1  -3  -3 2354.46   50.99
   1  -3  -3 2455.75   65.79
   1  -3  -3 2422.06   50.69
   1  -3  -3 2350.46   51.89
  -1   3   2 2012.40   42.90
  -1   3   2 2027.30   42.90
  -1   3   2 2039.00   42.80
  -1   3   2 2033.80   43.10
  -1   3   2 1988.50   43.70
  -1   3   2 2043.20   54.89
   1  -3  -2 2028.30   42.80
   1  -3  -2 2082.09   54.79
   1  -3  -2 2036.80   42.70
   1  -3  -2 1906.91   43.30
   1  -3  -2 1994.10   43.00
   1  -3  -2 2033.90   43.80
  -1   3   1 1973.60   41.10
  -1   3   1 1953.90   41.20
  -1   3   1 1914.51   41.40
  -1   3   1 2014.80   41.10
  -1   3   1 2097.49   51.29
  -1   3   1 1872.01   41.70
   1  -3  -1 1893.61   41.10
   1  -3  -1 1994.00   41.10
   1  -3  -1 1952.30   41.90
   1  -3  -1 2068.49   50.69
   1  -3  -1 1955.10   41.10
   1  -3  -1 1925.31   41.10
  -1   3   0  477.35   11.10
  -1   3   0  493.05   11.40
  -1   3   0  481.55   10.90
   1  -3   0  493.95   11.10
   1  -3   0  477.95   11.20
   1  -3   0  469.35   11.20
   1  -3   0  482.75   11.20
   1  -3   0  448.66   18.70
   1  -3   1 9783.92  195.88
   1  -3   1 9544.35  195.88
  -1   3  -2 2746.83   56.49
   1  -3   2 2582.84   52.79
   1  -3   2 2608.74   52.79
   1  -3   2 2667.83   56.49
   1  -3   2 2612.34   55.79
   1  -3   3 1128.59   25.10
   1  -3   3 1137.39   23.20
   1  -3   3 1129.59   27.30
  -1   3  -4    3.60    2.30
   1  -3   4    3.00    1.60
   1  -3   4    4.00    1.20
   1  -3   4    3.30    1.10
   1  -3   4    4.40    2.60
  -1   3  -5  677.63   20.40
  -1   3  -5  625.84   20.30
   1  -3   5  662.03   15.50
   1  -3   5  665.43   20.30
   1  -3   5  656.83   14.80
   1  -3   5  657.03   14.80
   1  -3   5  669.13   17.30
  -1   3  -6   25.70    5.00
   1  -3   6   22.10    3.00
   1  -3   6   24.10    3.50
   1  -3   6   29.70    3.10
   1  -3   6   23.10    3.30
   1  -3   6   24.00    5.30
  -1   3  -7  141.99   11.30
   1  -3   7  136.39    7.80
   1  -3   7  143.09   11.60
   1  -3   7  123.99    7.00
   1  -3   7  132.39    8.00
  -1   3  -8   -6.50    6.80
   1  -3   8    1.60    4.70
   1  -3   8   -5.90    4.50
  -1   4   9    8.40    8.30
  -1   4   9   -0.10    6.50
  -1   4   9    3.50    8.30
   1  -4  -9   -5.00    8.60
   1  -4  -9   12.60   10.10
  -1   4   8   82.39   11.50
  -1   4   8   66.09   13.80
  -1   4   8   73.79    9.20
  -1   4   8   56.19    8.70
  -1   4   8   65.39    9.40
   1  -4  -8   87.39   12.20
   1  -4  -8   91.29   10.90
   1  -4  -8   88.29   11.70
  -1   4   7   -1.00   18.70
  -1   4   7   13.10    4.90
  -1   4   7    1.20    4.30
  -1   4   7    2.00    4.20
  -1   4   7   -1.30    4.80
  -1   4   7   10.20    4.10
   1  -4  -7   17.10   19.00
   1  -4  -7    7.10    2.90
   1  -4  -7    3.10    5.10
   1  -4  -7    5.50    3.50
   1  -4  -7    5.40    4.40
   1  -4  -7    3.70    5.40
  -1   4   6   40.80    7.20
  -1   4   6   48.50   16.40
  -1   4   6   47.00    6.20
  -1   4   6   43.20    6.90
  -1   4   6   41.50    6.30
  -1   4   6   49.50    6.30
   1  -4  -6   46.90    4.60
   1  -4  -6   51.39    6.60
   1  -4  -6   60.49   16.60
   1  -4  -6   44.30    7.10
   1  -4  -6   50.89    7.50
   1  -4  -6   48.00    5.50
  -1   4   5   77.89    6.00
  -1   4   5   81.59    6.30
  -1   4   5   52.49   13.90
  -1   4   5   78.99    5.60
  -1   4   5   76.29    6.20
  -1   4   5   88.49    6.10
   1  -4  -5   81.49    5.20
   1  -4  -5   71.49    5.80
   1  -4  -5   82.69    5.60
   1  -4  -5   70.19    6.90
   1  -4  -5   82.29    7.00
   1  -4  -5   58.29   13.40
   1  -4  -5   82.09    6.20
  -1   4   4  467.55   13.90
  -1   4   4  456.15   13.90
  -1   4   4  480.75   14.00
  -1   4   4  456.25   27.40
  -1   4   4  454.85   13.80
  -1   4   4  463.35   15.00
   1  -4  -4  440.16   15.60
   1  -4  -4  489.05   15.20
   1  -4  -4  460.05   13.20
   1  -4  -4  474.15   14.00
   1  -4  -4  482.75   13.50
   1  -4  -4  474.35   15.10
   1  -4  -4  493.95   28.30
  -1   4   3 1041.10   24.80
  -1   4   3 1061.09   25.90
  -1   4   3 1030.60   24.70
  -1   4   3 1036.70   24.90
  -1   4   3 1010.40   38.00
  -1   4   3 1002.20   24.60
   1  -4  -3 1031.80   24.90
   1  -4  -3 1026.90   38.00
   1  -4  -3 1038.30   26.00
   1  -4  -3 1035.70   24.40
   1  -4  -3 1058.39   24.70
   1  -4  -3 1049.09   24.90
  -1   4   2  338.07   10.00
  -1   4   2  335.87   10.10
  -1   4   2  333.57   18.60
  -1   4   2  336.77    9.90
  -1   4   2  335.67   10.80
  -1   4   2  345.97   10.00
   1  -4  -2  336.67   10.80
   1  -4  -2  347.87    9.80
   1  -4  -2  340.77   18.10
   1  -4  -2  341.67   10.00
   1  -4  -2  336.57    9.90
  -1   4   1  570.34   14.10
  -1   4   1  557.74   14.10
  -1   4   1  555.64   14.70
  -1   4   1  556.24   14.00
  -1   4   1  576.44   22.50
  -1   4   1  568.74   14.00
   1  -4  -1  573.94   22.50
   1  -4  -1  546.85   14.10
   1  -4  -1  584.64   14.10
   1  -4  -1  563.44   14.10
   1  -4  -1  573.14   14.10
   1  -4  -1  554.84   14.80
  -1   4   0 2443.06   50.09
  -1   4   0 2436.96   50.09
  -1   4   0 2414.86   50.19
  -1   4   0 2493.55   49.90
   1  -4   0 2491.35   50.09
   1  -4   0 2408.96   50.19
   1  -4   0 2430.56   50.19
   1  -4   0 2357.76   63.59
   1  -4   0 2424.26   50.89
  -1   4  -1 4115.69   81.89
  -1   4  -1 4023.30   81.89
  -1   4  -1 4085.99   80.99
   1  -4   1 4016.00   81.89
   1  -4   1 4334.57   89.69
   1  -4   1 4002.10   81.79
   1  -4   1 3991.20   81.89
   1  -4   1 4063.79   81.69
  -1   4  -2 3316.47   69.79
  -1   4  -2 3147.69   63.39
   1  -4   2 3158.58   66.59
   1  -4   2 3129.59   63.59
   1  -4   2 3077.79   63.29
   1  -4   2 3271.77   69.59
   1  -4   2 3097.29   63.39
   1  -4   2 3142.59   63.69
  -1   4  -3   65.39    7.50
   1  -4   3   81.39    2.80
   1  -4   3   74.79    2.70
   1  -4   3   76.89    2.60
   1  -4   3   76.29    2.90
   1  -4   3   71.19    3.70
   1  -4   3   76.59    5.00
   1  -4   3   78.99    7.50
  -1   4  -4  337.87   12.90
   1  -4   4  324.77    7.90
   1  -4   4  328.67    8.20
   1  -4   4  333.67    9.50
   1  -4   4  294.67   13.10
   1  -4   5  110.59    5.60
   1  -4   5  110.49    4.70
   1  -4   5  112.69    4.50
   1  -4   5  118.69    7.90
   1  -4   6  151.98    6.60
   1  -4   6  161.88    6.50
   1  -4   6  161.38    7.20
   1  -4   6  158.38   10.10
   1  -4   7    3.50    6.50
   1  -4   7    3.90    3.30
   1  -4   7   -2.00    3.10
   1  -4   7    1.50    3.90
   1  -4   8   10.80    4.40
   1  -4   8   16.00    7.00
   1  -4   8   12.50    4.60
  -1   5   9   48.40    9.40
  -1   5   9   50.09   10.00
  -1   5   9   38.60    7.80
   1  -5  -9   59.69   10.20
   1  -5  -9   24.80   19.10
  -1   5   8   -5.00    5.70
  -1   5   8    0.10    5.40
  -1   5   8   -2.80    6.10
  -1   5   8    1.60    7.50
  -1   5   8  -10.30    6.00
   1  -5  -8   -2.90    7.20
   1  -5  -8  -11.20    6.20
   1  -5  -8   -0.70    5.90
  -1   5   7  258.17   13.10
  -1   5   7  265.07   12.10
  -1   5   7  251.57   12.20
   1  -5  -7  289.97   14.00
   1  -5  -7  256.87   14.50
   1  -5  -7  249.28   11.80
   1  -5  -7  258.67   10.60
   1  -5  -7  227.38   28.90
  -1   5   6   42.20    6.40
  -1   5   6   30.70    5.10
  -1   5   6   36.40    5.50
  -1   5   6   39.30    6.10
  -1   5   6   33.70   16.20
  -1   5   6   28.50    4.70
   1  -5  -6   28.00   16.70
   1  -5  -6   31.40    5.70
   1  -5  -6   37.30    5.00
   1  -5  -6   28.10    4.60
   1  -5  -6   30.90    5.30
  -1   5   5  321.47   12.00
  -1   5   5  322.07   12.10
  -1   5   5  307.27   28.90
  -1   5   5  325.27   12.00
  -1   5   5  325.47   13.30
  -1   5   5  331.17   12.20
   1  -5  -5  292.47   27.60
   1  -5  -5  314.67   13.10
   1  -5  -5  322.07   11.30
   1  -5  -5  335.87   11.20
   1  -5  -5  335.47   13.30
  -1   5   4  373.96   12.50
  -1   5   4  383.16   12.50
  -1   5   4  372.16   13.40
  -1   5   4  362.36   26.30
  -1   5   4  390.36   12.50
  -1   5   4  385.16   12.60
   1  -5  -4  389.16   11.90
   1  -5  -4  415.36   27.90
   1  -5  -4  374.66   12.00
   1  -5  -4  389.86   12.50
   1  -5  -4  376.16   12.50
   1  -5  -4  383.16   13.60
  -1   5   3 3127.09   65.09
  -1   5   3 3034.60   82.99
  -1   5   3 3027.50   64.89
  -1   5   3 3058.09   64.99
  -1   5   3 3014.20   65.09
  -1   5   3 2989.60   66.29
   1  -5  -3 3056.49   64.59
   1  -5  -3 3069.79   64.69
   1  -5  -3 3086.89   64.99
   1  -5  -3 3005.50   64.99
   1  -5  -3 3038.30   66.29
   1  -5  -3 3065.39   83.39
  -1   5   2  273.57    8.80
  -1   5   2  247.18    8.60
  -1   5   2  253.17    8.60
  -1   5   2  265.67   17.70
  -1   5   2  259.87    9.60
   1  -5  -2  266.77    8.70
   1  -5  -2  247.68   17.30
   1  -5  -2  254.27    8.70
   1  -5  -2  266.47    8.60
   1  -5  -2  254.27    9.60
  -1   5   1  202.48    7.70
  -1   5   1  210.18    7.00
  -1   5   1  206.78    7.10
  -1   5   1  194.28    6.90
  -1   5   1  207.88   14.60
  -1   5   1  212.78    7.20
   1  -5  -1  204.98    7.80
   1  -5  -1  204.18    7.10
   1  -5  -1  217.28    7.10
   1  -5  -1  202.88    7.10
  -1   5   0  681.53   16.10
  -1   5   0  693.13   16.10
  -1   5   0  654.83   16.10
  -1   5   0  656.73   15.60
   1  -5   0  670.33   16.10
   1  -5   0  680.13   16.90
   1  -5   0  670.53   16.10
   1  -5   0  648.34   16.00
   1  -5   0  660.83   24.10
   1  -5   0  684.03   24.70
   1  -5   0  690.33   16.10
  -1   5  -1  869.81   18.80
  -1   5  -1  868.01   19.70
  -1   5  -1  878.71   19.20
  -1   5  -1  886.81   19.60
   1  -5   1  888.61   19.70
   1  -5   1  871.01   19.60
   1  -5   1  849.32   19.60
   1  -5   1  881.21   27.50
   1  -5   1  881.31   19.50
  -1   5  -2   74.19    8.60
  -1   5  -2   65.49    3.00
   1  -5   2   61.29    3.60
   1  -5   2   79.39    8.70
   1  -5   2   65.79    3.00
   1  -5   2   71.29    3.10
   1  -5   2   67.79    3.00
  -1   5  -3    4.60    1.20
  -1   5  -3    2.40    5.00
   1  -5   3    3.60    1.30
   1  -5   3    1.60    1.20
   1  -5   3    3.10    5.10
   1  -5   3    4.60    1.30
  -1   5  -4    3.90    6.30
   1  -5   4    2.90    1.40
   1  -5   4    2.00    2.70
   1  -5   4    3.60    1.30
   1  -5   4    2.80    1.60
   1  -5   4    3.00    1.20
   1  -5   5   -2.10    1.50
   1  -5   5   -1.80    1.80
   1  -5   5   -1.80    1.90
   1  -5   5    1.80    1.80
   1  -5   5   -0.90    3.40
   1  -5   6   30.00    6.10
   1  -5   6   27.10    4.10
   1  -5   6   26.70    4.40
   1  -5   7  112.49    6.70
   1  -5   7  112.09    7.40
   1  -5   7  115.49   11.30
   1  -5   7  110.49    6.70
   1  -5   8   -5.70    3.70
   1  -5   8   -5.00    4.90
   1  -5   8   -2.10    6.30
  -1   6   9  -15.50    8.30
  -1   6   9   -2.40    7.60
  -1   6   9    6.80    8.40
   1  -6  -9   -8.10    9.60
  -1   6   8   35.20    6.30
  -1   6   8   19.30    7.00
  -1   6   8   18.80    7.70
  -1   6   8   22.40    7.20
  -1   6   8   24.50    8.30
   1  -6  -8    4.70    8.10
   1  -6  -8   16.30    5.20
   1  -6  -8   16.50    6.90
  -1   6   7   11.30    5.00
  -1   6   7    2.60    6.10
  -1   6   7    4.10    4.90
   1  -6  -7   -2.40    4.60
   1  -6  -7   10.60    6.20
   1  -6  -7    7.20    3.70
   1  -6  -7   19.50    5.40
   1  -6  -7   14.90   25.30
   1  -6  -7    9.00    5.50
   1  -6  -7   -2.10    6.50
  -1   6   6    0.40   16.40
  -1   6   6   37.50    6.10
  -1   6   6   32.20    5.30
  -1   6   6   36.70    5.50
  -1   6   6   28.00    5.10
  -1   6   6   34.80    5.50
   1  -6  -6   36.00    4.70
   1  -6  -6   13.80   17.00
   1  -6  -6   29.50    4.20
   1  -6  -6   24.30    5.50
   1  -6  -6   26.30    5.10
   1  -6  -6   32.30    6.40
  -1   6   5   52.09    6.40
  -1   6   5   55.29    6.10
  -1   6   5   53.69    6.30
  -1   6   5   55.59    6.70
  -1   6   5   59.69    5.90
  -1   6   5   49.90   15.40
   1  -6  -5   54.69    6.20
   1  -6  -5   55.59    5.90
   1  -6  -5   48.80    7.30
   1  -6  -5   67.99   17.10
   1  -6  -5   66.09    5.30
   1  -6  -5   59.29    6.90
  -1   6   4  579.24   18.60
  -1   6   4  566.44   32.60
  -1   6   4  611.34   17.60
  -1   6   4  583.34   17.20
  -1   6   4  569.74   17.20
   1  -6  -4  600.24   17.40
   1  -6  -4  599.24   16.90
   1  -6  -4  606.54   16.80
  -1   6   3   66.59    5.60
  -1   6   3   56.59    4.90
  -1   6   3   64.39    5.10
  -1   6   3   60.59   10.50
  -1   6   3   61.49    5.10
  -1   6   3   64.49    4.90
   1  -6  -3   59.89    5.10
   1  -6  -3   60.89   12.30
   1  -6  -3   60.39    4.80
   1  -6  -3   71.49    6.30
   1  -6  -3   63.19    5.40
  -1   6   2 1121.89   26.90
  -1   6   2 1111.99   41.00
  -1   6   2 1127.09   27.00
  -1   6   2 1120.99   26.80
  -1   6   2 1150.08   28.40
  -1   6   2 1110.29   26.80
   1  -6  -2 1151.28   27.10
   1  -6  -2 1110.29   28.20
   1  -6  -2 1141.79   41.50
   1  -6  -2 1149.08   26.80
   1  -6  -2 1119.99   26.90
  -1   6   1  215.58    7.80
  -1   6   1  210.48    7.40
  -1   6   1  221.38    8.50
  -1   6   1  214.48    7.60
  -1   6   1  225.08    7.80
   1  -6  -1  223.28    7.80
   1  -6  -1  228.48    7.70
   1  -6  -1  214.38    7.80
   1  -6  -1  211.38   15.90
   1  -6  -1  217.38    8.50
   1  -6  -1  217.68    7.70
  -1   6   0  617.54   15.70
  -1   6   0  626.34   15.30
  -1   6   0  618.24   15.90
  -1   6   0  662.73   15.90
   1  -6   0  610.34   15.70
   1  -6   0  626.44   16.60
   1  -6   0  635.84   15.90
   1  -6   0  584.84   24.60
   1  -6   0  644.54   15.80
   1  -6   0  652.03   25.70
   1  -6   0  640.84   15.90
  -1   6  -1   69.39    3.30
  -1   6  -1   68.39    3.40
  -1   6  -1   67.09    3.60
   1  -6   1   75.89    9.80
   1  -6   1   69.19    3.70
   1  -6   1   70.59    4.20
   1  -6   1   65.69    3.50
   1  -6   1   66.09    3.70
   1  -6   1   70.79    3.60
  -1   6  -2   31.60    2.50
   1  -6   2   29.90    2.60
   1  -6   2   41.20    7.20
   1  -6   2   29.90    2.60
   1  -6   2   32.60    2.90
   1  -6   2   35.20    2.70
  -1   6  -3  395.96    9.70
  -1   6  -3  387.06   17.70
   1  -6   3  398.66   10.10
   1  -6   3  387.46   13.00
   1  -6   3  380.36   17.60
   1  -6   3  394.16   10.10
   1  -6   3  392.26   10.10
   1  -6   3  385.06   10.00
  -1   6  -4  395.86   17.10
   1  -6   4  373.36   10.10
   1  -6   4  397.16    9.80
   1  -6   4  375.96    9.90
   1  -6   4  406.96   10.70
   1  -6   4  370.96   17.60
   1  -6   4  386.06   13.90
   1  -6   4  374.46    9.90
   1  -6   5   18.50    2.30
   1  -6   5   15.10    2.60
   1  -6   5   16.20    4.40
   1  -6   5   14.80    2.50
   1  -6   5   17.00    2.20
   1  -6   5   15.20    2.50
   1  -6   6   32.00    6.20
   1  -6   6   27.50    4.50
   1  -6   6   30.10    3.80
   1  -6   6   33.30    4.20
   1  -6   7   14.80    3.10
   1  -6   7   15.40    4.30
   1  -6   7   13.80    4.00
   1  -6   8   37.10    5.60
  -1   7   9   14.50    9.30
  -1   7   9   16.80    9.40
  -1   7   9    1.60    8.60
   1  -7  -9   26.90   11.00
  -1   7   8    3.70    6.90
  -1   7   8    3.40    6.50
  -1   7   8   -4.50    6.90
  -1   7   8   -1.70    7.20
   1  -7  -8   -3.20    7.50
   1  -7  -8   13.40   11.60
   1  -7  -8   -4.00    7.30
   1  -7  -8    2.80    7.40
  -1   7   7  141.19   11.50
  -1   7   7  146.89   12.40
  -1   7   7  155.98   10.90
  -1   7   7  152.68   12.20
  -1   7   7  149.88   11.10
   1  -7  -7  166.68    9.70
   1  -7  -7  134.79   10.60
   1  -7  -7  174.08   14.30
   1  -7  -7  185.08   11.50
   1  -7  -7  166.28   11.80
   1  -7  -7  137.49   32.10
  -1   7   6   35.40    5.90
  -1   7   6   33.10    5.60
  -1   7   6   45.20    7.10
   1  -7  -6   39.10    7.10
   1  -7  -6    1.40   21.40
   1  -7  -6   54.39    7.80
   1  -7  -6   33.20    5.90
   1  -7  -6   33.70    5.50
   1  -7  -6   35.20    5.80
  -1   7   5   65.89    7.40
  -1   7   5   64.89    7.80
  -1   7   5   61.09    6.90
  -1   7   5   70.19    7.40
  -1   7   5   64.19    7.00
   1  -7  -5   63.29    6.80
   1  -7  -5   70.39    8.10
   1  -7  -5   54.89    6.70
   1  -7  -5   68.09    6.70
   1  -7  -5   57.99    7.20
   1  -7  -5   69.49    6.30
   1  -7  -5   62.79   17.60
  -1   7   4   35.30    5.20
  -1   7   4   23.90    3.90
  -1   7   4   28.40    4.60
  -1   7   4   31.90    5.30
  -1   7   4   26.40    4.20
   1  -7  -4   12.20   13.00
   1  -7  -4   24.30    4.10
   1  -7  -4   26.30    4.30
   1  -7  -4   22.50    6.80
   1  -7  -4   16.20    3.60
  -1   7   3  248.88    9.60
  -1   7   3  246.78    9.90
  -1   7   3  248.18    9.90
  -1   7   3  240.88   10.50
  -1   7   3  236.28    9.50
   1  -7  -3  239.88    9.80
   1  -7  -3  250.57    9.90
   1  -7  -3  247.68    9.60
   1  -7  -3  306.87   31.80
   1  -7  -3  249.78   10.90
   1  -7  -3  245.88    9.30
  -1   7   2   38.90    4.10
  -1   7   2   38.00    4.40
  -1   7   2   42.70    4.30
  -1   7   2   39.40    4.50
  -1   7   2   44.40    5.00
   1  -7  -2   43.00    4.30
   1  -7  -2   41.70    4.10
   1  -7  -2   45.00   10.80
   1  -7  -2   38.70    4.40
   1  -7  -2   43.20    4.50
   1  -7  -2   36.10    4.80
  -1   7   1  202.18    8.20
  -1   7   1  201.68    8.40
  -1   7   1  225.38    9.20
  -1   7   1  216.08    8.50
  -1   7   1  209.08    8.00
   1  -7  -1  207.98    8.40
   1  -7  -1  211.28    9.20
   1  -7  -1  206.08    8.30
   1  -7  -1  199.58   17.70
   1  -7  -1  219.08    8.40
   1  -7  -1  280.97   23.00
   1  -7  -1  214.88    8.20
  -1   7   0  165.28    9.20
  -1   7   0  189.18    7.90
  -1   7   0  187.18    7.30
  -1   7   0  171.38    7.30
   1  -7   0  172.78   15.20
   1  -7   0  176.98    7.40
   1  -7   0  177.38    7.80
   1  -7   0  180.78    7.30
   1  -7   0  171.08    7.60
   1  -7   0  178.68   15.30
   1  -7   0  183.08    7.40
  -1   7  -1  171.58    5.90
  -1   7  -1  167.08    6.40
  -1   7  -1  175.18    6.20
   1  -7   1  169.78    6.50
   1  -7   1  173.38    6.50
   1  -7   1  165.18    7.10
   1  -7   1  179.98   15.20
   1  -7   1  170.48    6.40
   1  -7   1  160.78    6.40
   1  -7   1  187.08   14.80
  -1   7  -2  568.34   14.20
   1  -7   2  585.04   14.50
   1  -7   2  553.34   14.30
   1  -7   2  589.64   14.40
   1  -7   2  558.94   14.90
   1  -7   2  563.54   14.50
   1  -7   2  567.54   23.70
  -1   7  -3  114.39    4.80
  -1   7  -3  117.09   12.90
   1  -7   3  118.89    5.10
   1  -7   3  121.49    5.10
   1  -7   3  122.89    7.10
   1  -7   3  115.69    5.00
   1  -7   3  112.39   16.00
   1  -7   3  117.99    4.90
  -1   7  -4  197.28   15.40
  -1   7  -4  184.88    5.70
   1  -7   4  177.18    6.40
   1  -7   4  181.68    6.50
   1  -7   4  180.98   15.90
   1  -7   4  174.08    6.30
   1  -7   4  173.38    6.20
   1  -7   4  179.68    9.30
   1  -7   4  180.68    6.40
   1  -7   5   -0.40    1.90
   1  -7   5    2.30    2.30
   1  -7   5    8.10    8.50
   1  -7   5    3.30    2.00
   1  -7   5    2.90    2.00
   1  -7   5    0.40    2.30
   1  -7   5   -3.50    4.10
   1  -7   6   18.20    3.50
   1  -7   6   19.70    6.10
   1  -7   6   18.50    3.30
   1  -7   7  149.88    8.10
   1  -7   8    5.30    5.30
  -1   8   9  -12.70    9.70
  -1   8   9    3.40    8.90
   1  -8  -9    8.30   11.40
  -1   8   8   19.70    8.00
  -1   8   8   11.70    7.50
  -1   8   8    2.20    7.20
   1  -8  -8   11.30    6.10
   1  -8  -8   12.90    8.40
   1  -8  -8   16.40    7.50
  -1   8   7    1.70    5.80
  -1   8   7    6.40    7.40
  -1   8   7   -1.00    6.00
  -1   8   7   -0.80    6.20
  -1   8   7    1.80    6.40
   1  -8  -7   -3.30    5.40
   1  -8  -7  -29.00   40.50
   1  -8  -7    0.60    6.10
   1  -8  -7   -8.60    5.80
   1  -8  -7    5.00    7.70
  -1   8   6   58.19   11.50
  -1   8   6   51.89    7.20
  -1   8   6   66.89    9.00
  -1   8   6   59.09    7.50
   1  -8  -6   65.59    8.90
   1  -8  -6   43.20    7.00
   1  -8  -6   27.70   21.90
   1  -8  -6   54.39    7.10
   1  -8  -6   57.49    8.50
   1  -8  -6   63.99    8.50
   1  -8  -6   69.59    8.10
  -1   8   5   49.70    7.40
  -1   8   5   43.00    7.10
  -1   8   5   52.19    7.40
  -1   8   5   40.20    6.70
  -1   8   5   49.90    7.50
   1  -8  -5   26.50   19.00
   1  -8  -5   60.09    7.40
   1  -8  -5   43.10    7.10
   1  -8  -5   50.89    7.10
   1  -8  -5   51.49    6.80
   1  -8  -5   36.90    5.90
  -1   8   4   90.19    8.00
  -1   8   4  103.19    7.90
  -1   8   4  115.19    7.20
  -1   8   4   84.99    7.00
  -1   8   4  110.19    7.90
   1  -8  -4  122.09    7.50
   1  -8  -4  102.79    8.00
   1  -8  -4   64.59   16.10
   1  -8  -4  102.99    7.50
   1  -8  -4  115.59    7.50
   1  -8  -4  100.29    8.30
  -1   8   3  279.67   12.30
  -1   8   3  283.37   10.90
  -1   8   3  277.27   11.10
  -1   8   3  276.97   11.20
  -1   8   3  283.77   11.10
   1  -8  -3  284.87   10.70
   1  -8  -3  284.77   11.20
   1  -8  -3  277.87   12.10
   1  -8  -3  284.07   10.90
   1  -8  -3  263.07   12.30
   1  -8  -3  243.68   26.80
  -1   8   2  428.56   14.00
  -1   8   2  450.85   14.10
  -1   8   2  454.95   13.90
  -1   8   2  440.56   15.20
  -1   8   2  444.06   14.00
   1  -8  -2  417.06   27.30
   1  -8  -2  445.36   14.30
   1  -8  -2  439.56   14.00
   1  -8  -2  480.75   28.20
   1  -8  -2  433.76   15.10
   1  -8  -2  450.55   13.90
   1  -8  -2  446.26   14.00
  -1   8   1   -1.10    2.00
  -1   8   1   -2.70    2.20
  -1   8   1    1.80    2.00
  -1   8   1   -2.10    2.20
  -1   8   1   -3.00    2.10
   1  -8  -1    0.10    2.30
   1  -8  -1   -2.20    2.00
   1  -8  -1    3.90    2.40
   1  -8  -1    0.10    7.70
   1  -8  -1   -3.10    2.00
   1  -8  -1   -3.10    2.20
   1  -8  -1    5.50   13.90
  -1   8   0  372.56   11.50
  -1   8   0  373.26   11.20
  -1   8   0  386.56   11.60
  -1   8   0  378.26   12.00
   1  -8   0  366.86   11.70
   1  -8   0  372.86   11.60
   1  -8   0  398.46   22.90
   1  -8   0  358.96   22.50
   1  -8   0  377.46   12.50
   1  -8   0  384.46   11.80
   1  -8   0  377.36   11.60
  -1   8  -1  231.28    7.60
  -1   8  -1  229.08    8.10
  -1   8  -1  244.38    8.00
  -1   8  -1  199.78    8.10
   1  -8   1  227.58    8.30
   1  -8   1  243.88   18.10
   1  -8   1  220.88    8.80
   1  -8   1  245.58    8.40
   1  -8   1  228.78    8.20
   1  -8   1  219.38   18.50
   1  -8   1  237.48    8.20
  -1   8  -2  383.06    9.50
  -1   8  -2  365.96   12.20
  -1   8  -2  377.76    9.40
   1  -8   2  380.46   11.10
   1  -8   2  376.66   21.50
   1  -8   2  387.46   11.00
   1  -8   2  376.16   11.00
   1  -8   2  373.26   11.20
   1  -8   2  376.56   11.60
  -1   8  -3    5.50    2.10
   1  -8   3    5.30    2.30
   1  -8   3    5.20    2.20
   1  -8   3    4.90    2.20
   1  -8   3    1.90    8.30
   1  -8   3    3.20    2.10
   1  -8   3    1.70    1.90
   1  -8   3    6.90    3.20
  -1   8  -4 1419.86   30.70
   1  -8   4 1441.96   31.80
   1  -8   4 1434.36   31.40
   1  -8   4 1376.06   36.10
   1  -8   4 1448.16   31.40
   1  -8   4 1401.06   43.80
   1  -8   4 1400.76   31.60
   1  -8   5   27.60    3.30
   1  -8   5   24.70    3.60
   1  -8   5    2.00   10.30
   1  -8   5   22.10    4.70
   1  -8   5   24.90    3.60
   1  -8   5   21.60    3.40
   1  -8   5   29.10    3.50
   1  -8   6   91.79    6.00
   1  -8   6   91.59   10.00
   1  -8   6   86.59    6.50
   1  -8   7    3.10    4.70
   1  -8   7    3.30    4.10
  -1   9   8   10.60    8.20
  -1   9   8   12.60    7.80
  -1   9   8    1.70    7.80
   1  -9  -8   -3.50    6.80
   1  -9  -8    7.30   12.50
   1  -9  -8   -1.10    8.60
  -1   9   7  137.69   13.40
  -1   9   7  157.28   12.70
  -1   9   7  185.68   13.30
  -1   9   7  162.28   18.10
  -1   9   7  154.38   14.50
   1  -9  -7  133.59   12.70
   1  -9  -7  145.09   12.80
   1  -9  -7  203.98   26.50
   1  -9  -7  159.48   12.60
   1  -9  -7  155.98   11.80
  -1   9   6   -1.80    5.00
  -1   9   6    3.40    6.00
  -1   9   6    0.40    5.10
  -1   9   6    8.50    5.20
  -1   9   6    4.60    6.00
   1  -9  -6    7.90    4.90
   1  -9  -6  -37.10   25.30
   1  -9  -6    7.60   21.80
   1  -9  -6   14.60    6.00
   1  -9  -6    3.70    5.50
   1  -9  -6   -0.70    5.20
   1  -9  -6    0.60    6.20
   1  -9  -6    3.20    5.30
  -1   9   5  181.58   11.90
  -1   9   5  160.38   10.60
  -1   9   5  150.78   12.10
  -1   9   5  159.18    9.90
  -1   9   5  155.78   10.00
   1  -9  -5  152.98   11.10
   1  -9  -5  160.28   10.40
   1  -9  -5  170.18   29.70
   1  -9  -5  176.58   10.80
   1  -9  -5  168.88   10.00
   1  -9  -5  176.28   10.50
  -1   9   4   15.70    4.30
  -1   9   4    8.20    4.50
  -1   9   4   11.10    4.10
  -1   9   4   13.20    5.00
  -1   9   4   14.30    4.10
   1  -9  -4   11.30    5.00
   1  -9  -4   14.90    4.70
   1  -9  -4   17.60    4.30
   1  -9  -4   14.20    3.70
   1  -9  -4   -2.90   15.70
   1  -9  -4   31.60   15.00
   1  -9  -4   18.90    4.10
  -1   9   3   74.89    7.50
  -1   9   3   78.29    6.50
  -1   9   3   76.49    6.80
  -1   9   3   82.79    7.10
  -1   9   3   84.39    6.60
   1  -9  -3   85.89   20.50
   1  -9  -3   80.49    6.70
   1  -9  -3   59.99   14.40
   1  -9  -3   95.69    6.90
   1  -9  -3   79.29    6.90
   1  -9  -3   65.39    7.30
   1  -9  -3   71.19    6.40
  -1   9   2    0.20    2.70
  -1   9   2    1.20    2.70
  -1   9   2    4.40    3.10
  -1   9   2   -2.80    2.50
  -1   9   2    2.50    2.40
   1  -9  -2  -13.80   17.20
   1  -9  -2    5.80    2.80
   1  -9  -2    3.50    3.40
   1  -9  -2   -1.80    2.40
   1  -9  -2    2.40    2.90
   1  -9  -2    6.50    3.30
   1  -9  -2    2.20   12.60
  -1   9   1  332.07   11.50
  -1   9   1  309.77   11.00
  -1   9   1  335.47   12.60
  -1   9   1  323.27   11.50
  -1   9   1  322.77   11.70
   1  -9  -1  337.17   12.60
   1  -9  -1  327.87   11.50
   1  -9  -1  332.57   11.50
   1  -9  -1  319.17   24.80
   1  -9  -1  318.47   11.60
   1  -9  -1  341.57   11.90
  -1   9   0   -2.80    2.20
  -1   9   0   -3.10    2.20
  -1   9   0   -1.40    2.20
  -1   9   0    0.40    2.10
   1  -9   0   -0.70    2.20
   1  -9   0   -1.70    2.10
   1  -9   0    0.90    9.70
   1  -9   0   10.70   10.60
   1  -9   0   -0.10    2.30
   1  -9   0   -2.40    2.00
  -1   9  -1   90.79    6.00
  -1   9  -1   79.79    4.90
  -1   9  -1   89.79    5.00
   1  -9   1   94.19   14.80
   1  -9   1  104.69   14.70
   1  -9   1   80.49    5.40
   1  -9   1   77.69    5.30
   1  -9   1   80.99    5.90
   1  -9   1   85.19    5.20
   1  -9   1   89.69    5.30
  -1   9  -2  110.99    4.80
  -1   9  -2  114.19    6.30
  -1   9  -2  112.49    5.80
  -1   9  -2  120.59    4.90
   1  -9   2  105.69    6.00
   1  -9   2  107.19   17.50
   1  -9   2  114.09    6.50
   1  -9   2  119.39    5.80
   1  -9   2  107.09    6.00
   1  -9   2  107.99    6.10
  -1   9  -3  578.14   14.90
   1  -9   3  576.64   15.40
   1  -9   3  571.34   15.30
   1  -9   3  573.84   28.10
   1  -9   3  550.44   15.30
   1  -9   3  565.14   15.60
   1  -9   3  575.24   15.40
  -1   9  -4   12.30    3.00
  -1   9  -4    9.30    2.50
   1  -9   4    7.20    2.80
   1  -9   4    7.30    4.00
   1  -9   4   -6.00   10.60
   1  -9   4    9.70    2.80
   1  -9   4   16.10    3.20
   1  -9   4    9.30    2.70
   1  -9   4   10.50    2.80
   1  -9   5   52.99    8.10
   1  -9   5   57.49    4.70
   1  -9   5   75.69    5.70
   1  -9   5   75.19    4.90
   1  -9   5   32.10   13.30
   1  -9   5   66.39    5.70
   1  -9   5   68.49    4.90
   1  -9   6   13.50    2.70
   1  -9   6   13.20    3.40
   1  -9   6    6.50    4.00
   1  -9   6    6.00    7.50
   1  -9   6    7.90    3.80
   1  -9   7  111.89    8.20
   1  -9   7  110.79   10.70
  -1  10   8   28.10    9.40
  -1  10   8   -1.80    8.70
  -1  10   8   17.20    8.30
   1 -10  -8   19.30    9.30
   1 -10  -8    5.80    9.00
  -1  10   7   15.80    6.90
  -1  10   7    4.00    7.90
  -1  10   7   15.00    7.10
  -1  10   7   12.30    6.70
   1 -10  -7   13.80    7.60
   1 -10  -7    0.20    6.60
   1 -10  -7    7.90    7.70
   1 -10  -7    8.40   10.10
  -1  10   6   77.59   10.70
  -1  10   6   75.79   11.80
  -1  10   6   87.69    9.90
  -1  10   6   83.59   11.50
  -1  10   6   79.19   10.40
   1 -10  -6   85.69   10.40
   1 -10  -6   70.19   10.60
   1 -10  -6   94.39   10.60
   1 -10  -6   67.29   27.50
   1 -10  -6   86.69   10.90
   1 -10  -6   58.09   27.60
   1 -10  -6   79.69   12.90
   1 -10  -6   68.99    9.90
  -1  10   5   14.30    6.10
  -1  10   5   15.00    5.40
  -1  10   5   15.80    5.60
  -1  10   5   17.40    5.60
  -1  10   5    8.60    5.20
   1 -10  -5   11.30    5.00
   1 -10  -5   12.20    5.20
   1 -10  -5   21.00   25.50
   1 -10  -5   14.70    5.60
   1 -10  -5   18.80    5.50
   1 -10  -5    5.10   23.30
  -1  10   4  116.69    8.70
  -1  10   4  117.79    9.60
  -1  10   4  126.99    9.70
   1 -10  -4  130.59    9.60
   1 -10  -4   89.89   18.90
   1 -10  -4  134.89    8.90
   1 -10  -4  113.29    8.70
   1 -10  -4  128.59    9.10
   1 -10  -4  101.39    9.90
   1 -10  -4  135.29   22.40
  -1  10   3   71.49    8.30
  -1  10   3   75.49    6.70
  -1  10   3   74.09    7.20
  -1  10   3   81.89    7.50
  -1  10   3   91.79    7.20
   1 -10  -3   80.99    8.00
   1 -10  -3   93.59    8.10
   1 -10  -3   82.49    7.10
   1 -10  -3   74.19   15.60
   1 -10  -3   55.19   15.60
   1 -10  -3   74.19    7.00
  -1  10   2  189.18    9.50
  -1  10   2  194.78   10.70
  -1  10   2  193.98    9.50
  -1  10   2  194.78    9.50
  -1  10   2  180.58    8.80
   1 -10  -2  186.58    9.30
   1 -10  -2  190.58    9.70
   1 -10  -2  218.98   26.00
   1 -10  -2  178.28   26.00
   1 -10  -2  201.48    9.40
   1 -10  -2  195.58   10.40
   1 -10  -2  187.68    9.30
  -1  10   1   55.19    5.80
  -1  10   1   64.09    5.90
  -1  10   1   57.69    5.60
  -1  10   1   44.90    6.10
   1 -10  -1   71.79   14.20
   1 -10  -1   75.09   16.70
   1 -10  -1   57.59    5.50
   1 -10  -1   51.69    5.60
   1 -10  -1   52.79    6.10
   1 -10  -1   50.39    5.20
  -1  10   0   63.09    5.90
  -1  10   0   66.49    5.10
  -1  10   0   49.00    5.20
  -1  10   0   53.49    5.20
   1 -10   0   52.19    5.50
   1 -10   0   73.69   15.40
   1 -10   0   43.90   11.80
   1 -10   0   55.39    6.00
   1 -10   0   57.69    5.60
   1 -10   0   59.19    5.40
  -1  10  -1  230.28    9.70
  -1  10  -1  229.78    8.60
  -1  10  -1  221.88    8.40
  -1  10  -1  226.98    9.00
   1 -10   1  215.78    9.00
   1 -10   1  236.78    9.40
   1 -10   1  218.28    9.10
   1 -10   1  237.78   23.00
   1 -10   1  226.78    9.90
   1 -10   1  226.18    9.00
   1 -10   1  248.28   24.50
  -1  10  -2  302.47    9.10
  -1  10  -2  283.37   10.00
  -1  10  -2  281.87    8.80
  -1  10  -2  287.67   10.70
   1 -10   2  281.97   10.40
   1 -10   2  307.07   10.50
   1 -10   2  277.07   23.80
   1 -10   2  292.87   10.90
   1 -10   2  322.27   24.50
   1 -10   2  298.17   10.50
   1 -10   2  290.47   10.50
  -1  10  -3  295.77   10.50
  -1  10  -3  296.97    9.80
   1 -10   3  256.47   24.50
   1 -10   3  301.37   10.50
   1 -10   3  306.07   10.40
   1 -10   3  299.67   10.60
   1 -10   3  286.07   10.40
  -1  10  -4   98.59    5.50
  -1  10  -4  104.19    6.50
   1 -10   4   80.49   15.10
   1 -10   4   90.49    7.90
   1 -10   4   91.59    6.00
   1 -10   4   98.79    6.60
   1 -10   4   90.79    6.20
   1 -10   4   93.39    6.20
   1 -10   4  100.69    6.00
  -1  10  -5   -0.30    3.10
  -1  10  -5   -2.70    2.80
   1 -10   5   -0.30    3.30
   1 -10   5   -1.10    3.00
   1 -10   5   -3.80    5.10
   1 -10   5    0.10   14.30
   1 -10   5    2.40    2.80
   1 -10   5   -0.50    3.40
   1 -10   6   30.10    5.90
   1 -10   6    8.40   13.00
   1 -10   6   26.40    4.30
   1 -10   6   29.40    4.80
   1 -10   6   33.30    4.70
   1 -10   7   11.80    6.10
   1 -10   7    6.60    8.00
  -1  11   8  -13.40   10.30
  -1  11   8   -7.60    8.80
  -1  11   8   -8.60    9.50
   1 -11  -8   -5.80    8.40
   1 -11  -8   18.20    9.80
  -1  11   7   87.89   14.10
  -1  11   7   55.69    8.80
  -1  11   7   57.89    8.70
  -1  11   7   88.69   12.50
   1 -11  -7   57.29    9.40
   1 -11  -7   90.49   14.70
   1 -11  -7   92.29   12.00
   1 -11  -7   60.49    9.60
  -1  11   6    9.10    6.70
  -1  11   6   15.50    8.20
  -1  11   6   -1.40    6.10
  -1  11   6   10.90    6.30
   1 -11  -6   16.80    7.70
   1 -11  -6   12.90    5.90
   1 -11  -6    7.80    7.10
   1 -11  -6   17.50    7.20
   1 -11  -6   22.60   29.20
  -1  11   5  288.67   15.10
  -1  11   5  246.88   13.20
  -1  11   5  256.07   14.90
  -1  11   5  261.47   13.30
   1 -11  -5  273.77   14.00
   1 -11  -5  247.18   14.80
   1 -11  -5  272.57   14.20
   1 -11  -5  280.67   20.70
   1 -11  -5  227.58   13.70
   1 -11  -5  261.97   35.10
  -1  11   4    0.50    5.50
  -1  11   4    2.40    6.70
  -1  11   4    3.20    6.20
  -1  11   4    4.00    5.40
  -1  11   4   -1.50    4.60
   1 -11  -4   -3.40   20.90
   1 -11  -4   -4.10    4.90
   1 -11  -4   13.40    4.70
   1 -11  -4    2.00    4.60
   1 -11  -4   -7.20    4.50
   1 -11  -4   -0.10   21.90
   1 -11  -4    2.90    4.40
  -1  11   3  490.95   16.90
  -1  11   3  501.65   17.60
  -1  11   3  499.05   19.20
  -1  11   3  507.45   18.30
  -1  11   3  498.15   17.70
   1 -11  -3  533.85   47.50
   1 -11  -3  574.74   49.00
   1 -11  -3  488.25   17.80
   1 -11  -3  502.25   17.10
   1 -11  -3  484.45   18.40
   1 -11  -3  530.55   17.60
   1 -11  -3  496.15   17.00
  -1  11   2    6.70    3.60
  -1  11   2    9.10    3.90
  -1  11   2    7.20    3.60
  -1  11   2    2.50    4.10
  -1  11   2    8.80    4.50
   1 -11  -2    4.60    3.90
   1 -11  -2    8.60    4.10
   1 -11  -2   -8.80   14.00
   1 -11  -2    5.40    3.70
   1 -11  -2    1.80    3.70
   1 -11  -2   -4.10   14.80
   1 -11  -2    1.40    3.60
  -1  11   1  271.67   11.50
  -1  11   1  229.98   11.80
  -1  11   1  257.47   11.20
  -1  11   1  245.98   10.70
  -1  11   1  240.58   10.20
   1 -11  -1  249.97   11.90
   1 -11  -1  360.26   42.00
   1 -11  -1  287.57   35.40
   1 -11  -1  241.78   10.80
   1 -11  -1  242.48   11.10
   1 -11  -1  258.57   10.80
   1 -11  -1  258.97   11.50
  -1  11   0   42.00    5.30
  -1  11   0   30.00    4.90
  -1  11   0   28.20    5.00
  -1  11   0   34.30    4.70
   1 -11   0   36.60    5.40
   1 -11   0   30.60   13.90
   1 -11   0   35.30    4.80
   1 -11   0   39.40    8.60
   1 -11   0   39.20    5.90
   1 -11   0   33.80   13.40
   1 -11   0   38.10    5.20
  -1  11  -1  252.17    9.70
  -1  11  -1  280.47   10.20
  -1  11  -1  267.27   10.20
  -1  11  -1  254.67   11.20
   1 -11   1  274.37   11.50
   1 -11   1  245.28   10.30
   1 -11   1  269.87   10.80
   1 -11   1  271.07   10.90
   1 -11   1  242.88   26.70
   1 -11   1  264.77   10.60
  -1  11  -2   73.39    5.20
  -1  11  -2   66.89    5.80
  -1  11  -2   69.89    5.20
   1 -11   2   59.59   14.70
   1 -11   2   63.89    5.90
   1 -11   2   71.59    6.30
   1 -11   2   84.49   17.30
   1 -11   2   68.89    6.60
   1 -11   2   66.79    6.50
   1 -11   2   62.19    6.10
  -1  11  -3    1.50    2.90
  -1  11  -3    0.70    3.50
   1 -11   3    1.40    3.40
   1 -11   3   -0.20    3.10
   1 -11   3    0.80    2.90
   1 -11   3    0.80    3.20
   1 -11   3   11.00   13.10
   1 -11   3    2.80   13.30
  -1  11  -4   16.30    3.70
  -1  11  -4   23.10    4.40
   1 -11   4   19.00    5.60
   1 -11   4   21.20   15.40
   1 -11   4   21.30    4.00
   1 -11   4    1.90   14.50
   1 -11   4   19.70    4.30
   1 -11   4   14.80    3.90
   1 -11   4   17.10    3.50
  -1  11  -5   11.70    4.20
  -1  11  -5    1.90    3.50
   1 -11   5   13.20    3.40
   1 -11   5    7.10    3.60
   1 -11   5  -11.00   16.80
   1 -11   5   13.10    4.30
   1 -11   5   25.10   18.90
   1 -11   5   12.50    6.80
   1 -11   5    8.40    4.40
   1 -11   6    0.20    3.40
   1 -11   6    6.00    5.30
   1 -11   6    5.70    4.20
   1 -11   6   -5.20   15.50
   1 -11   6   -0.30    5.40
   1 -11   7    2.70    6.60
  -1  12   7   -1.70    7.60
  -1  12   7   -9.70    8.00
  -1  12   7    8.10    8.90
   1 -12  -7   -6.20    7.80
   1 -12  -7   -4.50    8.00
   1 -12  -7   -0.80    9.50
   1 -12  -7   12.20   10.20
  -1  12   6   27.60   10.60
  -1  12   6   19.40    6.60
  -1  12   6   18.70    8.50
  -1  12   6   33.40    7.00
   1 -12  -6   19.00    8.40
   1 -12  -6   35.20    8.40
   1 -12  -6   10.70   39.70
   1 -12  -6   22.50    7.50
  -1  12   5    4.90    5.50
  -1  12   5   -9.60   11.60
  -1  12   5    6.00    6.20
  -1  12   5   -4.20    6.50
  -1  12   5   -0.80    5.20
   1 -12  -5    0.90    5.50
   1 -12  -5    1.80    6.50
   1 -12  -5    4.20    6.80
   1 -12  -5  -20.10   26.00
   1 -12  -5   -3.80    5.80
   1 -12  -5    8.00   30.70
   1 -12  -5    2.60    6.50
  -1  12   4  163.48   10.40
  -1  12   4  155.58   12.80
  -1  12   4  169.38   12.30
  -1  12   4  145.59   12.20
  -1  12   4  131.29   10.70
   1 -12  -4  108.99   27.70
   1 -12  -4  167.78   10.80
   1 -12  -4  156.98   12.10
   1 -12  -4  147.19   27.70
   1 -12  -4  154.78   12.30
   1 -12  -4  177.58   11.90
   1 -12  -4  144.99   11.00
  -1  12   3   10.70    5.10
  -1  12   3   24.50    5.30
  -1  12   3   24.30    5.40
  -1  12   3   18.90    4.90
  -1  12   3   22.20    5.90
   1 -12  -3   20.40    4.90
   1 -12  -3   22.70    4.60
   1 -12  -3   17.50    5.80
   1 -12  -3   17.00    4.80
   1 -12  -3   32.30    6.60
   1 -12  -3   37.40   19.40
  -1  12   2  361.06   14.50
  -1  12   2  360.06   14.50
  -1  12   2  344.37   14.00
  -1  12   2  355.56   13.50
  -1  12   2  348.17   16.00
   1 -12  -2  332.27   17.40
   1 -12  -2  347.87   14.70
   1 -12  -2  351.26   15.10
   1 -12  -2  365.06   14.90
   1 -12  -2  340.77   13.80
   1 -12  -2  300.27   39.70
   1 -12  -2  327.67   37.60
  -1  12   1    3.70    3.70
  -1  12   1    1.90    4.40
  -1  12   1    1.60    3.70
  -1  12   1   -1.30    3.50
  -1  12   1   -2.10    3.50
   1 -12  -1    7.00    4.20
   1 -12  -1    3.90    4.20
   1 -12  -1    7.30    4.00
   1 -12  -1   -1.00   17.10
   1 -12  -1   -2.90    3.50
   1 -12  -1   26.70   16.20
   1 -12  -1   -2.70    3.40
  -1  12   0  177.58    9.00
  -1  12   0  182.98    9.80
  -1  12   0  175.88    9.20
  -1  12   0  183.98   10.20
   1 -12   0  176.08    9.70
   1 -12   0  146.39   20.20
   1 -12   0  176.48   10.40
   1 -12   0  163.98    9.40
   1 -12   0  192.78   29.50
   1 -12   0  183.78   10.00
   1 -12   0  166.88    9.30
  -1  12  -1  186.68    9.00
  -1  12  -1  187.48    8.70
  -1  12  -1  187.18    8.90
   1 -12   1  201.08    9.70
   1 -12   1  196.28    9.50
   1 -12   1  142.49   22.60
   1 -12   1  189.08    9.60
   1 -12   1  183.28   12.00
   1 -12   1  180.98    9.50
   1 -12   1  171.88   23.10
  -1  12  -2  202.18    9.30
  -1  12  -2  217.48    8.30
  -1  12  -2  226.18    8.50
   1 -12   2  212.28   10.40
   1 -12   2  229.58   29.70
   1 -12   2  217.38   10.20
   1 -12   2  235.88   10.60
   1 -12   2  213.58   10.00
   1 -12   2  212.78   10.10
   1 -12   2  215.48   28.90
  -1  12  -3    0.50    3.40
  -1  12  -3    1.20    4.20
   1 -12   3   -1.60   16.20
   1 -12   3    1.50    4.00
   1 -12   3    8.70    3.90
   1 -12   3   -0.90    3.40
   1 -12   3   -0.60    3.30
   1 -12   3   11.60   16.30
   1 -12   3    6.80    3.80
  -1  12  -4   25.10    5.20
  -1  12  -4   25.40    4.20
   1 -12   4   37.80    5.60
   1 -12   4   30.40    5.20
   1 -12   4   29.10    4.10
   1 -12   4   22.50    4.10
   1 -12   4   44.20    7.10
   1 -12   4   53.49   18.30
   1 -12   4   26.70   18.00
   1 -12   4   32.30    5.00
  -1  12  -5    7.00    4.60
  -1  12  -5   -2.20    4.20
   1 -12   5    4.60    4.00
   1 -12   5   -0.40   18.60
   1 -12   5   -0.20    3.80
   1 -12   5   -6.60    4.90
   1 -12   5    4.60    4.90
   1 -12   6   36.90    5.70
   1 -12   6   25.00    6.60
   1 -12   6    3.50   18.90
   1 -12   6   33.40    7.00
   1 -12   7   15.20    7.50
  -1  13   7   23.00   10.60
  -1  13   7    5.40    8.90
  -1  13   7   11.30    9.40
   1 -13  -7    4.50    9.20
   1 -13  -7   12.40    9.70
  -1  13   6    8.70   11.00
  -1  13   6    6.00    7.10
  -1  13   6   10.60    8.40
  -1  13   6    1.10    7.00
   1 -13  -6    3.60    8.80
   1 -13  -6   -3.70   66.99
   1 -13  -6   -2.60    7.90
  -1  13   5   85.69   10.60
  -1  13   5   83.89   12.50
  -1  13   5   86.99   12.30
  -1  13   5  103.99   15.30
   1 -13  -5   88.09   12.60
   1 -13  -5   95.09   13.80
   1 -13  -5   40.50   36.70
   1 -13  -5   65.99    9.30
   1 -13  -5   85.99   10.80
   1 -13  -5   37.70   34.30
  -1  13   4    0.30    5.50
  -1  13   4   -3.50    6.50
  -1  13   4   -1.70    6.90
  -1  13   4   -5.90    5.10
   1 -13  -4    2.40    5.00
   1 -13  -4   -2.00    6.40
   1 -13  -4  -15.40   24.90
   1 -13  -4   -1.70    6.20
   1 -13  -4    3.80    6.30
   1 -13  -4    7.20    6.20
   1 -13  -4   -2.80   25.60
  -1  13   3  225.58   12.00
  -1  13   3  223.28   13.60
  -1  13   3  243.28   12.50
  -1  13   3  265.47   14.50
  -1  13   3  216.08   13.80
   1 -13  -3  242.28   13.90
   1 -13  -3  245.88   14.30
   1 -13  -3  272.77   43.10
   1 -13  -3  238.28   13.50
   1 -13  -3  237.28   11.90
   1 -13  -3  157.88   28.80
  -1  13   2   17.50    4.70
  -1  13   2   25.80    6.20
  -1  13   2   18.70    4.70
  -1  13   2   30.10    6.90
  -1  13   2   22.90    5.40
   1 -13  -2   28.20    5.50
   1 -13  -2    9.60   21.30
   1 -13  -2   20.20    5.40
   1 -13  -2   -3.20   20.00
   1 -13  -2   28.20    6.40
   1 -13  -2   30.60    6.70
  -1  13   1  245.68   12.00
  -1  13   1  218.18   12.90
  -1  13   1  233.18   11.60
  -1  13   1  215.98   10.70
  -1  13   1  230.68   11.80
   1 -13  -1  264.07   36.20
   1 -13  -1  229.28   12.50
   1 -13  -1  236.68   12.20
   1 -13  -1  198.18   10.50
   1 -13  -1  225.88   12.00
   1 -13  -1  231.78   12.30
  -1  13   0   12.50    4.40
  -1  13   0   15.10    4.90
  -1  13   0    9.10    4.30
  -1  13   0   14.70    4.90
   1 -13   0    5.60    4.30
   1 -13   0   16.40    5.30
   1 -13   0    6.90    4.70
   1 -13   0   25.90   17.90
   1 -13   0    8.50    4.20
   1 -13   0   18.70   18.60
   1 -13   0   11.60    4.20
  -1  13  -1  258.57   12.00
  -1  13  -1  219.28   14.10
  -1  13  -1  249.38   10.90
  -1  13  -1  223.78   10.50
   1 -13   1  254.47   11.70
   1 -13   1  245.28   11.10
   1 -13   1  266.57   11.80
   1 -13   1  226.58   32.90
   1 -13   1  241.38   12.20
   1 -13   1  212.88   11.00
   1 -13   1  238.28   34.80
  -1  13  -2  134.99    7.50
  -1  13  -2  118.79    8.10
  -1  13  -2  135.49    7.50
   1 -13   2  124.19    8.30
   1 -13   2  147.59    9.40
   1 -13   2  141.09    9.60
   1 -13   2  115.79    8.60
   1 -13   2  115.29    8.80
   1 -13   2   86.09   21.10
   1 -13   2  119.89   20.90
  -1  13  -3    6.70    4.10
  -1  13  -3    4.80    4.90
   1 -13   3   20.90   19.00
   1 -13   3    4.60    4.70
   1 -13   3    7.80    4.50
   1 -13   3    0.30    3.60
   1 -13   3   28.80   19.70
   1 -13   3   10.40    4.80
   1 -13   3    9.10    4.20
  -1  13  -4    3.70    4.60
  -1  13  -4   -3.70    4.80
   1 -13   4   -8.90   19.80
   1 -13   4    4.30    4.90
   1 -13   4    0.90    4.20
   1 -13   4    6.00    5.10
   1 -13   4    4.00    3.80
   1 -13   4    6.10    4.00
   1 -13   4   -2.90    6.40
  -1  13  -5   48.20    6.50
   1 -13   5   56.39    9.30
   1 -13   5   48.30    7.50
   1 -13   5   28.40   25.00
   1 -13   5   62.89    9.60
   1 -13   5   68.19    7.10
   1 -13   6   21.10    7.40
   1 -13   6   17.90    6.20
   1 -13   6   14.10    4.30
  -1  14   7   10.70   14.50
  -1  14   7   17.00   12.70
  -1  14   7  -19.50   11.70
   1 -14  -7    2.30   11.90
   1 -14  -7  -19.30   10.20
  -1  14   6   46.10    8.50
  -1  14   6   52.19   10.50
  -1  14   6   52.69   14.10
  -1  14   6   31.40    7.80
   1 -14  -6   36.10    8.80
   1 -14  -6   46.10   12.30
  -1  14   5    2.80    6.40
  -1  14   5   -2.00    6.10
  -1  14   5   11.20   10.40
  -1  14   5    6.20    8.60
   1 -14  -5    5.90    9.50
   1 -14  -5   11.10    9.00
   1 -14  -5    5.80    7.10
   1 -14  -5    0.80   44.70
  -1  14   4   33.00    9.50
  -1  14   4   24.60    6.40
  -1  14   4   29.40    7.20
  -1  14   4   35.20   10.30
   1 -14  -4   14.10   30.80
   1 -14  -4   28.90    8.10
   1 -14  -4   31.00    7.90
   1 -14  -4   33.30    6.80
   1 -14  -4   17.00    8.20
  -1  14   3   -0.60    6.00
  -1  14   3    9.20    5.60
  -1  14   3    6.60    6.80
  -1  14   3    7.50    5.50
  -1  14   3    7.10    6.50
   1 -14  -3    6.90    7.00
   1 -14  -3    0.00    5.90
   1 -14  -3    0.50    6.50
   1 -14  -3   36.70   29.80
   1 -14  -3   -2.30    5.40
   1 -14  -3    3.30   29.30
   1 -14  -3   19.00    6.60
  -1  14   2  130.59   10.30
  -1  14   2  160.78   11.70
  -1  14   2  152.68   12.40
  -1  14   2  152.28   12.60
  -1  14   2  154.28   10.50
   1 -14  -2  169.68   12.80
   1 -14  -2  153.88   10.70
   1 -14  -2  137.29   26.90
   1 -14  -2  145.79   12.00
   1 -14  -2  184.38   12.50
   1 -14  -2  153.08   34.50
   1 -14  -2  147.89   10.40
  -1  14   1   22.00    5.20
  -1  14   1   21.50    5.90
  -1  14   1   18.90    5.20
  -1  14   1   17.50    6.60
   1 -14  -1   17.70    6.20
   1 -14  -1   26.80    6.00
   1 -14  -1   16.60    4.80
   1 -14  -1   27.30   22.60
   1 -14  -1   25.90    5.60
   1 -14  -1   12.20    6.00
   1 -14  -1   -1.00   24.00
  -1  14   0  345.57   14.70
  -1  14   0  337.47   14.60
  -1  14   0  323.17   13.50
  -1  14   0  315.57   13.80
   1 -14   0  327.07   14.70
   1 -14   0  358.46   40.40
   1 -14   0  344.67   19.90
   1 -14   0  340.27   15.80
   1 -14   0  299.47   13.50
   1 -14   0  310.67   43.30
  -1  14  -1   15.80    4.90
  -1  14  -1   18.20    5.70
  -1  14  -1   31.10    5.90
  -1  14  -1   25.80    5.40
   1 -14   1   25.60    5.60
   1 -14   1   18.10    5.10
   1 -14   1   27.80    5.90
   1 -14   1   43.40   21.10
   1 -14   1   46.50   21.30
   1 -14   1   36.60    5.40
   1 -14   1   18.70    5.30
  -1  14  -2  353.66   12.20
  -1  14  -2  359.66   12.30
  -1  14  -2  355.16   15.40
  -1  14  -2  302.47   12.80
   1 -14   2  335.07   14.00
   1 -14   2  295.47   13.50
   1 -14   2  348.97   13.60
   1 -14   2  380.96   16.70
   1 -14   2  300.17   38.70
   1 -14   2  349.17   14.70
   1 -14   2  318.97   41.70
  -1  14  -3  113.59   10.70
  -1  14  -3  110.49    8.40
   1 -14   3  132.29   15.80
   1 -14   3  100.49    8.30
   1 -14   3  113.49    9.60
   1 -14   3   98.29   24.80
   1 -14   3  116.69    9.60
   1 -14   3  112.29    9.50
   1 -14   3  115.69   24.60
  -1  14  -4   63.99   10.20
   1 -14   4   77.49    8.60
   1 -14   4   64.29    9.90
   1 -14   4   63.19    9.90
   1 -14   4   70.29    8.00
   1 -14   4   55.19    7.60
  -1  14  -5    0.00    6.30
   1 -14   5    7.10    4.60
   1 -14   5    8.30    5.70
   1 -14   5    7.40    6.70
   1 -14   5   -0.60    6.50
   1 -14   6   69.69    8.10
   1 -14   6   69.69   11.30
  -1  15   6   17.10   10.20
  -1  15   6   24.00   11.50
  -1  15   6   21.80   10.30
   1 -15  -6   -7.10   12.30
   1 -15  -6    2.20    9.80
  -1  15   5   22.40    8.30
  -1  15   5   21.10   12.20
  -1  15   5   55.89   11.20
  -1  15   5   24.50    7.60
   1 -15  -5   14.40   47.00
   1 -15  -5   41.10   11.20
   1 -15  -5   41.10    8.00
  -1  15   4    5.20    6.30
  -1  15   4    7.60    7.90
  -1  15   4   10.80    6.70
  -1  15   4    3.60    9.70
   1 -15  -4   17.00    6.90
   1 -15  -4   12.10   39.10
   1 -15  -4  106.49   49.90
   1 -15  -4   11.00    9.40
  -1  15   3    4.10    7.70
  -1  15   3   -0.70    8.20
  -1  15   3   -4.30    6.40
  -1  15   3    8.60    6.20
  -1  15   3   11.10    8.90
   1 -15  -3   -5.00    5.80
   1 -15  -3    6.00   34.60
   1 -15  -3    7.70    7.80
   1 -15  -3   -4.40    7.40
   1 -15  -3   16.90    8.50
   1 -15  -3   26.50   52.69
  -1  15   2    0.40    6.20
  -1  15   2    2.00    5.60
  -1  15   2    6.00    7.00
  -1  15   2   -2.10    6.70
   1 -15  -2   11.90    6.60
   1 -15  -2    2.50    6.30
   1 -15  -2   -0.60    6.70
   1 -15  -2  -48.40   29.30
   1 -15  -2    1.50   27.70
   1 -15  -2    4.30    8.20
  -1  15   1   45.60    6.80
  -1  15   1   34.20    7.30
  -1  15   1   31.70    6.90
  -1  15   1   47.10    8.40
   1 -15  -1   37.60    6.50
   1 -15  -1   36.30    7.60
   1 -15  -1   34.40   25.40
   1 -15  -1   32.40    6.10
   1 -15  -1   41.00    7.00
   1 -15  -1  105.29   29.90
   1 -15  -1   37.10    7.20
  -1  15   0    7.80   10.40
  -1  15   0   10.80    5.80
  -1  15   0    5.90    5.60
  -1  15   0    6.90    5.70
   1 -15   0   14.40   24.90
   1 -15   0    5.50    5.90
   1 -15   0    2.90    5.00
   1 -15   0   -3.20   25.00
   1 -15   0   -1.10    5.50
   1 -15   0    9.50    6.10
   1 -15   0   -4.50    5.10
  -1  15  -1   17.60    5.80
  -1  15  -1   20.70    6.20
  -1  15  -1   14.50    5.70
  -1  15  -1   12.00    5.80
   1 -15   1    0.80    5.50
   1 -15   1   14.90    5.60
   1 -15   1   -0.60   24.20
   1 -15   1   11.10    5.40
   1 -15   1    1.90    5.30
   1 -15   1    9.40    5.90
   1 -15   1   31.80   24.40
  -1  15  -2   16.60    6.80
  -1  15  -2   13.60    5.80
  -1  15  -2   26.60    6.40
  -1  15  -2   22.80    4.70
   1 -15   2   23.50    5.90
   1 -15   2   20.00    5.80
   1 -15   2    2.90   23.70
   1 -15   2   26.00   28.00
   1 -15   2   26.70    6.10
   1 -15   2   20.50    5.70
   1 -15   2   21.20    6.00
  -1  15  -3  100.49   11.40
   1 -15   3   82.89   10.30
   1 -15   3   93.49   10.30
   1 -15   3   95.79   10.20
   1 -15   3   84.29    8.80
   1 -15   3   86.09   10.90
  -1  15  -4    6.50    7.10
   1 -15   4   -1.30    4.90
   1 -15   4    0.10    4.90
   1 -15   4   -1.20    5.60
   1 -15   4    2.30    6.90
   1 -15   4   -0.30    6.20
   1 -15   5   59.89    9.40
   1 -15   5   77.79    8.90
   1 -15   5   54.89    8.70
   1 -15   6    9.50    9.60
   1 -15   6    5.00    6.80
  -1  16   6   35.50   13.00
   1 -16  -6   21.20   11.30
  -1  16   5   23.90   10.50
  -1  16   5   20.20   14.90
   1 -16  -5   58.69   93.39
   1 -16  -5   24.30   19.50
  -1  16   4    0.40   11.80
  -1  16   4    0.30    7.10
  -1  16   4   -6.10    7.60
  -1  16   4    4.30    9.50
   1 -16  -4    3.70    9.40
   1 -16  -4  135.79   66.59
   1 -16  -4   11.10   11.30
   1 -16  -4   10.30    7.60
  -1  16   3    4.20    6.40
  -1  16   3   -9.40   10.00
  -1  16   3   -3.40    7.30
   1 -16  -3   -5.60    7.60
   1 -16  -3   22.10   36.30
   1 -16  -3    9.60    9.30
   1 -16  -3  -10.60    6.30
   1 -16  -3   39.60   42.10
  -1  16   2    7.80    7.80
  -1  16   2   -1.90    6.30
  -1  16   2   -5.80    7.70
  -1  16   2   -7.20    8.20
   1 -16  -2   -9.10    5.90
   1 -16  -2   -6.70    8.20
   1 -16  -2   -1.80   30.70
   1 -16  -2   -2.30   35.20
   1 -16  -2   10.00    7.70
   1 -16  -2   -5.90    7.10
  -1  16   1    5.30    6.50
  -1  16   1   -0.80    6.20
  -1  16   1  -10.40    7.30
  -1  16   1    5.00    6.80
   1 -16  -1  -29.20   31.80
   1 -16  -1    5.80   12.70
   1 -16  -1   -9.40    5.80
   1 -16  -1   -2.90    7.00
   1 -16  -1    4.00    6.60
   1 -16  -1   12.10   34.00
  -1  16   0    4.80    7.10
  -1  16   0   26.80   11.20
  -1  16   0    8.50    6.60
  -1  16   0   14.90    6.80
   1 -16   0    6.50    6.70
   1 -16   0   -0.90    6.60
   1 -16   0   25.80    7.80
   1 -16   0   24.20    6.30
   1 -16   0   15.00   29.50
   1 -16   0   12.70    6.20
  -1  16  -1   24.30    6.40
  -1  16  -1   22.00    7.00
  -1  16  -1   22.20    6.60
   1 -16   1   13.80    6.60
   1 -16   1   27.50    7.40
   1 -16   1   13.90    6.70
   1 -16   1   43.00   30.30
   1 -16   1   23.10    6.40
  -1  16  -2   11.60    5.40
  -1  16  -2    9.20    8.80
  -1  16  -2   12.40    7.30
   1 -16   2   20.60    6.80
   1 -16   2    7.50    5.50
   1 -16   2   18.50    6.70
   1 -16   2    4.40    6.60
   1 -16   2    9.10    6.40
  -1  16  -3    1.00    7.50
   1 -16   3    1.60    7.50
   1 -16   3    6.00    6.60
   1 -16   3   -3.40    6.90
   1 -16   3   -2.70    6.20
   1 -16   3   -8.50    5.20
   1 -16   4   40.90    9.10
   1 -16   4   59.29    8.60
   1 -16   4   33.80    6.40
   1 -16   5    8.90   11.80
   1 -16   5    7.60    9.10
   1 -16   5    5.80    6.80
  -1  17   5  -11.50   12.90
  -1  17   5   25.20   13.10
  -1  17   5   18.30   13.10
   1 -17  -5   20.20   13.10
   1 -17  -5    3.80   11.20
  -1  17   4   15.50   14.10
  -1  17   4  -13.00   10.20
  -1  17   4   -7.80    8.60
  -1  17   4    2.10    9.70
   1 -17  -4    0.70    8.60
   1 -17  -4   -0.80   11.80
  -1  17   3  -11.40   16.60
  -1  17   3   10.90   11.90
  -1  17   3    6.90    7.50
   1 -17  -3   68.39   45.30
   1 -17  -3   -2.60    9.40
   1 -17  -3   -4.80   11.30
  -1  17   2  -10.30   11.50
  -1  17   2    8.10   10.00
  -1  17   2   15.80    7.30
   1 -17  -2   35.00   10.50
   1 -17  -2   19.60    9.00
   1 -17  -2  -14.20   42.20
   1 -17  -2   24.50    7.20
  -1  17   1   -8.50    6.70
  -1  17   1    5.50    8.30
  -1  17   1   10.30    7.80
   1 -17  -1  -16.40    7.30
   1 -17  -1   -1.80    8.50
   1 -17  -1    7.90    9.10
  -1  17   0   14.60    8.20
  -1  17   0   -8.20    6.90
  -1  17   0    9.20    7.40
   1 -17   0  -15.10   40.80
   1 -17   0    3.50    7.90
   1 -17   0   -2.90    7.90
   1 -17   0   -0.30    7.10
   1 -17   0   -2.60    6.50
  -1  17  -1    4.60    7.60
  -1  17  -1    4.50    6.80
   1 -17   1    3.70    7.90
   1 -17   1    6.00    6.30
   1 -17   1    0.70    7.80
   1 -17   1  -11.40    6.70
  -1  17  -2   26.80    6.80
  -1  17  -2   33.40   10.00
  -1  17  -2   25.50    7.00
   1 -17   2   16.70    7.90
   1 -17   2   24.30    6.50
   1 -17   2   19.90    8.50
   1 -17   2   24.00    7.70
   1 -17   3    7.90    8.00
   1 -17   3   11.10    8.30
   1 -17   3   22.40    6.80
   1 -17   4    4.80    8.70
  -1  18   4   -3.40   13.00
   1 -18  -4    2.30   11.70
   1 -18  -4   10.20   11.30
  -1  18   3   -5.30    8.90
  -1  18   3    4.20   10.80
   1 -18  -3    7.90   11.50
   1 -18  -3    7.70   13.70
   1 -18  -3  -11.20    9.00
  -1  18   2   -3.00    8.40
  -1  18   2   -0.60   11.40
   1 -18  -2  -21.10    9.60
   1 -18  -2    2.90    7.90
   1 -18  -2   -2.70   51.09
   1 -18  -2   10.10   12.10
  -1  18   1   -7.30    8.00
  -1  18   1   18.50   10.50
   1 -18  -1   -1.10    7.70
   1 -18  -1   -5.10   10.90
   1 -18  -1   11.50    8.60
  -1  18   0    9.60    8.70
  -1  18   0    3.00    8.20
  -1  18   0   -9.40    9.60
   1 -18   0   20.10   13.10
   1 -18   0   13.20    7.90
   1 -18   0    9.30    9.40
   1 -18   0   18.50    8.30
  -1  18  -1   16.60   12.10
  -1  18  -1    7.60    8.10
   1 -18   1    4.80    7.70
   1 -18   1    2.30    8.00
   1 -18   1    5.10    8.90
  -1  18  -2   13.80    7.40
   1 -18   2  -11.00    7.70
   1 -18   2   -9.70    8.50
   1 -18   2   -8.20    7.40
   1 -18   3    3.40    8.80
  -1  19   3    2.50   11.30
   1 -19  -3   -3.50   12.20
  -1  19   2  -23.60   12.50
  -1  19   2   -5.70    9.70
   1 -19  -2   -5.10   10.90
   1 -19  -2  -20.10    9.50
  -1  19   1    1.70    9.40
  -1  19   1   -1.50   12.40
   1 -19  -1   16.20    9.60
   1 -19  -1   -4.60    9.70
  -1  19   0   -6.80    9.20
   1 -19   0   -7.40    8.50
   1 -19   0   -5.40    9.30
  -1  19  -1   24.60    9.30
   1 -19   1   42.80    9.60
   1 -19   1   36.80   12.10
   1 -19   1   33.70    9.20
   1 -19   2   -0.30    9.20
   1 -19   2  -13.20    9.50
  -1  20   1   -7.40   10.80
  -1  20   0   28.80   10.30
   1 -20   0   40.30   12.50
  -2 -19   3   13.20   11.10
  -2 -19   3  -16.20   11.10
   2  19  -3   16.30   11.00
  -2 -19   2   -2.50   10.50
  -2 -19   2   -7.60    9.70
   2  19  -2    2.90   10.80
  -2 -19   1   15.10   12.20
  -2 -19   1   10.20    9.80
  -2 -19   1    8.30   10.10
   2  19  -1   21.00   10.00
  -2 -19   0  -14.00    9.50
  -2 -19   0    1.00   11.20
   2  19   0  -12.60    9.80
   2  19   0  -20.40    9.50
   2  19   0  -24.70   19.70
  -2 -19  -1    9.20   11.30
  -2 -19  -1  -17.20   10.40
   2  19   1    3.00   10.10
   2  19   1  -16.80   10.60
   2  19   1   -2.40   12.90
  -2 -19  -2   -1.20   12.80
   2  19   2   -5.50   13.80
   2  19   2  -18.10   12.30
   2  19   2  -18.90   11.60
  -2 -18   4    1.20    9.60
  -2 -18   4    6.60    9.50
  -2 -18   3  -11.50    8.70
  -2 -18   3   13.60    8.30
   2  18  -3   20.60   10.90
   2  18  -3   11.30    9.50
  -2 -18   2    3.50    8.10
  -2 -18   2  -16.50    8.50
  -2 -18   2   11.40    8.40
   2  18  -2    4.30   10.00
   2  18  -2    6.10    8.70
  -2 -18   1   20.50    7.90
  -2 -18   1   11.80    8.50
  -2 -18   1    7.70   11.90
  -2 -18   1   19.50    8.90
   2  18  -1    7.10    8.90
   2  18  -1   27.20   11.00
  -2 -18   0   -7.00   11.90
  -2 -18   0   -3.60   44.80
  -2 -18   0   -3.70    9.00
  -2 -18   0  -14.60    7.80
   2  18   0    4.90    8.10
   2  18   0    3.70    9.70
  -2 -18  -1   -5.80   10.50
  -2 -18  -1   -6.70    8.20
  -2 -18  -1  -21.50   50.89
  -2 -18  -1  -13.10   12.30
   2  18   1   -2.40    8.50
   2  18   1   -8.60   23.90
  -2 -18  -2   11.90    9.00
  -2 -18  -2    7.10   11.00
   2  18   2    2.90    9.20
   2  18   2   -0.60    9.30
   2  18   2   -6.10   13.00
  -2 -18  -3  -20.50   10.30
  -2 -18  -3    5.90   12.00
   2  18   3   -3.90   11.60
   2  18   3   -8.10   12.00
  -2 -17   5   14.20    8.50
  -2 -17   5   14.30    9.20
  -2 -17   4   14.80    7.60
  -2 -17   4    9.20    8.60
   2  17  -4    3.60    8.30
  -2 -17   3   17.30    7.20
  -2 -17   3   -3.80    7.40
  -2 -17   3   13.20    6.50
   2  17  -3   15.80   13.80
   2  17  -3   13.90    8.60
  -2 -17   2    0.20    8.50
  -2 -17   2   -4.10    7.10
  -2 -17   2    3.40    7.00
  -2 -17   2   -9.80    7.00
   2  17  -2   -0.10    8.20
   2  17  -2   -5.20    7.40
  -2 -17   1    6.70    6.80
  -2 -17   1   45.90   40.60
  -2 -17   1   14.70    7.40
  -2 -17   1    1.40    7.60
  -2 -17   1   25.00    9.90
   2  17  -1   16.40    8.00
   2  17  -1   17.00    8.60
   2  17  -1   20.00    9.20
  -2 -17   0   19.60   60.49
  -2 -17   0   -0.20    7.90
  -2 -17   0   -3.30    7.70
  -2 -17   0    7.10    9.60
  -2 -17   0  -11.10    6.70
   2  17   0   -3.70    7.90
   2  17   0    8.70    9.40
   2  17   0   -6.80   10.70
  -2 -17  -1   14.70   45.00
  -2 -17  -1   11.40    7.30
  -2 -17  -1    3.20   10.30
  -2 -17  -1    4.30    9.40
   2  17   1   10.10    7.60
   2  17   1   10.60   10.50
   2  17   1    8.80    8.40
   2  17   1    1.30   13.20
  -2 -17  -2  -16.10    7.50
  -2 -17  -2   -9.10    9.70
  -2 -17  -2    9.20   11.70
   2  17   2   -2.10    8.00
   2  17   2   -3.60   11.40
   2  17   2   -8.70    9.50
  -2 -17  -3    1.80    8.50
  -2 -17  -3   24.30   11.40
   2  17   3   28.20    8.70
   2  17   3  -18.50    8.80
   2  17   3    3.20   12.50
   2  17   3  -11.90   11.00
  -2 -17  -4    2.30   10.50
   2  17   4    2.20   11.70
   2  17   4    3.50   12.80
   2  17   4   -3.70   11.50
  -2 -16   6    4.20    9.50
  -2 -16   5   -5.40    7.80
  -2 -16   5   12.00    7.00
  -2 -16   4   13.80    9.80
  -2 -16   4   -0.30    6.60
  -2 -16   4    5.30    4.80
  -2 -16   4   -3.70    7.10
   2  16  -4    9.10    7.40
   2  16  -4   -3.60    6.70
  -2 -16   3    6.60    7.60
  -2 -16   3    6.70    5.80
  -2 -16   3   -9.10    6.70
   2  16  -3   -1.40    7.00
   2  16  -3    3.10    7.50
  -2 -16   2    4.70    7.40
  -2 -16   2   58.49   33.10
  -2 -16   2   10.50    6.10
  -2 -16   2    5.00    5.80
  -2 -16   2   -9.60    6.30
   2  16  -2    8.70    6.80
   2  16  -2   16.40    7.10
   2  16  -2   -0.40    6.80
  -2 -16   1  -15.30    7.00
  -2 -16   1    8.50    9.10
  -2 -16   1   47.10   35.40
  -2 -16   1    1.20    6.20
  -2 -16   1   -9.20    6.00
   2  16  -1   -0.50    7.10
   2  16  -1   -3.20    8.80
   2  16  -1   -3.70    6.50
   2  16  -1  -10.00    7.20
  -2 -16   0   19.10    8.60
  -2 -16   0   19.40    7.10
  -2 -16   0   27.20   32.80
  -2 -16   0   26.00    6.60
  -2 -16   0   18.00    7.10
  -2 -16   0    7.90   37.60
   2  16   0   10.30    6.70
   2  16   0   30.70    7.30
   2  16   0   10.80    7.80
   2  16   0    7.80    7.90
  -2 -16  -1   44.70   39.80
  -2 -16  -1   24.60   36.80
  -2 -16  -1    7.20    6.20
  -2 -16  -1   12.70    8.00
  -2 -16  -1   12.10    7.70
  -2 -16  -1    6.40    8.90
   2  16   1    0.60    9.00
   2  16   1    2.30    9.00
   2  16   1    0.80    7.00
   2  16   1   -7.40    7.10
  -2 -16  -2   38.00   41.30
  -2 -16  -2   40.80   10.80
  -2 -16  -2   57.99   10.90
  -2 -16  -2   38.40    7.30
  -2 -16  -2   11.30   40.70
   2  16   2   36.60   10.50
   2  16   2   35.80    7.50
   2  16   2   26.70   10.00
   2  16   2   20.10    7.70
  -2 -16  -3  -44.00   44.70
  -2 -16  -3    8.30    7.30
  -2 -16  -3    2.50   17.00
   2  16   3    5.70    9.80
   2  16   3  -10.00   10.60
   2  16   3  -10.60    7.60
  -2 -16  -4   11.30   11.40
  -2 -16  -4   -5.10    8.90
   2  16   4   -2.10    9.00
   2  16   4   -7.80    8.60
   2  16   4   -7.20   10.10
   2  16   4    8.20   21.90
  -2 -16  -5   29.10   10.10
   2  16   5    7.10   11.70
  -2 -15   6    7.40    9.10
  -2 -15   6   -8.40    6.70
  -2 -15   5   12.90   12.10
  -2 -15   5    9.50    7.80
  -2 -15   5   15.70    6.20
   2  15  -5   10.10    4.70
  -2 -15   4    4.10    3.70
  -2 -15   4    7.80    7.40
  -2 -15   4   14.70    6.90
  -2 -15   4    2.60    5.50
  -2 -15   4    6.20    6.50
   2  15  -4    2.20    6.30
   2  15  -4   13.10    8.80
   2  15  -4    4.60    6.10
  -2 -15   3   45.50    7.70
  -2 -15   3   69.89   10.30
  -2 -15   3   53.69    8.20
  -2 -15   3   36.70    6.80
  -2 -15   3   39.10    6.80
  -2 -15   3   81.09   28.20
   2  15  -3   55.19    9.10
   2  15  -3   40.90    7.00
   2  15  -3   96.79   32.30
   2  15  -3   51.89    7.80
  -2 -15   2   22.50    6.20
  -2 -15   2    5.50    6.40
  -2 -15   2  -13.10   27.80
  -2 -15   2   20.00    5.20
  -2 -15   2   19.60    6.60
   2  15  -2    5.50   26.60
   2  15  -2   16.60    6.10
   2  15  -2   18.70    6.10
   2  15  -2   12.70    6.10
   2  15  -2   22.80    6.80
  -2 -15   1   41.30    6.80
  -2 -15   1   39.20    7.20
  -2 -15   1   33.40    7.60
  -2 -15   1   40.00    7.00
  -2 -15   1   34.20    6.80
  -2 -15   1   37.20   29.00
   2  15  -1   54.99    7.90
   2  15  -1   36.90    6.50
   2  15  -1   34.90    7.10
   2  15  -1   43.70    7.90
   2  15  -1   34.30    7.50
  -2 -15   0   68.79    8.90
  -2 -15   0   49.20    8.10
  -2 -15   0   68.19   29.30
  -2 -15   0   49.00    7.60
  -2 -15   0   59.49    9.80
  -2 -15   0   67.39    9.70
   2  15   0   49.99    8.50
   2  15   0   58.19    7.40
   2  15   0   72.39   11.40
   2  15   0   77.49   10.80
  -2 -15  -1    5.40    5.40
  -2 -15  -1    4.30    7.60
  -2 -15  -1    4.70   40.60
  -2 -15  -1    8.20    6.60
  -2 -15  -1    4.70    6.20
  -2 -15  -1   38.10   41.10
   2  15   1    1.90    6.60
   2  15   1   12.30    7.60
   2  15   1    3.40    5.70
   2  15   1   -3.70    5.70
  -2 -15  -2   -1.90    5.90
  -2 -15  -2  -10.60    7.30
  -2 -15  -2   18.10   33.40
  -2 -15  -2  -12.30    7.90
  -2 -15  -2   36.40   32.40
  -2 -15  -2   16.80    8.00
   2  15   2   10.10    8.10
   2  15   2    3.30    8.20
   2  15   2    1.90    6.60
   2  15   2   -2.10    6.10
  -2 -15  -3   10.20    9.40
  -2 -15  -3    4.80    6.90
  -2 -15  -3    5.50    9.40
  -2 -15  -3   59.59   39.30
   2  15   3    6.70    6.90
   2  15   3   -0.90    9.10
   2  15   3   -4.00    8.10
   2  15   3    3.40    7.10
  -2 -15  -4   -1.80    9.30
  -2 -15  -4   48.50   56.79
  -2 -15  -4   -7.00    7.40
   2  15   4    4.60    7.90
   2  15   4  -13.00    9.00
   2  15   4   22.10    7.80
   2  15   4  -10.80   10.50
  -2 -15  -5   -0.40    8.50
   2  15   5   12.90   10.20
   2  15   5   21.80    9.30
   2  15   5    4.20    9.40
  -2 -14   7    7.70    9.30
  -2 -14   7   -9.40    6.90
  -2 -14   6   17.60    5.90
  -2 -14   6   39.90    8.20
  -2 -14   6   12.20    8.30
  -2 -14   5    2.00    6.60
  -2 -14   5   -4.20    6.40
  -2 -14   5   -7.00    5.10
  -2 -14   5   -9.40    6.80
   2  14  -5    7.70    7.50
   2  14  -5    1.90    3.90
   2  14  -5    3.10    4.10
  -2 -14   4   44.90   27.30
  -2 -14   4   95.39    9.40
  -2 -14   4   86.19    6.10
  -2 -14   4   92.79    9.90
  -2 -14   4   80.19   10.00
  -2 -14   4   82.69   10.90
   2  14  -4   89.89   12.30
   2  14  -4   84.79    8.80
   2  14  -4  127.29   44.20
  -2 -14   3   12.00    5.00
  -2 -14   3    5.20    3.70
  -2 -14   3    4.60   23.00
  -2 -14   3    8.50    4.90
  -2 -14   3    3.80    5.10
  -2 -14   3   -1.40    5.30
   2  14  -3    5.40   23.20
   2  14  -3    2.20    5.40
   2  14  -3    5.60    5.30
   2  14  -3   10.50    5.40
   2  14  -3   -1.60    5.90
  -2 -14   2   30.00    5.00
  -2 -14   2   25.20    5.90
  -2 -14   2   27.90    6.50
  -2 -14   2   36.00    5.40
  -2 -14   2   43.20   24.50
  -2 -14   2   33.20    5.80
   2  14  -2   29.40    6.60
   2  14  -2   35.00   21.80
   2  14  -2   16.70    5.50
   2  14  -2   24.20    6.00
   2  14  -2   19.80    6.90
  -2 -14   1  145.99    9.70
  -2 -14   1  154.58   10.60
  -2 -14   1  142.59   11.70
  -2 -14   1  132.59   10.90
  -2 -14   1  102.09   25.90
  -2 -14   1  143.89    9.90
   2  14  -1  150.68   10.80
   2  14  -1  101.29   23.70
   2  14  -1  151.78   11.20
   2  14  -1  189.38   13.50
   2  14  -1  141.29   10.40
   2  14  -1  147.59   10.70
  -2 -14   0  196.08   11.10
  -2 -14   0  187.18   12.80
  -2 -14   0  180.98   10.70
  -2 -14   0  172.78   29.20
  -2 -14   0  181.98   12.00
   2  14   0  178.48   14.50
   2  14   0  174.08   11.20
   2  14   0  194.38   11.40
   2  14   0  223.28   14.20
   2  14   0  191.68   12.50
  -2 -14  -1    4.20    6.30
  -2 -14  -1    0.60   27.60
  -2 -14  -1   -4.10    6.30
  -2 -14  -1   -1.00    5.30
  -2 -14  -1   10.90   26.90
  -2 -14  -1   -5.50    5.30
   2  14   1    0.80    5.00
   2  14   1    4.40    5.80
   2  14   1    2.90    5.50
   2  14   1   -3.80    8.00
  -2 -14  -2   34.50   28.80
  -2 -14  -2   22.30   36.70
  -2 -14  -2   19.00    5.40
  -2 -14  -2   21.40    7.30
  -2 -14  -2   13.80    6.70
  -2 -14  -2   31.20    8.20
  -2 -14  -2   -1.20    6.20
   2  14   2   10.30    6.40
   2  14   2    3.30    6.20
   2  14   2    6.00    5.30
   2  14   2   13.20    7.60
   2  14   2   13.20    5.70
  -2 -14  -3   60.09   35.00
  -2 -14  -3   36.20    9.30
  -2 -14  -3   29.00   32.90
  -2 -14  -3   14.60    6.10
  -2 -14  -3   15.80    7.90
  -2 -14  -3   17.60    7.40
   2  14   3   35.20    7.30
   2  14   3   21.30    7.80
   2  14   3   27.70    7.00
   2  14   3   36.80    7.70
  -2 -14  -4  -50.09   37.60
  -2 -14  -4   64.39   10.00
  -2 -14  -4   42.00    9.40
  -2 -14  -4   41.70    8.40
   2  14   4   55.99    9.80
   2  14   4   30.60    7.30
   2  14   4   47.30    7.40
   2  14   4   38.90   10.20
  -2 -14  -5   -5.00    7.80
  -2 -14  -5   -2.20    8.80
   2  14   5   -3.60    7.50
   2  14   5  -17.80    8.50
   2  14   5  -15.90    8.00
  -2 -14  -6    7.70    9.80
  -2 -14  -6    0.10    9.40
   2  14   6  -10.40   14.10
   2  14   6  -11.40   11.80
   2  14   6   21.60   11.10
  -2 -13   7   -3.40    8.10
  -2 -13   7    4.60    9.40
  -2 -13   7    1.50    5.90
  -2 -13   6    4.10    5.30
  -2 -13   6    7.50    7.10
  -2 -13   6   -2.20    9.40
  -2 -13   6   -0.60    6.80
   2  13  -6   -2.60    7.50
  -2 -13   5  113.79   10.50
  -2 -13   5  119.49    9.10
  -2 -13   5  148.19   18.40
  -2 -13   5  104.79   10.50
  -2 -13   5   82.89   10.20
   2  13  -5  106.29    6.70
   2  13  -5  110.79   11.40
   2  13  -5  115.39    7.00
  -2 -13   4    4.20    5.00
  -2 -13   4    3.20    4.90
  -2 -13   4   -2.60    6.50
  -2 -13   4   -2.50    5.50
  -2 -13   4  -50.99   22.50
  -2 -13   4    1.10    5.30
  -2 -13   4    2.80    2.60
   2  13  -4    0.90    6.20
   2  13  -4   -4.10    5.10
   2  13  -4    4.80    4.60
   2  13  -4    5.90   22.80
   2  13  -4    3.50    4.10
  -2 -13   3  109.59    9.00
  -2 -13   3   72.29   22.40
  -2 -13   3  116.49    9.80
  -2 -13   3  121.89    9.00
  -2 -13   3  129.29    7.30
  -2 -13   3  130.39    9.70
   2  13  -3  137.49    9.90
   2  13  -3  135.09   10.30
   2  13  -3   96.59   22.90
   2  13  -3  126.39    9.00
   2  13  -3  132.69    9.40
  -2 -13   2   23.60   20.60
  -2 -13   2   14.70    4.50
  -2 -13   2   13.40    4.00
  -2 -13   2    7.70    5.00
  -2 -13   2    5.20    4.40
  -2 -13   2   11.20    4.70
   2  13  -2    8.20    5.30
   2  13  -2   14.30    4.60
   2  13  -2    9.90    4.50
   2  13  -2   10.00   17.60
   2  13  -2   -1.10    4.40
   2  13  -2   13.20    5.40
  -2 -13   1   42.40    6.70
  -2 -13   1   42.50    6.20
  -2 -13   1   34.70    5.10
  -2 -13   1   37.80    5.90
  -2 -13   1   32.20    5.20
  -2 -13   1   17.70   21.90
   2  13  -1   36.80    5.90
   2  13  -1   25.20    5.50
   2  13  -1   37.70    6.00
   2  13  -1   37.20    6.70
   2  13  -1   31.00    6.20
   2  13  -1   44.80   24.60
  -2 -13   0   44.90   22.00
  -2 -13   0   24.30    5.70
  -2 -13   0   14.60    4.60
  -2 -13   0   17.20    4.80
  -2 -13   0   14.70    4.60
  -2 -13   0   18.90    5.50
   2  13   0   16.00    5.50
   2  13   0   18.40   21.70
   2  13   0   22.60    5.10
   2  13   0   32.00    5.20
   2  13   0   21.20    5.60
  -2 -13  -1   30.90    5.60
  -2 -13  -1   43.00    7.30
  -2 -13  -1   39.60    6.40
  -2 -13  -1   56.29   24.30
  -2 -13  -1   38.70    6.60
   2  13   1   51.29    7.50
   2  13   1   45.90    6.90
   2  13   1   27.70    8.40
  -2 -13  -2    6.70    5.70
  -2 -13  -2    0.50    4.80
  -2 -13  -2   -6.20    5.20
  -2 -13  -2  -32.90   25.70
  -2 -13  -2    7.40    5.80
  -2 -13  -2   19.40    6.10
  -2 -13  -2    3.70   23.90
   2  13   2    5.80    5.40
   2  13   2    5.00    5.50
   2  13   2    8.60    5.20
   2  13   2   22.40    6.80
   2  13   2   21.60    7.10
  -2 -13  -3   18.00   30.50
  -2 -13  -3   33.80   28.90
  -2 -13  -3    1.10    6.00
  -2 -13  -3   -1.00    5.30
  -2 -13  -3   10.10    5.90
  -2 -13  -3   13.70    7.10
  -2 -13  -3    0.40    6.20
   2  13   3    9.90    5.70
   2  13   3    3.80    5.80
   2  13   3   13.60    5.90
   2  13   3   14.30    7.30
  -2 -13  -4   33.50    7.40
  -2 -13  -4  -12.20   34.20
  -2 -13  -4   14.70    6.60
  -2 -13  -4   25.70    7.70
   2  13   4   13.00    6.30
   2  13   4   27.70    7.40
   2  13   4   17.80    6.80
   2  13   4   36.70    9.00
  -2 -13  -5   72.19   11.90
  -2 -13  -5   47.60    9.30
  -2 -13  -5   52.59    9.20
   2  13   5   73.29   12.20
   2  13   5   49.80   10.00
   2  13   5   87.19   12.30
   2  13   5   86.69   13.80
  -2 -13  -6   17.70    8.50
  -2 -13  -6   -1.80    8.90
  -2 -13  -6    2.00   10.60
   2  13   6   11.30    9.00
   2  13   6  -16.60    9.30
  -2 -12   8   -4.90    9.80
  -2 -12   8   21.60    7.10
  -2 -12   7   -0.30    8.10
  -2 -12   7    1.40    7.30
  -2 -12   7   16.80    7.50
  -2 -12   7    9.20    5.50
  -2 -12   6   68.39   11.40
  -2 -12   6   51.79    6.50
  -2 -12   6   42.40    7.40
   2  12  -6   66.69   10.80
  -2 -12   5    0.50    4.80
  -2 -12   5   13.10    5.40
  -2 -12   5    7.60    4.40
  -2 -12   5   -1.20    5.90
  -2 -12   5   13.10   22.50
  -2 -12   5   10.50    7.10
   2  12  -5    5.50    4.70
   2  12  -5    4.50    5.60
   2  12  -5   12.00    3.60
   2  12  -5   -3.10   23.50
   2  12  -5    7.80    3.40
  -2 -12   4   63.29    7.80
  -2 -12   4   64.59    8.40
  -2 -12   4   65.09    7.10
  -2 -12   4   64.59    8.60
  -2 -12   4   69.89    8.30
  -2 -12   4   40.80   20.70
   2  12  -4   59.99    6.60
   2  12  -4   60.99    9.30
   2  12  -4   55.89    7.00
   2  12  -4   69.49    6.90
   2  12  -4   69.49   19.70
  -2 -12   3   -2.10    3.70
  -2 -12   3    2.10    3.70
  -2 -12   3    1.60    4.30
  -2 -12   3   -8.20   17.00
  -2 -12   3   -1.00    4.10
  -2 -12   3   -0.90    2.60
   2  12  -3   -5.80    3.80
   2  12  -3  -24.50   15.40
   2  12  -3    0.90    4.30
   2  12  -3    6.30    3.80
   2  12  -3   -0.50    4.10
  -2 -12   2   15.10    4.40
  -2 -12   2   21.60    4.40
  -2 -12   2   35.60   17.70
  -2 -12   2   24.90    5.20
  -2 -12   2   15.00    4.40
  -2 -12   2   17.80    3.70
   2  12  -2   13.00    4.60
   2  12  -2   11.00    4.60
   2  12  -2   -2.00   16.40
   2  12  -2   18.90    4.50
   2  12  -2   13.60    4.20
   2  12  -2    7.10    4.00
  -2 -12   1    1.80    3.60
  -2 -12   1   -1.00    3.70
  -2 -12   1   -5.60    3.60
  -2 -12   1    2.40    4.40
  -2 -12   1   18.80   17.00
  -2 -12   1   -4.40    5.40
   2  12  -1    1.30    4.10
   2  12  -1   -3.00    3.50
   2  12  -1    5.30   15.00
   2  12  -1   -3.90    3.70
   2  12  -1   -3.90    3.70
   2  12  -1    3.60    3.40
  -2 -12   0  198.58   10.90
  -2 -12   0  200.28   26.70
  -2 -12   0  198.28   10.40
  -2 -12   0  199.98   11.10
  -2 -12   0  175.18    9.60
  -2 -12   0  197.48   10.40
   2  12   0  184.98   10.70
   2  12   0  190.68   10.90
   2  12   0  208.88   10.80
   2  12   0  191.68    9.60
   2  12   0  136.29   29.00
   2  12   0  167.58   10.90
  -2 -12  -1   52.49    8.20
  -2 -12  -1   46.70   10.30
  -2 -12  -1   28.60    5.30
  -2 -12  -1   55.19   21.00
  -2 -12  -1   39.90    5.80
  -2 -12  -1   47.60    6.90
   2  12   1   50.29    8.20
   2  12   1   47.50    6.60
   2  12   1   41.50    5.80
   2  12   1   59.89    7.40
  -2 -12  -2   10.80   20.10
  -2 -12  -2   -1.40    4.40
  -2 -12  -2    1.90    4.40
  -2 -12  -2   14.40    4.90
  -2 -12  -2   13.20    5.20
  -2 -12  -2   26.50   22.50
  -2 -12  -2   -2.00    4.50
   2  12   2    1.40    5.70
   2  12   2    5.40    4.70
   2  12   2  -10.00    5.10
   2  12   2    4.40    4.50
  -2 -12  -3   81.29   38.20
  -2 -12  -3   27.90    6.20
  -2 -12  -3   20.90   22.90
  -2 -12  -3   39.00    6.70
  -2 -12  -3   42.20    7.00
  -2 -12  -3   21.50    5.50
  -2 -12  -3   22.60    5.90
   2  12   3   32.40    6.40
   2  12   3   42.60    7.30
   2  12   3   36.30    5.60
   2  12   3   61.09    8.90
   2  12   3   34.90    6.20
  -2 -12  -4  281.67   14.30
  -2 -12  -4  200.98   30.80
  -2 -12  -4  211.48   15.30
  -2 -12  -4  281.07   14.90
  -2 -12  -4  248.78   14.00
   2  12   4  268.77   15.10
   2  12   4  237.08   13.30
   2  12   4  293.57   13.90
   2  12   4  209.78   13.10
   2  12   4  253.17   14.90
  -2 -12  -5   -1.00    6.80
  -2 -12  -5    4.80    7.30
   2  12   5    2.70    6.40
   2  12   5   -7.20    6.00
   2  12   5    3.50    6.60
   2  12   5   -1.20    7.40
  -2 -12  -6   31.70   12.50
  -2 -12  -6   44.30    9.80
  -2 -12  -6   59.59   10.00
   2  12   6   42.80    8.50
   2  12   6   35.50    8.50
  -2 -12  -7   -0.70   10.50
   2  12   7  -12.80   11.20
   2  12   7  -22.70   15.70
  -2 -11   8   22.00   10.60
  -2 -11   8   16.40    9.10
  -2 -11   8   16.20    5.90
  -2 -11   7   58.39    7.60
  -2 -11   7   67.29    7.90
  -2 -11   7   50.29    8.20
   2  11  -7   57.99    8.30
  -2 -11   6   -2.90    5.30
  -2 -11   6    3.70    4.20
  -2 -11   6  -14.40    8.70
  -2 -11   6   -4.80    5.50
   2  11  -6    0.40    5.40
   2  11  -6    1.80    5.80
  -2 -11   5   95.59    9.50
  -2 -11   5   98.59    8.50
  -2 -11   5  104.39    9.00
  -2 -11   5   84.69   22.30
  -2 -11   5   83.09    8.40
  -2 -11   5   96.99    7.40
   2  11  -5   97.59    7.60
   2  11  -5   96.59    5.90
   2  11  -5   92.69   21.70
   2  11  -5   97.89    5.70
   2  11  -5  106.39    8.90
  -2 -11   4   18.10    5.10
  -2 -11   4   13.40    4.50
  -2 -11   4   16.90    4.80
  -2 -11   4   14.60    4.70
  -2 -11   4   13.30    4.30
  -2 -11   4   12.70   17.60
   2  11  -4    9.70   16.70
   2  11  -4   13.60    3.60
   2  11  -4    9.20    4.70
   2  11  -4   12.70    3.80
   2  11  -4   17.10    4.10
  -2 -11   3  100.49    8.00
  -2 -11   3   88.59   18.70
  -2 -11   3  103.39    7.30
  -2 -11   3  104.39    7.90
  -2 -11   3  112.29    5.60
  -2 -11   3   93.49    7.60
   2  11  -3   84.99    7.10
   2  11  -3  112.39    7.60
   2  11  -3  109.19    7.00
   2  11  -3  113.89   21.40
   2  11  -3   97.49    7.90
  -2 -11   2   58.29    6.50
  -2 -11   2   54.09    6.70
  -2 -11   2   59.99    5.50
  -2 -11   2   53.19    6.00
  -2 -11   2   57.39   16.80
  -2 -11   2   60.09    6.70
   2  11  -2   54.29    6.50
   2  11  -2   62.59    6.30
   2  11  -2   57.49    7.00
   2  11  -2   60.39    6.40
   2  11  -2   47.40   15.40
  -2 -11   1  129.49    8.40
  -2 -11   1  140.59    8.70
  -2 -11   1  108.19   19.10
  -2 -11   1  133.89    7.80
  -2 -11   1  130.99    7.80
  -2 -11   1  133.69    8.60
   2  11  -1  139.79    8.30
   2  11  -1  118.39    7.70
   2  11  -1  116.49   19.50
   2  11  -1  140.49    8.90
   2  11  -1  137.09    8.40
   2  11  -1  134.29    8.30
  -2 -11   0  214.68   10.40
  -2 -11   0  227.98   10.50
  -2 -11   0  213.68   10.70
  -2 -11   0  212.48   10.10
  -2 -11   0  206.08   10.10
  -2 -11   0  233.68   31.70
   2  11   0  211.38    9.70
   2  11   0  196.78   12.40
   2  11   0  204.78   10.30
   2  11   0  190.88   30.10
   2  11   0  206.58   10.10
   2  11   0  201.88   10.50
  -2 -11  -1  305.07   12.90
  -2 -11  -1  328.07   15.50
  -2 -11  -1  326.97   13.40
  -2 -11  -1  364.16   14.40
  -2 -11  -1  332.17   13.80
  -2 -11  -1  423.66   43.40
   2  11   1  350.66   14.80
   2  11   1  335.57   13.30
   2  11   1  375.56   13.70
   2  11   1  345.87   13.80
   2  11   1  336.77   13.80
  -2 -11  -2   35.30   18.60
  -2 -11  -2   32.00    5.60
  -2 -11  -2   43.70    6.50
  -2 -11  -2   19.70    4.70
  -2 -11  -2   39.60    6.00
  -2 -11  -2   27.40    5.30
   2  11   2   37.70    6.10
   2  11   2   32.60    5.80
   2  11   2   31.90    5.00
   2  11   2   46.80    7.60
  -2 -11  -3  225.88   11.70
  -2 -11  -3  147.49   25.20
  -2 -11  -3  188.98   11.20
  -2 -11  -3  193.68   10.90
  -2 -11  -3  140.09   20.40
  -2 -11  -3  187.08   10.60
  -2 -11  -3  174.08   11.30
   2  11   3  198.88   12.70
   2  11   3  186.88   11.30
   2  11   3  170.48   10.00
   2  11   3  222.58   12.00
  -2 -11  -4   31.80    6.30
  -2 -11  -4   40.80    6.10
  -2 -11  -4   28.90    6.40
  -2 -11  -4   26.90    6.60
  -2 -11  -4   16.60   24.10
  -2 -11  -4   47.70   26.50
   2  11   4   30.70    6.20
   2  11   4   42.50    7.50
   2  11   4   38.50    6.50
   2  11   4   23.90    6.00
   2  11   4   38.60    6.30
  -2 -11  -5  123.89   11.50
  -2 -11  -5  106.59   38.30
  -2 -11  -5  102.99   10.90
  -2 -11  -5  112.99   11.30
   2  11   5  136.89   11.40
   2  11   5  106.99   12.20
   2  11   5   84.29   12.70
   2  11   5  122.19   11.30
   2  11   5  127.09   12.20
  -2 -11  -6   25.70    8.40
  -2 -11  -6   22.50   10.50
  -2 -11  -6   19.80    8.40
  -2 -11  -6   19.70    8.00
   2  11   6   11.00    8.20
   2  11   6    8.40    7.00
   2  11   6   18.60    7.10
   2  11   6   11.90    7.30
  -2 -11  -7   16.30    9.40
   2  11   7   44.00    9.90
   2  11   7   29.80   10.50
   2  11   7    4.20    9.80
  -2 -10   8   31.90    7.90
  -2 -10   8   23.30    9.30
  -2 -10   8   21.00    5.40
  -2 -10   7    7.40    5.60
  -2 -10   7   -1.30    6.30
  -2 -10   7    7.00    4.40
   2  10  -7    5.30    5.90
  -2 -10   6   12.00    5.60
  -2 -10   6   23.10    5.30
  -2 -10   6    0.80   21.70
  -2 -10   6   23.30    6.60
  -2 -10   6   27.90    4.50
  -2 -10   6   26.80    5.60
   2  10  -6  -14.10   21.10
   2  10  -6   21.90    5.50
   2  10  -6   18.80    4.70
  -2 -10   5   41.60    6.40
  -2 -10   5   36.20    5.60
  -2 -10   5   38.10    5.80
  -2 -10   5   44.00    5.80
  -2 -10   5   54.99   18.50
  -2 -10   5   36.80    5.70
   2  10  -5    6.40   16.30
   2  10  -5   39.20    5.90
   2  10  -5   44.10    4.50
   2  10  -5   49.70    6.20
   2  10  -5   38.40    4.70
  -2 -10   4    4.60    3.60
  -2 -10   4   20.20   16.30
  -2 -10   4   -0.60    3.60
  -2 -10   4    3.10    4.60
  -2 -10   4    5.60    4.10
  -2 -10   4    6.50    3.70
   2  10  -4    6.90    3.00
   2  10  -4    9.80    3.10
   2  10  -4    7.10    4.30
   2  10  -4   -1.40    3.50
   2  10  -4   -1.30   14.40
  -2 -10   3   32.60    4.80
  -2 -10   3   30.00    4.30
  -2 -10   3   26.20    4.50
  -2 -10   3   35.20    3.60
  -2 -10   3   30.60   14.10
  -2 -10   3   25.60    4.40
   2  10  -3   27.10    4.10
   2  10  -3   40.00   15.50
   2  10  -3   25.60    3.90
   2  10  -3   25.50    3.90
  -2 -10   2  185.98    9.20
  -2 -10   2  171.58    8.40
  -2 -10   2  195.58    9.10
  -2 -10   2  197.08    7.90
  -2 -10   2  194.38    9.40
   2  10  -2  197.88    8.70
   2  10  -2  190.78    8.40
   2  10  -2  176.28    8.50
   2  10  -2  191.28    8.30
   2  10  -2  170.98   28.50
   2  10  -2  192.88    9.20
  -2 -10   1  389.96   13.10
  -2 -10   1  392.36   13.50
  -2 -10   1  409.96   31.50
  -2 -10   1  380.46   13.50
  -2 -10   1  388.36   13.40
  -2 -10   1  393.16   12.90
   2  10  -1  413.06   14.00
   2  10  -1  392.26   13.20
   2  10  -1  365.06   13.30
   2  10  -1  406.66   30.70
   2  10  -1  390.06   13.40
  -2 -10   0  227.18   27.00
  -2 -10   0  223.48   10.10
  -2 -10   0  212.08    9.70
  -2 -10   0  240.18   10.30
  -2 -10   0  221.08    9.90
  -2 -10   0  227.68    9.90
   2  10   0  221.18   10.10
   2  10   0  234.88   10.30
   2  10   0  224.68   10.00
   2  10   0  221.48    9.40
   2  10   0  222.08   26.20
   2  10   0  230.78    9.90
  -2 -10  -1  198.28    9.70
  -2 -10  -1  183.08    9.00
  -2 -10  -1  176.48   27.60
  -2 -10  -1  174.58    9.10
  -2 -10  -1  184.68    9.00
  -2 -10  -1  196.78   10.00
   2  10   1  178.38    9.40
   2  10   1  187.18    9.30
   2  10   1  179.18    9.20
   2  10   1  166.08    8.70
   2  10   1  183.98   10.20
   2  10   1  229.88   26.60
  -2 -10  -2  241.68   11.80
  -2 -10  -2  220.58   10.60
  -2 -10  -2  236.68   30.50
  -2 -10  -2  234.08   31.90
  -2 -10  -2  231.98   11.20
  -2 -10  -2  256.37   11.20
  -2 -10  -2  246.48   11.10
   2  10   2  245.78   11.20
   2  10   2  238.48   12.20
   2  10   2  233.28   10.90
   2  10   2  235.18   10.50
  -2 -10  -3  732.53   47.90
  -2 -10  -3  669.23   22.70
  -2 -10  -3  734.03   22.00
  -2 -10  -3  708.93   21.50
  -2 -10  -3  771.42   45.60
  -2 -10  -3  702.43   21.10
  -2 -10  -3  738.13   21.30
   2  10   3  707.53   22.80
   2  10   3  656.83   20.70
   2  10   3  736.83   22.50
   2  10   3  683.43   21.60
  -2 -10  -4  149.79   10.00
  -2 -10  -4  153.98   10.40
  -2 -10  -4  136.69   26.10
  -2 -10  -4  119.79    9.70
  -2 -10  -4  143.19    9.80
  -2 -10  -4  121.39   11.50
  -2 -10  -4  138.59   25.60
   2  10   4  150.78   10.50
   2  10   4  143.79   11.10
   2  10   4  144.79   10.50
  -2 -10  -5   12.40    5.90
  -2 -10  -5   32.60   27.30
  -2 -10  -5    4.30    5.60
  -2 -10  -5    3.60    5.60
  -2 -10  -5    4.10   26.40
  -2 -10  -5   -4.50    5.50
  -2 -10  -5   -3.80    6.30
  -2 -10  -5   -1.40    4.70
   2  10   5    3.50    5.10
   2  10   5   -3.90    5.10
   2  10   5   12.40    5.30
   2  10   5    7.80    6.30
   2  10   5    6.70    6.10
  -2 -10  -6   32.80    7.70
  -2 -10  -6   34.40    7.40
  -2 -10  -6   36.00    6.60
  -2 -10  -6   29.80    7.90
   2  10   6   41.40    8.50
   2  10   6   30.60    7.60
   2  10   6   41.10    8.10
   2  10   6   39.50    6.50
  -2 -10  -7    3.20    8.20
   2  10   7    1.10    8.60
   2  10   7    5.40    8.70
   2  10   7   -6.10    7.80
  -2  -9   9   15.00   10.20
  -2  -9   9    2.00    6.70
  -2  -9   8   15.60    5.00
  -2  -9   8    2.20    6.30
  -2  -9   7   83.69    9.90
  -2  -9   7   72.59    8.90
  -2  -9   7   77.29    7.50
  -2  -9   7   59.19    9.60
   2   9  -7   80.49    9.00
   2   9  -7   70.09   10.80
  -2  -9   6    5.20    4.30
  -2  -9   6    8.60    4.50
  -2  -9   6    1.20    5.30
  -2  -9   6    6.00    4.30
  -2  -9   6   13.10   19.60
  -2  -9   6   11.30    3.70
   2   9  -6    4.10    4.40
   2   9  -6   10.00    4.30
   2   9  -6    3.40   17.00
  -2  -9   5   68.79    7.40
  -2  -9   5   74.89    7.10
  -2  -9   5   86.19   18.20
  -2  -9   5   71.59    6.50
  -2  -9   5   60.39    6.10
  -2  -9   5   69.19    6.80
   2   9  -5   58.49    4.40
   2   9  -5   56.69    4.30
   2   9  -5   65.89    6.60
   2   9  -5   62.59   15.60
   2   9  -5   66.59    6.40
  -2  -9   4   15.10    4.00
  -2  -9   4   15.40    3.80
  -2  -9   4   13.10   14.00
  -2  -9   4   17.70    3.80
  -2  -9   4   22.80    4.00
  -2  -9   4   15.90    4.10
   2   9  -4   19.60    3.20
   2   9  -4   22.70    4.00
   2   9  -4    9.40   13.00
   2   9  -4   17.00    3.30
  -2  -9   3  700.23   19.50
  -2  -9   3  717.23   36.20
  -2  -9   3  681.03   16.50
  -2  -9   3  710.03   19.50
  -2  -9   3  717.63   19.70
   2   9  -3  731.63   18.80
   2   9  -3  694.23   18.80
   2   9  -3  687.13   19.70
   2   9  -3  721.63   19.30
   2   9  -3  700.43   36.10
  -2  -9   2    8.20    2.60
  -2  -9   2    6.00    2.00
  -2  -9   2    6.90    2.80
  -2  -9   2    5.10    2.70
  -2  -9   2    3.70    3.00
  -2  -9   2    3.30   10.70
   2   9  -2   10.60    2.60
   2   9  -2    1.40    4.60
   2   9  -2    9.30    3.10
   2   9  -2   16.40   14.10
   2   9  -2    6.70    2.40
   2   9  -2    7.20    2.80
  -2  -9   1 1646.34   38.10
  -2  -9   1 1607.24   37.80
  -2  -9   1 1582.74   37.00
  -2  -9   1 1650.43   37.80
  -2  -9   1 1537.35   55.59
   2   9  -1 1689.33   38.30
   2   9  -1 1604.54   37.70
   2   9  -1 1590.64   37.70
   2   9  -1 1649.04   37.80
   2   9  -1 1650.53   37.70
   2   9  -1 1633.74   58.09
  -2  -9   0   56.49    5.60
  -2  -9   0  100.69   19.40
  -2  -9   0   54.69    5.20
  -2  -9   0   51.49    7.00
  -2  -9   0   46.70    5.10
  -2  -9   0   48.90    5.00
   2   9   0   51.89    5.40
   2   9   0   49.20    5.10
   2   9   0   44.30   14.10
   2   9   0   51.49    5.60
   2   9   0   52.29    5.00
  -2  -9  -1  705.53   19.60
  -2  -9  -1  699.73   37.30
  -2  -9  -1  681.03   19.60
  -2  -9  -1  665.43   19.30
  -2  -9  -1  712.93   19.90
   2   9   1  708.63   20.10
   2   9   1  701.23   35.60
   2   9   1  694.23   20.80
   2   9   1  692.13   19.80
   2   9   1  702.73   19.60
   2   9   1  683.23   19.70
  -2  -9  -2   30.50   14.10
  -2  -9  -2    8.30    3.60
  -2  -9  -2    4.40    3.40
  -2  -9  -2    0.80    3.20
  -2  -9  -2    9.00    3.60
  -2  -9  -2    7.70    3.50
   2   9   2    8.40    3.10
   2   9   2    8.50    3.30
   2   9   2    8.50    3.10
   2   9   2    8.10    3.30
  -2  -9  -3  313.17   31.80
  -2  -9  -3  312.47   12.40
  -2  -9  -3  313.87   12.60
  -2  -9  -3  357.06   33.30
  -2  -9  -3  331.57   12.70
  -2  -9  -3  317.27   14.00
  -2  -9  -3  322.17   13.10
   2   9   3  324.87   14.20
   2   9   3  319.17   12.70
   2   9   3  314.07   12.90
   2   9   3  319.67   13.30
   2   9   3  321.17   13.00
  -2  -9  -4   18.20    4.80
  -2  -9  -4   11.60    5.00
  -2  -9  -4   28.60   19.90
  -2  -9  -4   13.90   19.30
  -2  -9  -4   14.10    4.40
  -2  -9  -4   24.10    4.70
  -2  -9  -4   20.30    4.20
   2   9   4   13.90    4.70
   2   9   4   12.30    4.60
   2   9   4   27.40    6.80
   2   9   4   25.20    5.90
   2   9   4   19.40    4.70
  -2  -9  -5   41.10    6.20
  -2  -9  -5   36.40    5.60
  -2  -9  -5   39.10   23.50
  -2  -9  -5   29.70    6.60
  -2  -9  -5   31.90    5.80
  -2  -9  -5   26.30    6.40
  -2  -9  -5   41.50    6.20
   2   9   5   31.10    7.70
   2   9   5   20.80    6.00
   2   9   5   42.70    7.00
   2   9   5   25.20    6.10
   2   9   5   31.80    5.00
  -2  -9  -6   13.50    4.80
  -2  -9  -6    9.10    7.20
  -2  -9  -6    5.30    7.60
   2   9   6    5.50    6.50
   2   9   6    2.80    6.30
   2   9   6    8.80    7.40
   2   9   6    7.70    5.80
   2   9   6    9.20    5.70
  -2  -9  -7   24.00    7.80
   2   9   7   24.50    7.60
   2   9   7   12.90    7.30
   2   9   7   19.20    8.10
  -2  -8   9  -10.60    8.90
  -2  -8   9   -0.80    5.50
  -2  -8   8   43.90    6.50
  -2  -8   8   38.70   10.00
  -2  -8   8   39.20    5.50
   2   8  -8   39.30    6.90
  -2  -8   7    3.10    4.10
  -2  -8   7    4.10    8.70
  -2  -8   7   -0.90    4.60
  -2  -8   7    4.00    5.60
  -2  -8   7    6.30    5.40
   2   8  -7   -1.70    4.80
   2   8  -7    8.60    4.80
  -2  -8   6   43.70    5.70
  -2  -8   6   48.20    8.00
  -2  -8   6   61.89    7.80
  -2  -8   6   46.60    6.80
  -2  -8   6   45.10    6.40
  -2  -8   6   27.40   17.70
   2   8  -6   45.40    5.70
   2   8  -6   25.90   15.70
   2   8  -6   41.90    6.30
  -2  -8   5   13.80   14.40
  -2  -8   5    3.40    3.40
  -2  -8   5    5.90    3.30
  -2  -8   5   11.10    4.00
  -2  -8   5    6.30    3.20
   2   8  -5    1.90    2.10
   2   8  -5    1.20    2.10
   2   8  -5    6.20    3.60
   2   8  -5   -0.60   12.80
   2   8  -5    6.30    3.20
  -2  -8   4  224.98    9.20
  -2  -8   4  222.98    9.00
  -2  -8   4  235.78   10.20
  -2  -8   4  214.48    8.90
  -2  -8   4  224.98    9.20
  -2  -8   4  204.68   23.50
   2   8  -4  216.28    7.90
   2   8  -4  214.88    8.80
   2   8  -4  233.38    8.10
   2   8  -4  189.88   23.40
  -2  -8   3    4.20    2.60
  -2  -8   3   -1.30    2.20
  -2  -8   3    1.60    9.90
  -2  -8   3    4.30    3.00
  -2  -8   3    0.60    2.10
  -2  -8   3    1.80    1.30
  -2  -8   3    7.00    2.50
   2   8  -3    3.70    2.10
   2   8  -3    4.40    2.40
   2   8  -3    8.30    2.70
   2   8  -3    2.50   12.30
   2   8  -3    3.50    2.70
  -2  -8   2 3374.66   72.79
  -2  -8   2 3470.55   73.09
  -2  -8   2 3357.96   72.79
  -2  -8   2 3474.05   92.69
  -2  -8   2 3420.56   70.99
  -2  -8   2 3423.66   72.89
   2   8  -2 3472.05   72.59
   2   8  -2 3489.65   73.09
   2   8  -2 3528.75   72.79
   2   8  -2 3436.46   92.89
   2   8  -2 3393.46   71.59
   2   8  -2 3418.46   72.89
  -2  -8   1    7.20    2.70
  -2  -8   1    4.90    2.10
  -2  -8   1    1.10    1.90
  -2  -8   1    2.50    2.00
  -2  -8   1    4.60    9.60
  -2  -8   1    1.40    2.10
   2   8  -1    3.20   10.00
   2   8  -1    6.00    2.30
   2   8  -1    1.00    2.40
   2   8  -1    6.10    2.40
   2   8  -1    6.00    2.60
   2   8  -1    3.50    2.30
  -2  -8   0  127.29    7.00
  -2  -8   0  146.09    7.00
  -2  -8   0  134.79    7.00
  -2  -8   0  134.99   19.10
  -2  -8   0  133.99    6.80
  -2  -8   0  139.39    7.10
   2   8   0  133.29    7.10
   2   8   0  152.68    7.40
   2   8   0  133.99    7.00
   2   8   0  137.99    6.80
   2   8   0  167.88   22.30
   2   8   0  132.69    6.70
  -2  -8  -1    7.60    3.00
  -2  -8  -1   -1.40    2.20
  -2  -8  -1   10.70   10.80
  -2  -8  -1    0.10    2.30
  -2  -8  -1   -0.70    2.40
  -2  -8  -1    5.60    2.80
   2   8   1    3.20    2.60
   2   8   1    1.40    2.00
   2   8   1    2.00   10.10
   2   8   1    3.90    2.50
   2   8   1    6.10    3.00
   2   8   1    2.50    2.40
  -2  -8  -2 1622.74   37.60
  -2  -8  -2 1605.64   37.10
  -2  -8  -2 1674.03   37.30
  -2  -8  -2 1510.25   55.69
  -2  -8  -2 1589.44   38.80
  -2  -8  -2 1552.04   37.70
   2   8   2 1545.85   37.00
   2   8   2 1531.35   37.20
   2   8   2 1593.34   37.40
   2   8   2 1553.94   37.30
   2   8   2 1563.04   39.00
  -2  -8  -3   27.00    5.30
  -2  -8  -3   46.00    5.60
  -2  -8  -3   45.30   14.90
  -2  -8  -3   36.30    5.80
  -2  -8  -3   64.89   17.30
  -2  -8  -3   31.80    4.40
   2   8   3   36.40    5.80
   2   8   3   37.20    5.80
   2   8   3   38.40    5.80
   2   8   3   37.30    5.40
   2   8   3   39.40    5.70
  -2  -8  -4   58.99    7.40
  -2  -8  -4   54.09   18.10
  -2  -8  -4   47.40   18.40
  -2  -8  -4   57.09    6.60
  -2  -8  -4   55.29    6.80
  -2  -8  -4   65.09    5.80
   2   8   4   39.10    8.70
   2   8   4   65.99    7.10
   2   8   4   50.89    7.30
   2   8   4   67.19    7.20
   2   8   4   42.40    6.60
  -2  -8  -5   41.80    7.10
  -2  -8  -5   50.79    6.10
  -2  -8  -5   63.19   10.10
  -2  -8  -5   56.19   21.10
  -2  -8  -5   37.10   20.50
  -2  -8  -5   57.59    8.70
  -2  -8  -5   52.59    5.70
   2   8   5   52.99    6.60
   2   8   5   50.99    7.90
   2   8   5   49.90    6.70
   2   8   5   54.69    8.70
  -2  -8  -6   67.99    6.70
  -2  -8  -6   59.89    7.80
  -2  -8  -6   52.39    8.60
  -2  -8  -6   75.39    9.80
   2   8   6   73.29    9.60
   2   8   6   81.29   10.80
   2   8   6   50.19    7.60
   2   8   6   75.69    9.20
   2   8   6   74.39    9.70
  -2  -8  -7    0.60    7.90
   2   8   7   -6.00    6.40
   2   8   7    7.80    6.60
   2   8   7   -5.20    9.10
   2   8   7    4.10    7.40
  -2  -8  -8    5.10    9.90
   2   8   8   19.70   10.00
   2   8   8   26.30   11.90
   2   8   8   26.50    9.50
  -2  -7   9    6.50    8.20
  -2  -7   9    1.90    5.50
  -2  -7   8    8.80    4.30
  -2  -7   8   -2.20    5.30
  -2  -7   8    1.70    6.80
  -2  -7   8    2.60    7.10
   2   7  -8   -1.10    5.60
  -2  -7   7  168.28   24.20
  -2  -7   7  169.28    8.80
  -2  -7   7  157.38   11.40
  -2  -7   7  162.38    9.80
  -2  -7   7  177.48   10.30
   2   7  -7  168.78    8.80
   2   7  -7  183.78   25.50
   2   7  -7  170.78    9.50
  -2  -7   6    6.00    3.40
  -2  -7   6    0.80    3.60
  -2  -7   6   -4.10   16.10
  -2  -7   6    9.50    4.80
  -2  -7   6    1.10    3.50
  -2  -7   6   -0.10    3.60
   2   7  -6    2.00    3.50
   2   7  -6   11.50   14.50
   2   7  -6   -3.40    3.40
  -2  -7   5  225.78    9.00
  -2  -7   5  220.68    9.10
  -2  -7   5  219.88    9.40
  -2  -7   5  206.28   25.20
  -2  -7   5  225.68   10.70
  -2  -7   5  225.48    9.40
   2   7  -5  211.88    6.70
   2   7  -5  228.38   24.20
   2   7  -5  213.28    9.00
   2   7  -5  218.38    8.80
   2   7  -5  228.38    6.90
  -2  -7   4    2.90    2.50
  -2  -7   4    2.80    2.40
  -2  -7   4   19.30   11.60
  -2  -7   4    2.20    2.90
  -2  -7   4    3.20    2.50
  -2  -7   4   -2.00    2.30
   2   7  -4    1.10   10.30
   2   7  -4   -0.60    2.10
   2   7  -4    3.40    2.00
   2   7  -4    2.50    2.40
  -2  -7   3 1165.28   27.30
  -2  -7   3 1127.99   27.20
  -2  -7   3 1126.39   27.00
  -2  -7   3 1134.99   27.20
  -2  -7   3 1149.98   42.40
  -2  -7   3 1122.09   27.90
   2   7  -3 1156.68   26.50
   2   7  -3 1122.49   27.20
   2   7  -3 1127.69   27.00
   2   7  -3 1122.89   26.50
  -2  -7   2  151.48    6.70
  -2  -7   2  140.59    6.40
  -2  -7   2  189.98   17.70
  -2  -7   2  139.29    5.40
  -2  -7   2  153.68    6.80
  -2  -7   2  149.39    6.80
   2   7  -2  148.99    6.70
   2   7  -2  157.28   17.60
   2   7  -2  157.38    6.40
   2   7  -2  148.79    6.90
   2   7  -2  145.89    6.60
   2   7  -2  150.48    6.60
  -2  -7   1 1553.54   35.50
  -2  -7   1 1552.74   51.09
  -2  -7   1 1543.75   35.50
  -2  -7   1 1638.04   35.80
  -2  -7   1 1628.94   35.90
  -2  -7   1 1546.95   34.80
   2   7  -1 1591.54   35.60
   2   7  -1 1556.54   35.70
   2   7  -1 1550.44   35.20
   2   7  -1 1538.95   35.50
   2   7  -1 1578.94   35.50
   2   7  -1 1566.24   50.79
  -2  -7   0  620.24   29.80
  -2  -7   0  612.14   16.90
  -2  -7   0  619.14   16.90
  -2  -7   0  625.24   16.80
  -2  -7   0  622.74   16.90
  -2  -7   0  614.64   16.70
   2   7   0  605.44   29.20
   2   7   0  622.94   17.00
   2   7   0  634.44   16.80
   2   7   0  609.94   16.80
   2   7   0  629.34   16.90
   2   7   0  610.34   17.10
  -2  -7  -1  351.16   11.40
  -2  -7  -1  369.16   11.70
  -2  -7  -1  357.06   12.30
  -2  -7  -1  365.46   11.90
  -2  -7  -1  328.77   22.80
  -2  -7  -1  346.57   11.60
   2   7   1  361.36   11.70
   2   7   1  349.67   11.60
   2   7   1  343.17   12.30
   2   7   1  375.56   23.00
   2   7   1  348.87   11.70
   2   7   1  350.56   11.30
  -2  -7  -2  147.29    7.10
  -2  -7  -2  158.88    7.40
  -2  -7  -2  147.09    8.50
  -2  -7  -2  166.18    7.70
  -2  -7  -2  175.08   20.20
  -2  -7  -2  163.68    7.40
   2   7   2  146.29    8.00
   2   7   2  157.38    7.60
   2   7   2  154.88    7.20
   2   7   2  152.48    7.30
   2   7   2  156.28    7.40
  -2  -7  -3  501.05   31.80
  -2  -7  -3  523.95   15.60
  -2  -7  -3  529.55   15.00
  -2  -7  -3  461.05   31.20
  -2  -7  -3  504.15   15.00
  -2  -7  -3  515.35   17.50
  -2  -7  -3  546.85   16.10
   2   7   3  519.45   15.90
   2   7   3  498.95   15.60
   2   7   3  492.65   17.30
   2   7   3  539.65   16.20
   2   7   3  504.05   16.00
  -2  -7  -4  191.68   10.10
  -2  -7  -4  185.78    8.00
  -2  -7  -4  140.09   23.50
  -2  -7  -4  178.18    8.60
  -2  -7  -4  165.78    8.30
  -2  -7  -4  193.18   29.10
  -2  -7  -4  159.88   10.20
  -2  -7  -4  169.58    9.60
   2   7   4  181.68    9.30
   2   7   4  190.38    9.40
   2   7   4  176.28    9.10
   2   7   4  173.58    9.00
   2   7   4  180.08   11.00
  -2  -7  -5   13.00    4.90
  -2  -7  -5    8.50    4.20
  -2  -7  -5    4.00    4.30
  -2  -7  -5   11.40   17.10
  -2  -7  -5   10.60    4.90
  -2  -7  -5   -2.00   17.80
  -2  -7  -5    9.70    3.30
  -2  -7  -5    9.40    5.00
   2   7   5   10.50    4.50
   2   7   5   17.20    4.70
   2   7   5   12.80    4.60
   2   7   5    3.60    4.60
   2   7   5   16.20    4.80
  -2  -7  -6  -25.90   22.60
  -2  -7  -6    3.10    6.60
  -2  -7  -6    1.70    3.60
  -2  -7  -6   -1.40    4.70
  -2  -7  -6  -25.10   26.40
  -2  -7  -6   -2.20    5.10
  -2  -7  -6    4.80    5.30
  -2  -7  -6    5.30    2.90
   2   7   6    4.30    5.50
   2   7   6   -5.10    5.70
   2   7   6    4.60    4.60
   2   7   6    0.00    4.70
   2   7   6    3.70    5.20
  -2  -7  -7   36.60    7.60
  -2  -7  -7   30.10    7.70
   2   7   7   24.80    8.20
   2   7   7   30.60    7.10
   2   7   7   24.30    7.40
   2   7   7   27.50    7.10
   2   7   7   37.20    6.20
  -2  -7  -8    1.90    9.40
   2   7   8    7.30    8.30
   2   7   8   18.80    8.00
   2   7   8   13.50    8.90
  -2  -6   9   25.20   10.10
  -2  -6   9   16.50    5.30
  -2  -6   9    7.30    9.40
  -2  -6   9   10.50    7.20
  -2  -6   8   91.99   11.00
  -2  -6   8   65.79    8.50
  -2  -6   8   78.49    7.70
  -2  -6   8  100.09   11.10
   2   6  -8   88.09    8.70
  -2  -6   7   38.10    6.90
  -2  -6   7   39.40    5.50
  -2  -6   7   49.10    6.70
  -2  -6   7   13.40   19.10
  -2  -6   7   48.10    6.00
   2   6  -7   57.69    7.00
   2   6  -7   41.00    5.00
   2   6  -7   28.90   19.80
  -2  -6   6  102.89    6.80
  -2  -6   6   74.69   17.30
  -2  -6   6   98.29    7.20
  -2  -6   6  103.39    8.00
  -2  -6   6   86.89    8.90
  -2  -6   6  109.09    6.90
   2   6  -6   73.89   15.50
   2   6  -6   92.89    6.70
   2   6  -6   83.29    6.50
  -2  -6   5  107.49   15.90
  -2  -6   5  104.49    6.30
  -2  -6   5  101.19    6.10
  -2  -6   5  104.79    6.20
  -2  -6   5  102.99    6.50
  -2  -6   5  106.29    7.60
   2   6  -5  111.29   16.10
   2   6  -5  106.89    4.30
   2   6  -5  101.19    6.30
   2   6  -5  102.29    4.40
   2   6  -5  106.89    6.10
  -2  -6   4  255.77    9.30
  -2  -6   4  242.98    8.80
  -2  -6   4  237.88    8.90
  -2  -6   4  244.38    8.90
   2   6  -4  250.07    8.00
   2   6  -4  248.98    8.00
   2   6  -4  230.58   25.70
   2   6  -4  261.97    9.10
  -2  -6   3    7.10    2.40
  -2  -6   3   10.10    7.70
  -2  -6   3    9.80    2.70
  -2  -6   3    3.40    2.10
  -2  -6   3    5.90    2.00
  -2  -6   3    8.40    2.20
   2   6  -3    6.80    2.60
   2   6  -3    7.00    9.00
   2   6  -3   11.90    2.60
   2   6  -3   10.00    2.30
  -2  -6   2 1389.36   29.80
  -2  -6   2 1404.36   31.80
  -2  -6   2 1374.16   45.00
  -2  -6   2 1409.06   31.90
  -2  -6   2 1364.56   31.60
  -2  -6   2 1425.26   31.90
   2   6  -2 1406.76   31.80
   2   6  -2 1406.66   31.50
   2   6  -2 1421.36   46.10
   2   6  -2 1432.46   30.30
   2   6  -2 1412.56   31.70
   2   6  -2 1341.87   33.60
  -2  -6   1  104.59   13.60
  -2  -6   1   84.29    4.40
  -2  -6   1   75.49    4.40
  -2  -6   1   71.79    4.50
  -2  -6   1   80.39    4.70
  -2  -6   1   76.09    4.30
   2   6  -1   79.09    4.50
   2   6  -1   54.59    8.30
   2   6  -1   80.39    4.40
   2   6  -1   81.59    4.60
  -2  -6   0   21.70    3.00
  -2  -6   0   15.40    2.60
  -2  -6   0   22.20    3.20
  -2  -6   0   17.70    3.00
  -2  -6   0   24.20    7.00
  -2  -6   0   13.90    2.50
   2   6   0   13.90    2.60
   2   6   0   16.80    2.80
   2   6   0   20.60    7.00
   2   6   0   16.90    2.70
   2   6   0   19.10    3.00
   2   6   0   20.40    3.10
  -2  -6  -1   71.49    4.80
  -2  -6  -1   79.39    5.10
  -2  -6  -1   79.69   12.90
  -2  -6  -1   84.69    5.60
  -2  -6  -1   75.99    5.10
   2   6   1   75.09    4.90
   2   6   1   77.79    4.90
  -2  -6  -2 2014.40   43.70
  -2  -6  -2 1922.81   42.90
  -2  -6  -2 2020.70   43.20
  -2  -6  -2 1898.01   43.30
  -2  -6  -2 1888.11   59.59
  -2  -6  -2 1966.90   45.20
   2   6   2 1970.30   43.60
   2   6   2 1943.91   45.30
   2   6   2 1934.91   43.60
   2   6   2 1983.00   43.50
   2   6   2 1939.61   43.50
  -2  -6  -3  440.16   42.80
  -2  -6  -3  498.45   14.50
  -2  -6  -3  485.85   13.90
  -2  -6  -3  491.05   15.20
  -2  -6  -3  498.35   13.90
  -2  -6  -3  496.25   16.40
   2   6   3  495.75   14.60
   2   6   3  483.25   16.40
   2   6   3  457.75   14.50
   2   6   3  497.35   14.80
   2   6   3  499.95   14.70
  -2  -6  -4  623.14   16.30
  -2  -6  -4  652.53   35.90
  -2  -6  -4  587.54   20.00
  -2  -6  -4  618.54   17.70
  -2  -6  -4  611.54   19.20
  -2  -6  -4  599.24   16.50
  -2  -6  -4  598.44   17.80
  -2  -6  -4  597.14   33.70
   2   6   4  622.64   18.20
   2   6   4  636.44   20.50
   2   6   4  619.04   18.00
   2   6   4  628.64   18.00
   2   6   4  597.64   17.80
  -2  -6  -5   23.60   15.70
  -2  -6  -5   -1.80   16.40
  -2  -6  -5    8.50    3.10
  -2  -6  -5   14.50    5.00
  -2  -6  -5    6.30    3.80
  -2  -6  -5    9.80    2.70
  -2  -6  -5   -2.10    4.30
   2   6   5    6.50    4.20
   2   6   5    5.10    3.70
   2   6   5   10.10    3.90
   2   6   5   11.30    4.10
  -2  -6  -6  384.86   24.50
  -2  -6  -6  348.37   39.60
  -2  -6  -6  416.26   15.10
  -2  -6  -6  425.76   18.50
  -2  -6  -6  396.86   14.50
  -2  -6  -6  367.46   38.60
   2   6   6  464.75   15.60
   2   6   6  443.06   16.30
   2   6   6  394.96   15.20
   2   6   6  431.06   17.90
   2   6   6  415.66   15.80
  -2  -6  -7   13.90    8.60
  -2  -6  -7    5.30    6.10
  -2  -6  -7   -9.60    6.80
   2   6   7    3.10    7.00
   2   6   7   -8.90    6.00
   2   6   7   -4.00    5.20
   2   6   7    8.60    6.30
   2   6   7   -7.60    5.30
  -2  -6  -8   62.59    9.90
   2   6   8   57.39   10.00
   2   6   8   41.50    8.80
   2   6   8   45.00   11.50
  -2  -5   9   12.80    5.20
  -2  -5   9   14.00    6.40
  -2  -5   9   13.50    8.80
  -2  -5   8   31.00    6.80
  -2  -5   8   31.00    5.00
  -2  -5   8   26.20    5.20
  -2  -5   8   25.30    6.30
   2   5  -8   20.00    5.70
   2   5  -8   31.20    5.90
  -2  -5   7  232.38   31.50
  -2  -5   7  265.87   11.00
  -2  -5   7  258.57   11.40
  -2  -5   7  283.27   10.50
  -2  -5   7  265.27   12.10
  -2  -5   7  254.77   13.50
   2   5  -7  255.07   10.30
   2   5  -7  252.37   30.10
   2   5  -7  263.07   10.70
   2   5  -7  283.17   13.80
  -2  -5   6   34.60    7.60
  -2  -5   6   38.80    4.90
  -2  -5   6   11.20   14.40
  -2  -5   6   35.80    5.20
  -2  -5   6   43.80    6.20
   2   5  -6   31.80   13.00
   2   5  -6   29.70    4.90
   2   5  -6   37.40    5.40
  -2  -5   5  411.76   14.40
  -2  -5   5  430.26   26.80
  -2  -5   5  404.26   12.80
  -2  -5   5  383.96   12.50
  -2  -5   5  406.66   12.30
  -2  -5   5  400.66   12.40
   2   5  -5  418.16   10.20
   2   5  -5  418.56   12.40
   2   5  -5  398.86   10.30
   2   5  -5  380.66   26.10
   2   5  -5  424.26   12.50
  -2  -5   4   45.20    4.00
  -2  -5   4   39.30    4.50
  -2  -5   4   42.40    4.00
  -2  -5   4   39.90   10.20
  -2  -5   4   39.70    4.00
  -2  -5   4   44.70    3.80
   2   5  -4   36.80    3.30
   2   5  -4   39.10    4.00
   2   5  -4   42.10    3.50
   2   5  -4   50.79   10.80
  -2  -5   3  685.93   17.10
  -2  -5   3  674.83   28.60
  -2  -5   3  701.03   17.40
  -2  -5   3  661.23   17.90
  -2  -5   3  691.43   17.40
  -2  -5   3  655.53   17.20
   2   5  -3  695.33   28.90
   2   5  -3  683.13   16.70
   2   5  -3  681.13   16.70
   2   5  -3  697.63   17.30
   2   5  -3  665.53   17.20
  -2  -5   2  265.57    8.40
  -2  -5   2  261.27    8.50
  -2  -5   2  278.57    8.70
  -2  -5   2  273.87    8.70
  -2  -5   2  259.07    6.90
  -2  -5   2  260.97   16.90
   2   5  -2  280.87    8.60
   2   5  -2  266.87   16.70
   2   5  -2  270.77    7.30
   2   5  -2  259.77    8.50
   2   5  -2  269.97    8.40
   2   5  -2  237.88    9.80
  -2  -5   1  832.12   19.20
  -2  -5   1  812.52   19.80
  -2  -5   1  838.02   19.90
  -2  -5   1  833.12   20.00
  -2  -5   1  808.42   19.80
  -2  -5   1  831.72   30.80
   2   5  -1  811.22   19.80
   2   5  -1  852.41   20.10
   2   5  -1  834.62   19.90
   2   5  -1  847.22   30.60
   2   5  -1  849.41   19.50
   2   5  -1  831.12   19.90
  -2  -5   0  199.88    7.20
  -2  -5   0  198.48    7.00
  -2  -5   0  196.28    6.90
  -2  -5   0  200.18    7.10
  -2  -5   0  190.58    6.90
  -2  -5   0  185.18   15.10
   2   5   0  200.28    7.20
   2   5   0  204.18    7.20
   2   5   0  193.78   14.80
   2   5   0  190.58    6.90
   2   5   0  200.98    7.10
   2   5   0  199.88    7.30
  -2  -5  -1 1266.87   29.20
  -2  -5  -1 1291.97   42.30
  -2  -5  -1 1307.47   29.60
  -2  -5  -1 1302.17   29.30
  -2  -5  -1 1307.97   30.50
  -2  -5  -1 1281.07   29.50
   2   5   1 1279.57   29.30
   2   5   1 1277.07   29.50
   2   5   1 1316.77   42.30
   2   5   1 1312.77   30.70
   2   5   1 1321.67   29.50
   2   5   1 1319.17   29.70
  -2  -5  -2  187.88    7.70
  -2  -5  -2  197.08    7.40
  -2  -5  -2  215.28    7.40
  -2  -5  -2  200.78    8.70
  -2  -5  -2  194.08    7.20
  -2  -5  -2  196.58   22.40
   2   5   2  195.18    8.60
   2   5   2  192.58    7.60
   2   5   2  200.18    7.40
   2   5   2  201.98    7.80
   2   5   2  203.18    7.50
  -2  -5  -3  650.83   31.40
  -2  -5  -3  630.74   16.20
  -2  -5  -3  637.24   18.00
  -2  -5  -3  654.83   29.70
  -2  -5  -3  631.74   16.10
  -2  -5  -3  620.64   19.30
  -2  -5  -3  626.54   17.20
   2   5   3  632.44   17.10
   2   5   3  642.94   17.30
   2   5   3  651.33   19.10
   2   5   3  639.74   17.10
   2   5   3  630.84   17.10
  -2  -5  -4   28.60    3.30
  -2  -5  -4   13.50    3.80
  -2  -5  -4   19.70    2.90
  -2  -5  -4   19.60    4.10
  -2  -5  -4    6.10   12.50
  -2  -5  -4   25.90   11.10
  -2  -5  -4   18.50    3.30
   2   5   4   16.70    3.90
   2   5   4   18.50    3.60
   2   5   4   25.30    4.20
   2   5   4   26.80    4.40
   2   5   4   23.40    3.80
  -2  -5  -5  550.24   19.20
  -2  -5  -5  545.65   18.60
  -2  -5  -5  510.25   31.70
  -2  -5  -5  523.05   32.10
  -2  -5  -5  537.85   16.10
  -2  -5  -5  507.15   13.10
  -2  -5  -5  533.05   15.90
  -2  -5  -5  543.05   13.10
   2   5   5  520.85   16.30
   2   5   5  591.14   18.50
   2   5   5  543.15   16.80
   2   5   5  530.75   19.00
   2   5   5  547.15   16.70
  -2  -5  -6   -2.70    4.20
  -2  -5  -6    4.00   18.50
  -2  -5  -6  -27.20   17.20
  -2  -5  -6    4.00    4.20
  -2  -5  -6    4.50    4.80
  -2  -5  -6    6.80    5.50
   2   5   6    6.10    3.90
   2   5   6    1.80    7.90
   2   5   6    7.60    6.10
   2   5   6    8.10    4.60
   2   5   6    7.80    4.80
  -2  -5  -7   68.39   11.00
  -2  -5  -7   75.79    9.00
  -2  -5  -7   92.89   13.30
   2   5   7   82.89   11.80
   2   5   7   79.99   10.60
   2   5   7   83.19    8.40
   2   5   7   82.89   10.80
   2   5   7   66.89    8.30
  -2  -5  -8   -3.30    8.50
   2   5   8    5.90    6.20
   2   5   8    9.80    7.70
   2   5   8    1.20    9.40
   2   5   8   -0.20    7.90
  -2  -4   9   16.10    8.70
  -2  -4   9   13.50    6.00
  -2  -4   9    1.00    5.20
   2   4  -9   21.90    8.10
  -2  -4   8   68.39    7.80
  -2  -4   8   69.49    9.90
  -2  -4   8   88.19    7.90
  -2  -4   8   85.69   10.00
   2   4  -8   77.89   10.60
   2   4  -8   58.59    7.70
   2   4  -8   75.89    8.40
  -2  -4   7   13.80    5.10
  -2  -4   7    7.60    4.20
  -2  -4   7   13.80    4.00
  -2  -4   7   13.80    3.40
  -2  -4   7    5.80    4.50
  -2  -4   7   22.30   17.60
   2   4  -7   15.70    4.40
   2   4  -7   11.00   17.00
   2   4  -7   18.10    5.60
   2   4  -7   10.20    4.00
  -2  -4   6   82.79    7.40
  -2  -4   6   85.49    6.40
  -2  -4   6   89.89    6.30
  -2  -4   6   85.79    5.90
  -2  -4   6  103.09   16.80
   2   4  -6   91.39    6.30
   2   4  -6   74.29   14.70
   2   4  -6   86.79    7.90
   2   4  -6   75.99    5.80
  -2  -4   5   37.50    4.20
  -2  -4   5   37.00    4.20
  -2  -4   5   29.60    4.00
  -2  -4   5   28.10    4.00
  -2  -4   5   30.50    4.80
  -2  -4   5   37.80   11.20
   2   4  -5   37.50    4.30
   2   4  -5   37.10    5.30
   2   4  -5   38.20    4.40
   2   4  -5   30.90    2.80
   2   4  -5   41.00   10.60
   2   4  -5   28.70    3.10
  -2  -4   4  161.68    6.70
  -2  -4   4  145.79   16.90
  -2  -4   4  143.39    6.40
  -2  -4   4  157.88    6.40
  -2  -4   4  147.29    7.20
  -2  -4   4  152.78    6.30
   2   4  -4  149.88    6.40
   2   4  -4  157.88   17.30
   2   4  -4  151.88    7.20
   2   4  -4  144.39    5.70
   2   4  -4  164.18    5.70
  -2  -4   3   -0.80    6.30
  -2  -4   3    2.10    1.60
  -2  -4   3    3.10    1.80
  -2  -4   3    0.50    1.60
  -2  -4   3    6.20    1.80
  -2  -4   3    1.80    1.60
   2   4  -3    3.00    1.90
   2   4  -3   14.10    6.90
   2   4  -3    3.10    1.90
   2   4  -3    7.90    2.20
   2   4  -3    3.50    2.10
  -2  -4   2   83.29    4.10
  -2  -4   2   80.29    4.10
  -2  -4   2   85.79    4.20
  -2  -4   2   83.79    4.00
  -2  -4   2   79.99    4.10
  -2  -4   2   79.39   10.40
   2   4  -2   87.29    4.40
   2   4  -2   83.49    4.20
   2   4  -2   89.49   10.10
   2   4  -2   85.89    4.20
   2   4  -2   82.69    4.00
   2   4  -2   85.09    3.20
  -2  -4   1  625.14   15.30
  -2  -4   1  629.54   15.40
  -2  -4   1  603.24   15.20
  -2  -4   1  585.74   23.60
  -2  -4   1  614.04   15.20
  -2  -4   1  620.24   14.60
   2   4  -1  637.14   15.40
   2   4  -1  626.24   14.70
   2   4  -1  626.84   15.20
   2   4  -1  625.84   15.20
   2   4  -1  605.24   15.20
  -2  -4   0  792.92   19.00
  -2  -4   0  778.92   28.20
  -2  -4   0  806.22   18.90
  -2  -4   0  779.92   18.70
  -2  -4   0  809.92   18.70
  -2  -4   0  788.72   18.60
   2   4   0  793.72   18.80
   2   4   0  786.02   18.80
   2   4   0  802.42   19.10
   2   4   0  796.62   18.70
   2   4   0  802.72   28.30
   2   4   0  795.72   18.70
  -2  -4  -1    0.40    1.60
  -2  -4  -1   -2.60    1.20
  -2  -4  -1   -1.30    1.30
  -2  -4  -1   -1.60    5.40
  -2  -4  -1    1.80    1.50
  -2  -4  -1    1.00    1.40
   2   4   1    2.30    1.40
   2   4   1   -4.30    4.90
   2   4   1    1.40    1.50
   2   4   1   -2.00    1.20
   2   4   1    0.80    1.30
   2   4   1   -1.10    1.40
  -2  -4  -2  813.72   19.90
  -2  -4  -2  829.92   21.60
  -2  -4  -2  839.52   19.40
  -2  -4  -2  813.32   19.30
  -2  -4  -2  821.42   20.00
   2   4   2  825.02   21.50
   2   4   2  797.62   19.90
   2   4   2  812.82   20.00
   2   4   2  822.92   19.90
   2   4   2  838.82   19.90
  -2  -4  -3  210.98    7.00
  -2  -4  -3  217.88    7.00
  -2  -4  -3  225.28    9.40
  -2  -4  -3  221.78    7.90
  -2  -4  -3  215.78   17.50
  -2  -4  -3  205.58    8.40
   2   4   3  221.38    8.10
   2   4   3  221.08    9.40
   2   4   3  212.18    7.90
   2   4   3  217.78    7.90
   2   4   3  220.98    7.80
  -2  -4  -4 1007.60   24.80
  -2  -4  -4 1085.39   40.60
  -2  -4  -4 1025.80   24.90
  -2  -4  -4 1053.39   22.90
  -2  -4  -4 1039.10   27.80
  -2  -4  -4  988.40   22.70
  -2  -4  -4 1003.70   26.70
  -2  -4  -4 1051.89   39.70
   2   4   4 1034.60   25.10
   2   4   4 1007.90   25.00
   2   4   4 1060.49   28.00
   2   4   4 1046.10   25.20
   2   4   4 1026.00   25.20
  -2  -4  -5   49.80    7.20
  -2  -4  -5   45.20    5.00
  -2  -4  -5   49.30    5.20
  -2  -4  -5   49.10   12.90
  -2  -4  -5   51.29    7.10
  -2  -4  -5   44.30   14.00
   2   4   5   52.49    5.60
   2   4   5   41.60    5.60
   2   4   5   48.00    5.00
   2   4   5   48.70    5.20
   2   4   5   47.30    6.60
  -2  -4  -6  398.16   16.50
  -2  -4  -6  370.66   31.10
  -2  -4  -6  383.86   16.90
  -2  -4  -6  387.66   13.20
  -2  -4  -6  408.16   13.00
  -2  -4  -6  378.46   34.00
   2   4   6  398.76   13.40
   2   4   6  414.06   13.40
   2   4   6  385.36   14.10
   2   4   6  392.56   19.80
   2   4   6  407.16   14.40
  -2  -4  -7    1.80    4.90
  -2  -4  -7    1.70    6.60
  -2  -4  -7    9.50    6.90
   2   4   7    4.00    5.70
   2   4   7   10.70    5.50
   2   4   7    1.40    4.30
   2   4   7    4.50    4.30
   2   4   7    7.00    5.60
  -2  -4  -8   56.99    9.60
   2   4   8   49.00    9.40
   2   4   8   46.40    6.80
   2   4   8   56.89    8.60
   2   4   8   44.60    9.40
   2   4   8   62.49    9.00
  -2  -3  10   13.30   13.00
  -2  -3   9   32.70    5.50
  -2  -3   9   28.20    5.80
  -2  -3   9   28.40    8.90
   2   3  -9   26.10    7.90
   2   3  -9   36.90   11.20
  -2  -3   8   16.30    5.90
  -2  -3   8   13.50    6.00
  -2  -3   8   16.60    4.40
  -2  -3   8   16.30    4.90
   2   3  -8   13.40    5.00
   2   3  -8    6.80    5.80
   2   3  -8   19.70    5.60
  -2  -3   7  128.19    8.50
  -2  -3   7  123.39   20.90
  -2  -3   7  124.09    7.40
  -2  -3   7  124.99    7.70
  -2  -3   7  112.59    9.90
  -2  -3   7  132.79    8.60
   2   3  -7  117.39    9.90
   2   3  -7  107.89    7.30
   2   3  -7  116.69    7.80
   2   3  -7  111.09   19.50
  -2  -3   6   52.09    5.60
  -2  -3   6   61.99    5.40
  -2  -3   6   49.30   14.50
  -2  -3   6   51.29    6.30
  -2  -3   6   53.79    5.30
  -2  -3   6   54.09    5.60
   2   3  -6   48.30    5.30
   2   3  -6   85.19   15.20
   2   3  -6   51.19    7.10
   2   3  -6   48.90    5.10
  -2  -3   5  856.81   21.40
  -2  -3   5  875.91   36.30
  -2  -3   5  876.41   21.70
  -2  -3   5  858.71   21.50
  -2  -3   5  839.02   23.60
   2   3  -5  860.71   34.80
   2   3  -5  843.52   23.60
   2   3  -5  857.81   19.40
   2   3  -5  884.21   21.50
   2   3  -5  829.22   21.00
   2   3  -5  848.82   19.20
  -2  -3   4   38.50    3.70
  -2  -3   4   48.30    4.30
  -2  -3   4   44.10    3.70
  -2  -3   4   48.80    3.70
  -2  -3   4   58.49   10.40
  -2  -3   4   47.20    3.80
   2   3  -4   61.79   11.10
   2   3  -4   52.59    4.70
   2   3  -4   51.19    3.70
   2   3  -4   54.29    4.20
   2   3  -4   43.20    3.40
  -2  -3   3 2251.57   48.60
  -2  -3   3 2362.46   61.99
  -2  -3   3 2292.07   48.40
  -2  -3   3 2282.17   48.60
  -2  -3   3 2237.48   49.20
  -2  -3   3 2266.47   48.70
   2   3  -3 2273.27   49.30
   2   3  -3 2261.37   48.50
   2   3  -3 2305.37   48.10
   2   3  -3 2300.97   48.00
   2   3  -3 2433.96   62.39
   2   3  -3 2250.17   48.50
  -2  -3   2    7.00    1.60
  -2  -3   2    5.70    1.60
  -2  -3   2    8.80    1.80
  -2  -3   2    4.20    1.60
  -2  -3   2    7.50    4.90
  -2  -3   2    9.70    1.70
   2   3  -2    7.20    1.70
   2   3  -2    0.00    4.30
   2   3  -2    7.70    1.90
   2   3  -2    6.20    1.50
   2   3  -2    7.70    1.30
   2   3  -2    6.40    1.60
  -2  -3   1 3693.53   76.89
  -2  -3   1 3742.73   76.99
  -2  -3   1 3749.22   77.09
  -2  -3   1 3704.53   76.29
  -2  -3   1 3756.82   77.09
  -2  -3   1 3939.51   88.29
   2   3  -1 4117.99   88.99
   2   3  -1 3726.93   76.99
   2   3  -1 3752.92   77.09
   2   3  -1 3712.33   76.99
   2   3  -1 3741.23   76.99
   2   3  -1 3755.62   76.39
  -2  -3   0   94.99    9.40
  -2  -3   0   94.69    4.00
  -2  -3   0   93.49    4.20
  -2  -3   0   96.19    4.10
  -2  -3   0   93.19    4.00
   2   3   0   96.79    8.80
   2   3   0   94.39    4.10
   2   3   0   93.19    4.00
   2   3   0  100.29    4.40
   2   3   0   88.09    4.00
   2   3   0   96.39    4.00
  -2  -3  -1 3270.67   68.99
  -2  -3  -1 3338.67   68.69
  -2  -3  -1 3403.46   70.29
  -2  -3  -1 3478.75   68.79
  -2  -3  -1 3353.76   68.99
   2   3   1 3404.86   69.09
   2   3   1 3313.47   68.89
   2   3   1 3381.86   70.29
   2   3   1 3322.97   68.99
   2   3   1 3414.86   68.99
  -2  -3  -2  369.76   18.10
  -2  -3  -2  360.36   10.00
  -2  -3  -2  349.47    9.30
  -2  -3  -2  353.86   10.50
  -2  -3  -2  361.36    9.30
  -2  -3  -2  353.56   11.40
   2   3   2  356.06   10.00
   2   3   2  359.06    9.90
   2   3   2  347.37    9.80
   2   3   2  357.36   10.00
   2   3   2  363.26   11.40
  -2  -3  -3  233.78   16.20
  -2  -3  -3  241.18    6.60
  -2  -3  -3  237.08    8.80
  -2  -3  -3  242.58    9.60
  -2  -3  -3  227.88    6.60
  -2  -3  -3  231.38    7.80
  -2  -3  -3  205.18   16.60
  -2  -3  -3  237.28    7.80
   2   3   3  241.08    8.10
   2   3   3  237.28    7.90
   2   3   3  248.08    8.10
   2   3   3  242.08    7.90
   2   3   3  237.58    9.60
  -2  -3  -4  160.48    6.80
  -2  -3  -4  173.28    6.80
  -2  -3  -4  178.38   17.00
  -2  -3  -4  157.08   16.80
  -2  -3  -4  162.28    8.10
   2   3   4  176.58    7.10
   2   3   4  167.88    7.20
   2   3   4  163.18    7.00
   2   3   4  185.58    8.80
   2   3   4  165.68    6.80
  -2  -3  -5  516.15   14.70
  -2  -3  -5  523.75   17.60
  -2  -3  -5  494.75   27.10
  -2  -3  -5  519.75   17.80
  -2  -3  -5  539.35   14.60
  -2  -3  -5  509.65   28.20
   2   3   5  544.65   15.50
   2   3   5  532.35   14.90
   2   3   5  538.35   15.30
   2   3   5  538.65   17.90
   2   3   5  544.45   15.20
  -2  -3  -6  221.48    8.60
  -2  -3  -6  227.78   13.00
  -2  -3  -6  211.88    9.00
  -2  -3  -6  202.88   12.20
  -2  -3  -6  203.18   28.00
  -2  -3  -6  194.18   24.80
   2   3   6  212.98   11.90
   2   3   6  212.88    9.80
   2   3   6  191.78   13.40
   2   3   6  215.48    9.00
   2   3   6  205.78    9.00
  -2  -3  -7   47.00    5.50
  -2  -3  -7   47.20    8.20
  -2  -3  -7   46.90    6.60
  -2  -3  -7   43.60    7.50
   2   3   7   39.50    6.50
   2   3   7   48.90    7.70
   2   3   7   44.30    6.50
   2   3   7   52.59    6.90
   2   3   7   55.29    8.90
  -2  -3  -8   -7.10    9.00
  -2  -3  -8    6.00    6.50
  -2  -3  -8   10.50    7.60
   2   3   8    3.70    5.10
   2   3   8    5.50    4.90
   2   3   8   -1.50    7.40
   2   3   8   -0.60    7.70
   2   3   8    6.60    6.80
  -2  -2  10   49.99    8.10
  -2  -2  10   65.79   11.10
  -2  -2   9   -5.70    7.80
  -2  -2   9    9.50    6.10
  -2  -2   9    0.80    5.10
   2   2  -9   11.60    7.90
   2   2  -9   -1.30    7.50
  -2  -2   8  126.59    8.80
  -2  -2   8  118.89    8.20
  -2  -2   8  163.08   18.00
  -2  -2   8  128.19   10.20
  -2  -2   8  133.59   10.60
   2   2  -8  116.49    8.50
   2   2  -8  110.09   11.90
   2   2  -8  104.39    8.90
  -2  -2   7   14.70    4.50
  -2  -2   7   15.30    4.90
  -2  -2   7    9.70    4.70
  -2  -2   7   13.10    3.70
  -2  -2   7   14.50    4.30
  -2  -2   7  -18.10   16.00
   2   2  -7    8.50   14.10
   2   2  -7   13.30    3.20
   2   2  -7    8.00    4.10
   2   2  -7   -0.70    4.60
   2   2  -7   10.90    3.90
  -2  -2   6  338.77   11.70
  -2  -2   6  332.17   11.60
  -2  -2   6  348.27   27.90
  -2  -2   6  326.87   11.60
  -2  -2   6  321.77   13.60
  -2  -2   6  338.67   11.50
   2   2  -6  329.97   10.00
   2   2  -6  352.46   11.50
   2   2  -6  346.47   14.10
   2   2  -6  297.97   25.60
   2   2  -6  326.67   11.30
  -2  -2   5    2.00    2.50
  -2  -2   5    6.40    2.10
  -2  -2   5   -0.40    2.70
  -2  -2   5    0.60    2.30
  -2  -2   5    1.00   10.10
  -2  -2   5    5.10    2.20
   2   2  -5    0.80    1.90
   2   2  -5    3.80    1.70
   2   2  -5    4.30    1.70
   2   2  -5    9.30    2.80
   2   2  -5  -13.40    8.80
   2   2  -5    2.10    2.20
   2   2  -5    3.10    2.30
  -2  -2   4  538.55   14.40
  -2  -2   4  549.45   25.70
  -2  -2   4  524.75   14.30
  -2  -2   4  518.05   14.30
  -2  -2   4  525.75   14.20
   2   2  -4  536.35   12.60
   2   2  -4  540.15   13.50
   2   2  -4  542.75   14.50
   2   2  -4  552.64   13.50
   2   2  -4  534.45   15.70
   2   2  -4  550.04   25.70
  -2  -2   3  516.85   14.20
  -2  -2   3  530.65   13.50
  -2  -2   3  512.45   22.50
  -2  -2   3  515.45   13.60
  -2  -2   3  540.75   13.70
  -2  -2   3  516.25   13.50
   2   2  -3  541.65   14.40
   2   2  -3  517.85   13.60
   2   2  -3  530.25   13.20
   2   2  -3  532.35   13.60
   2   2  -3  547.95   23.00
   2   2  -3  530.65   11.90
   2   2  -3  529.95   13.10
  -2  -2   2    5.50    1.50
  -2  -2   2   18.10    5.30
  -2  -2   2    7.70    1.70
  -2  -2   2    7.10    1.70
  -2  -2   2    6.70    1.70
  -2  -2   2    6.20    1.70
   2   2  -2    5.60    1.50
   2   2  -2    8.40    1.80
   2   2  -2    5.90    3.60
   2   2  -2    6.60    1.60
   2   2  -2    5.80    1.60
   2   2  -2    6.40    1.80
  -2  -2   1  806.52   26.00
  -2  -2   1  812.82   18.30
  -2  -2   1  801.42   18.30
  -2  -2   1  797.52   17.30
  -2  -2   1  800.32   18.30
  -2  -2   1  797.82   18.30
   2   2  -1  869.81   26.40
   2   2  -1  828.02   17.90
   2   2  -1  796.92   18.30
   2   2  -1  828.22   18.50
   2   2  -1  805.32   18.40
   2   2  -1  804.72   18.30
  -2  -2   0 2499.95   52.89
  -2  -2   0 2730.53   61.89
  -2  -2   0 2570.34   53.09
  -2  -2   0 2484.25   52.99
  -2  -2   0 2619.14   53.59
  -2  -2   0 2558.84   52.89
   2   2   0 2856.11   62.29
   2   2   0 2542.15   53.49
   2   2   0 2578.04   52.99
   2   2   0 2500.25   52.99
   2   2   0 2580.94   52.99
   2   2   0 2562.44   53.09
  -2  -2  -1   39.00    2.60
  -2  -2  -1   38.80    2.40
  -2  -2  -1   41.40    3.30
  -2  -2  -1   42.50    6.10
  -2  -2  -1   38.80    2.30
  -2  -2  -1   38.50    2.30
   2   2   1   37.30    2.50
   2   2   1   43.90    3.20
   2   2   1   35.80    2.40
   2   2   1   31.90    5.60
   2   2   1   39.50    2.40
   2   2   1   38.30    2.60
  -2  -2  -2  263.17   13.80
  -2  -2  -2  245.58    6.40
  -2  -2  -2  245.28    7.30
  -2  -2  -2  250.87    7.30
  -2  -2  -2  252.27    8.80
  -2  -2  -2  254.17    8.00
   2   2   2  250.17    7.20
   2   2   2  257.87    7.20
   2   2   2  247.48    7.30
   2   2   2  249.58    7.30
   2   2   2  251.77    8.80
  -2  -2  -3    3.70    2.10
  -2  -2  -3    6.90    1.80
  -2  -2  -3    3.80    5.80
  -2  -2  -3    1.80    1.60
  -2  -2  -3   -0.60    6.20
   2   2   3    5.80    2.00
   2   2   3    5.80    1.70
   2   2   3    5.60    1.80
   2   2   3    4.10    1.60
   2   2   3    3.80    1.90
  -2  -2  -4  660.53   16.20
  -2  -2  -4  648.94   16.30
  -2  -2  -4  620.84   26.40
  -2  -2  -4  689.13   27.00
  -2  -2  -4  662.63   18.80
  -2  -2  -4  670.13   19.30
   2   2   4  648.34   16.50
   2   2   4  661.03   16.40
   2   2   4  668.23   16.70
   2   2   4  684.13   19.20
   2   2   4  662.93   16.50
  -2  -2  -5   12.70   11.10
  -2  -2  -5   20.40    3.90
  -2  -2  -5   17.50    2.80
  -2  -2  -5   12.50    4.00
  -2  -2  -5   11.60   10.20
  -2  -2  -5   13.50    2.70
   2   2   5   11.40    2.60
   2   2   5   14.70    3.20
   2   2   5   14.60    2.90
   2   2   5   16.60    3.10
   2   2   5   10.50    3.40
  -2  -2  -6  201.28   14.70
  -2  -2  -6  160.38    7.00
  -2  -2  -6  160.68   22.00
  -2  -2  -6  157.28    7.20
  -2  -2  -6  147.69   10.50
  -2  -2  -6  150.18   19.50
   2   2   6  166.88    8.10
   2   2   6  160.88   10.20
   2   2   6  152.38    7.20
   2   2   6  158.48    8.40
  -2  -2  -7  101.49   19.60
  -2  -2  -7   90.89    7.00
  -2  -2  -7  130.99   11.20
  -2  -2  -7  114.69   11.00
  -2  -2  -7  108.69    7.00
   2   2   7   98.29    6.70
   2   2   7  103.89   10.70
   2   2   7  110.79    9.20
   2   2   7   94.69    9.20
   2   2   7  108.69    7.00
  -2  -2  -8   90.69   12.40
   2   2   8   60.89    7.10
   2   2   8   85.29   11.60
   2   2   8   86.29   12.20
   2   2   8   81.79   12.20
   2   2   8   74.69    7.80
  -2  -1  10   17.00   10.20
  -2  -1  10   -0.30    7.70
  -2  -1   9  189.38   14.70
  -2  -1   9  152.18   10.10
  -2  -1   9  163.78   11.10
  -2  -1   9  160.88   13.20
   2   1  -9  158.18   13.60
   2   1  -9  189.88   14.50
  -2  -1   8   -1.20    4.00
  -2  -1   8   -4.50    5.50
  -2  -1   8   -0.50    5.30
  -2  -1   8   16.30   31.10
  -2  -1   8   -1.80    4.40
   2   1  -8    7.90    4.30
   2   1  -8    8.30    6.10
   2   1  -8   -5.20    4.70
   2   1  -8    2.30    5.00
  -2  -1   7   95.09    9.10
  -2  -1   7   84.79    7.90
  -2  -1   7  104.09    8.60
  -2  -1   7   98.29    7.70
  -2  -1   7   72.69   18.00
  -2  -1   7   87.99    6.10
   2   1  -7   68.19   16.30
   2   1  -7   85.49    6.90
   2   1  -7  100.69    7.30
   2   1  -7   90.59    7.40
   2   1  -7  102.39    9.90
  -2  -1   6    8.10    3.20
  -2  -1   6    5.50    3.10
  -2  -1   6   11.00    2.90
  -2  -1   6   13.80   13.20
  -2  -1   6    4.50    3.00
  -2  -1   6    6.60    2.30
  -2  -1   6    7.20    4.10
   2   1  -6    2.40    2.90
   2   1  -6    0.00    2.40
   2   1  -6   12.40    4.00
   2   1  -6    7.40   12.20
   2   1  -6    2.30    1.90
   2   1  -6    3.50    3.10
  -2  -1   5 1273.87   29.50
  -2  -1   5 1237.48   29.30
  -2  -1   5 1295.27   29.60
  -2  -1   5 1230.68   29.30
  -2  -1   5 1271.67   28.30
  -2  -1   5 1237.48   31.90
   2   1  -5 1256.37   27.50
   2   1  -5 1262.67   29.40
   2   1  -5 1265.87   27.80
   2   1  -5 1292.07   31.70
   2   1  -5 1239.38   31.00
   2   1  -5 1061.09   48.70
   2   1  -5 1238.08   28.20
  -2  -1   4  231.88    9.10
  -2  -1   4  230.88    8.00
  -2  -1   4  213.48    7.80
  -2  -1   4  226.58    8.00
  -2  -1   4  218.48    7.90
  -2  -1   4  227.88   17.60
   2   1  -4  235.38   18.30
   2   1  -4  212.28    7.00
   2   1  -4  225.88    7.40
   2   1  -4  228.78    8.10
   2   1  -4  234.48    9.00
   2   1  -4  232.78    7.30
  -2  -1   3 1892.61   40.60
  -2  -1   3 1943.21   40.70
  -2  -1   3 1872.01   40.60
  -2  -1   3 1835.12   40.60
  -2  -1   3 1873.51   41.40
  -2  -1   3 1924.21   53.09
   2   1  -3 1953.60   52.69
   2   1  -3 1883.31   40.60
   2   1  -3 1896.41   41.40
   2   1  -3 1904.41   40.30
   2   1  -3 1883.31   40.20
   2   1  -3 1885.11   40.70
   2   1  -3 1904.51   39.60
  -2  -1   2  531.85   20.80
  -2  -1   2  529.95   13.00
  -2  -1   2  542.05   13.10
  -2  -1   2  526.65   13.10
  -2  -1   2  511.75   12.90
  -2  -1   2  527.05   13.00
   2   1  -2  523.45   12.90
   2   1  -2  521.25   13.00
   2   1  -2  526.85   13.10
   2   1  -2  546.95   20.60
   2   1  -2  537.35   13.00
   2   1  -2  555.04   13.00
  -2  -1   1  482.35   17.80
  -2  -1   1  477.75   10.50
  -2  -1   1  478.45   11.40
  -2  -1   1  465.35   11.40
   2   1  -1  470.15   11.50
   2   1  -1  481.25   11.40
   2   1  -1  472.55   10.40
   2   1  -1  460.65   11.60
   2   1  -1  498.45   17.80
   2   1  -1  462.95   11.40
  -2  -1   0  157.38    4.80
  -2  -1   0  152.28    4.90
  -2  -1   0  166.48    5.00
  -2  -1   0  165.58    4.80
   2   1   0  175.48    5.00
   2   1   0  167.38    5.00
   2   1   0  177.88    5.00
   2   1   0  180.28    5.10
  -2  -1  -1   84.39    3.20
  -2  -1  -1   84.09    3.20
  -2  -1  -1   87.09    3.20
  -2  -1  -1   80.89    2.70
  -2  -1  -1   84.79    4.10
  -2  -1  -1   90.59    7.00
   2   1   1   85.29    3.20
   2   1   1   84.69    6.90
   2   1   1   83.19    3.30
   2   1   1   86.29    3.20
   2   1   1   82.79    3.10
   2   1   1   80.99    4.00
   2   1   1   84.29    3.10
  -2  -1  -2  175.58    6.30
  -2  -1  -2  175.88    5.30
  -2  -1  -2  181.78    5.20
  -2  -1  -2  180.38    6.90
  -2  -1  -2  179.88   10.20
   2   1   2  182.08    5.20
   2   1   2  178.88    6.40
   2   1   2  178.28    6.80
   2   1   2  180.28    5.10
   2   1   2  179.78    5.40
   2   1   2  179.18    5.40
  -2  -1  -3   25.70    3.60
  -2  -1  -3   20.20    2.40
  -2  -1  -3   24.20    3.20
  -2  -1  -3   28.60    6.10
  -2  -1  -3   27.10    2.30
  -2  -1  -3   35.70    6.50
   2   1   3   29.00    3.40
   2   1   3   22.20    2.20
   2   1   3   25.20    2.30
   2   1   3   24.90    2.40
   2   1   3   21.40    2.40
   2   1   3   26.20    3.30
  -2  -1  -4   93.39   12.00
  -2  -1  -4   72.79   11.30
  -2  -1  -4   89.39    5.90
  -2  -1  -4   79.89    3.90
  -2  -1  -4   89.89    5.80
  -2  -1  -4   84.59    4.10
   2   1   4   86.49    4.10
   2   1   4   82.99    5.70
   2   1   4   78.29    4.30
   2   1   4   80.59    4.10
   2   1   4   82.09    4.10
   2   1   4   81.09    6.00
  -2  -1  -5   61.79    4.00
  -2  -1  -5   53.09   10.40
  -2  -1  -5   56.99    4.10
  -2  -1  -5   52.59    7.20
  -2  -1  -5   50.39    6.70
  -2  -1  -5   48.20   11.40
   2   1   5   70.99    4.60
   2   1   5   59.69    6.10
   2   1   5   55.19    4.60
   2   1   5   59.49    6.70
   2   1   5   59.59    4.60
   2   1   5   62.89    4.30
  -2  -1  -6  215.48   14.80
  -2  -1  -6  201.48   10.70
  -2  -1  -6  177.48    6.80
  -2  -1  -6  182.58   19.90
  -2  -1  -6  184.88   23.10
  -2  -1  -6  174.48    6.80
   2   1   6  178.68    8.00
   2   1   6  178.98    7.10
   2   1   6  180.38    8.40
   2   1   6  185.78   10.50
   2   1   6  178.98    7.60
  -2  -1  -7   74.89   18.60
  -2  -1  -7   74.19   16.60
  -2  -1  -7   65.69   10.30
   2   1   7   73.89   10.70
   2   1   7   73.99    6.00
   2   1   7   97.59    7.80
   2   1   7   66.69    5.80
  -2  -1  -8   -4.90    7.30
  -2  -1  -8   -6.30   18.30
   2   1   8    3.10    4.30
   2   1   8   -1.10    6.00
   2   1   8    5.00    3.60
   2   1   8   -6.40    6.60
   2   1   8   -3.70    6.50
  -2   0  10  102.89   16.50
  -2   0  10  117.69   13.00
  -2   0   9    1.50    8.30
  -2   0   9   -1.60    5.30
  -2   0   9    2.20    6.90
  -2   0   9   -3.30    6.10
   2   0  -9    2.40    9.00
   2   0  -9   16.70    7.80
   2   0  -9    8.10    6.60
  -2   0   8  228.38   12.50
  -2   0   8  232.68   10.40
  -2   0   8  221.58   11.40
  -2   0   8  215.58   12.30
  -2   0   8  194.78   33.40
  -2   0   8  240.78   10.80
   2   0  -8  206.98   12.10
   2   0  -8  220.78   14.00
   2   0  -8  218.28   11.10
  -2   0   7  -14.10   16.00
  -2   0   7   -0.70    3.00
  -2   0   7   -1.40    4.10
  -2   0   7   -2.30    4.00
  -2   0   7   -2.00    3.70
   2   0  -7    1.20    3.70
   2   0  -7   -2.10    8.10
   2   0  -7    2.10    3.90
   2   0  -7   -9.80   14.70
   2   0  -7    3.80    3.80
  -2   0   6  679.93   18.90
  -2   0   6  703.63   19.10
  -2   0   6  669.43   18.30
  -2   0   6  667.03   18.90
  -2   0   6  671.03   21.60
  -2   0   6  650.83   35.70
  -2   0   6  674.73   19.00
   2   0  -6  660.13   16.60
   2   0  -6  709.23   36.40
   2   0  -6  672.33   16.40
   2   0  -6  690.63   18.90
   2   0  -6  668.33   18.60
   2   0  -6  675.83   18.70
   2   0  -6  689.53   21.50
  -2   0   5    2.00    2.20
  -2   0   5    3.70    1.90
  -2   0   5   11.10   11.20
  -2   0   5    4.00    2.50
  -2   0   5    0.10    3.10
  -2   0   5    5.40    2.30
   2   0  -5    3.60    2.30
   2   0  -5    2.90    2.20
   2   0  -5    4.30    1.90
   2   0  -5    3.00    2.40
   2   0  -5    7.00    2.80
  -2   0   4  506.35   15.20
  -2   0   4  520.85   13.40
  -2   0   4  500.75   13.90
  -2   0   4  500.05   13.80
  -2   0   4  517.25   25.60
  -2   0   4  501.95   13.80
  -2   0   4  498.15   13.90
   2   0  -4  505.95   13.30
   2   0  -4  527.85   25.50
   2   0  -4  491.95   13.90
   2   0  -4  490.85   13.40
   2   0  -4  491.75   13.70
   2   0  -4  511.45   15.10
   2   0  -4  500.75   13.10
  -2   0   3    0.40    1.40
  -2   0   3    1.30    1.80
  -2   0   3    0.80    1.30
  -2   0   3   -0.20    1.40
  -2   0   3    3.30    5.20
  -2   0   3   -0.90    1.40
   2   0  -3   -0.50    1.50
   2   0  -3    1.40    1.40
   2   0  -3    1.20    1.40
   2   0  -3    0.60    1.50
   2   0  -3   -4.90    4.80
   2   0  -3    0.80    1.40
  -2   0   2   29.60    2.40
  -2   0   2   29.70    2.50
  -2   0   2   31.30    2.40
  -2   0   2   26.90    2.40
  -2   0   2   25.40    2.40
  -2   0   2   20.30    4.50
   2   0  -2   32.80    7.00
   2   0  -2   29.00    2.50
   2   0  -2   23.60    2.20
   2   0  -2   28.40    2.60
   2   0  -2   26.50    2.30
   2   0  -2   27.30    2.30
  -2   0   1    0.30    2.80
  -2   0   1   -1.30    0.80
  -2   0   1   -0.40    0.80
  -2   0   1    0.10    0.90
  -2   0   1   -0.10    0.80
   2   0  -1   -0.50    0.80
   2   0  -1   -0.30    0.60
   2   0  -1    0.70    0.90
   2   0  -1   -0.40    0.70
   2   0  -1    1.10    3.80
  -2   0   0  748.23   16.30
  -2   0   0  755.02   16.30
  -2   0   0  765.62   16.50
   2   0   0  769.22   16.50
   2   0   0  777.42   21.70
   2   0   0  746.63   16.50
   2   0   0  755.12   16.30
  -2   0  -1    0.40    2.30
  -2   0  -1    0.90    0.70
  -2   0  -1    0.00    0.80
   2   0   1   -0.20    0.70
   2   0   1    1.20    0.80
   2   0   1    0.60    0.60
   2   0   1   -1.30    0.90
   2   0   1   -0.10    0.60
   2   0   1    6.10    2.60
  -2   0  -2  128.49    5.20
  -2   0  -2  128.09    3.70
  -2   0  -2  138.99    7.20
  -2   0  -2  130.99    3.70
  -2   0  -2  133.09    7.10
   2   0   2  131.19    3.80
   2   0   2  129.59    3.50
   2   0   2  132.29    5.50
   2   0   2  129.39    3.50
   2   0   2  132.19    3.90
   2   0   2  133.59    5.30
  -2   0  -3   -0.80    1.00
  -2   0  -3    0.90    1.00
  -2   0  -3    2.20    4.50
  -2   0  -3    1.50    4.00
  -2   0  -3   -1.30    1.70
  -2   0  -3   -2.00    1.50
   2   0   3    0.70    0.90
   2   0   3    0.20    1.00
   2   0   3   -0.80    1.00
   2   0   3    0.20    1.80
   2   0   3    0.40    1.50
   2   0   3   -0.90    1.40
  -2   0  -4  628.24   21.80
  -2   0  -4  627.04   18.20
  -2   0  -4  650.73   14.20
  -2   0  -4  636.04   14.30
  -2   0  -4  658.33   18.10
   2   0   4  622.14   14.70
   2   0   4  631.64   14.90
   2   0   4  639.34   18.60
   2   0   4  639.74   14.70
   2   0   4  639.04   17.90
   2   0   4  629.64   14.70
  -2   0  -5   -2.10    1.70
  -2   0  -5    2.30    1.60
  -2   0  -5   -1.90    7.80
  -2   0  -5   -0.70    3.30
  -2   0  -5   -1.30    8.30
   2   0   5   -1.00    1.80
   2   0   5    0.30    2.30
   2   0   5   -0.50    2.10
   2   0   5   -1.00    1.90
   2   0   5    3.10    3.50
   2   0   5   -3.60    1.90
  -2   0  -6  149.59   17.00
  -2   0  -6  172.48   11.70
  -2   0  -6  140.89   17.20
   2   0   6  157.78    6.80
   2   0   6  138.79    7.20
   2   0   6  156.18    9.60
   2   0   6  135.89   10.00
   2   0   6  146.69    5.90
  -2   0  -7    1.00    5.80
   2   0   7    1.10    3.80
   2   0   7    5.20    4.30
   2   0   7    2.20    2.70
   2   0   7   -1.10    2.70
   2   0   7   -3.60    4.80
  -2   0  -8  177.38   13.50
   2   0   8  159.28   15.30
   2   0   8  145.79   11.60
   2   0   8  164.78   11.50
  -2   1  10   -1.50    9.50
  -2   1  10    5.60    9.00
  -2   1   9  165.98   10.50
  -2   1   9  158.38   14.70
  -2   1   9  160.98   13.10
  -2   1   9  160.28   11.50
   2  -1  -9  171.58   14.60
   2  -1  -9  158.18   13.60
  -2   1   8    3.90    4.40
  -2   1   8    7.10    5.40
  -2   1   8  -39.00   32.90
  -2   1   8    6.20    4.70
  -2   1   8    2.50    5.80
   2  -1  -8    6.30    5.20
   2  -1  -8   -2.30    5.90
   2  -1  -8   11.00    5.50
  -2   1   7  105.29    8.10
  -2   1   7   94.79    8.00
  -2   1   7  102.49   19.50
  -2   1   7   89.59    7.80
  -2   1   7   86.39    9.00
  -2   1   7   97.49    7.20
   2  -1  -7   86.09    7.40
   2  -1  -7   90.69    4.90
   2  -1  -7   85.89   17.20
   2  -1  -7   95.39    8.50
   2  -1  -7   78.89    5.50
   2  -1  -7  102.79    7.70
   2  -1  -7   83.89   10.30
  -2   1   6    2.70   14.30
  -2   1   6    2.20    2.90
  -2   1   6    5.60    3.00
  -2   1   6    2.40    3.00
  -2   1   6    4.80    2.50
   2  -1  -6    2.10    2.50
   2  -1  -6    8.50    3.80
   2  -1  -6    9.00   13.00
   2  -1  -6    7.00    3.20
   2  -1  -6    2.60    2.90
   2  -1  -6    8.80    3.40
  -2   1   5 1292.77   30.20
  -2   1   5 1247.08   30.00
  -2   1   5 1239.78   50.49
  -2   1   5 1280.27   29.90
  -2   1   5 1241.38   30.00
  -2   1   5 1291.37   30.30
   2  -1  -5 1256.17   31.90
   2  -1  -5 1178.38   29.70
   2  -1  -5 1248.78   30.00
   2  -1  -5 1267.47   30.10
   2  -1  -5 1275.77   28.60
   2  -1  -5 1266.57   28.80
  -2   1   4  231.18    8.30
  -2   1   4  215.18    8.20
  -2   1   4  218.98    8.10
  -2   1   4  228.88    8.30
  -2   1   4  257.57   18.80
  -2   1   4  233.48    8.20
   2  -1  -4  224.98    9.00
   2  -1  -4  224.98    7.70
   2  -1  -4  227.98    7.90
   2  -1  -4  219.98   18.60
   2  -1  -4  222.18    8.30
   2  -1  -4  227.38    8.40
   2  -1  -4  224.98    8.30
  -2   1   3 1858.71   54.39
  -2   1   3 1889.41   41.10
  -2   1   3 1882.21   41.30
  -2   1   3 1910.51   41.60
  -2   1   3 1912.01   41.40
  -2   1   3 1916.51   41.30
   2  -1  -3 1897.51   41.10
   2  -1  -3 1956.60   41.40
   2  -1  -3 1923.51   41.50
   2  -1  -3 1892.91   42.10
   2  -1  -3 1927.61   41.50
   2  -1  -3 1946.61   41.20
   2  -1  -3 1987.50   55.09
  -2   1   2  538.25   13.40
  -2   1   2  532.05   13.40
  -2   1   2  536.85   13.40
  -2   1   2  547.65   13.60
  -2   1   2  542.65   21.90
   2  -1  -2  539.75   13.30
   2  -1  -2  539.35   13.30
   2  -1  -2  543.25   13.40
   2  -1  -2  539.05   13.60
   2  -1  -2  499.75   14.50
   2  -1  -2  549.05   13.60
   2  -1  -2  542.45   21.50
  -2   1   1  477.95   11.40
  -2   1   1  486.95   11.50
  -2   1   1  491.45   18.20
  -2   1   1  466.45   11.60
  -2   1   1  472.25   11.50
   2  -1  -1  467.75   11.60
   2  -1  -1  490.35   11.60
   2  -1  -1  467.65   11.40
   2  -1  -1  472.25   17.90
   2  -1  -1  476.05   11.50
  -2   1   0  146.59    4.30
  -2   1   0  145.99    3.90
  -2   1   0  140.69    3.90
  -2   1   0  159.78    8.00
   2  -1   0  126.59    4.40
   2  -1   0  140.89    7.90
   2  -1   0  145.49    4.20
   2  -1   0  145.19    4.10
   2  -1   0  137.49    4.20
  -2   1  -1   94.49    5.00
  -2   1  -1   82.49    2.50
  -2   1  -1   83.79    2.40
   2  -1   1   88.59    4.80
   2  -1   1   82.09    2.50
   2  -1   1   81.59    3.30
  -2   1  -2  155.48    5.80
   2  -1   2  150.18    5.90
   2  -1   2  148.99    5.70
  -2   1  -3   23.30    3.20
   2  -1   3   25.80    3.30
   2  -1   3   23.70    3.10
  -2   1  -4   64.29    5.20
   2  -1   4   66.09    4.90
   2  -1   4   67.29    2.80
   2  -1   4   61.89    2.70
   2  -1   4   64.59    2.90
   2  -1   4   62.49    2.90
   2  -1   4   64.59    5.40
  -2   1  -5   50.89    6.50
   2  -1   5   51.09    2.90
   2  -1   5   46.60    3.50
   2  -1   5   51.99    3.10
   2  -1   5   53.09    6.20
   2  -1   5   49.00    5.20
   2  -1   5   46.30    3.70
  -2   1  -6  184.48   11.10
   2  -1   6  189.78    9.80
   2  -1   6  179.88    7.20
   2  -1   6  179.38    5.80
   2  -1   6  171.68   11.00
   2  -1   6  176.08    7.40
  -2   1  -7   75.59   10.30
   2  -1   7   73.29    7.10
   2  -1   7   67.39    9.40
   2  -1   7   73.59    6.70
   2  -1   7   72.89    9.10
  -2   1  -8    3.60    7.20
   2  -1   8    2.50    5.70
   2  -1   8    4.10    6.10
  -2   2  10   55.09   10.40
  -2   2   9   -7.40    6.70
  -2   2   9    7.30    5.80
  -2   2   9    5.00    9.10
  -2   2   9  -10.20    8.30
  -2   2   9    6.60    7.60
   2  -2  -9    9.20    8.00
   2  -2  -9   14.70    8.00
  -2   2   8  102.59   10.70
  -2   2   8  128.89    9.40
  -2   2   8  121.69   10.60
  -2   2   8   98.59   11.60
  -2   2   8  108.59    9.90
   2  -2  -8  118.19   10.90
   2  -2  -8  117.49   12.00
   2  -2  -8  137.59   10.00
   2  -2  -8  119.49   10.10
  -2   2   7    8.10   18.40
  -2   2   7    6.50    4.20
  -2   2   7   14.30    4.60
  -2   2   7   11.70    4.70
  -2   2   7   11.10    3.80
  -2   2   7   13.70    4.30
   2  -2  -7    7.90    5.00
   2  -2  -7   12.90    4.10
   2  -2  -7   11.40    3.00
   2  -2  -7   16.90    5.50
   2  -2  -7   10.00    3.70
   2  -2  -7   11.00    4.40
   2  -2  -7    3.80   16.90
  -2   2   6  318.77   12.30
  -2   2   6  330.27   12.30
  -2   2   6  312.77   12.00
  -2   2   6  349.87   12.60
  -2   2   6  332.67   12.30
  -2   2   6  334.17   29.90
   2  -2  -6  352.56   14.20
   2  -2  -6  317.37   12.00
   2  -2  -6  323.87   30.00
   2  -2  -6  282.97   14.80
   2  -2  -6  335.27   10.40
   2  -2  -6  340.87   11.10
   2  -2  -6  341.17   13.00
  -2   2   5    9.70   13.20
  -2   2   5   -1.00    2.30
  -2   2   5    4.60    2.40
  -2   2   5    1.20    2.60
  -2   2   5    5.90    2.20
  -2   2   5    4.00    2.30
   2  -2  -5    4.20    2.60
   2  -2  -5    0.80    2.50
   2  -2  -5    5.30    2.60
   2  -2  -5    6.60    2.40
   2  -2  -5    4.00    2.00
   2  -2  -5    4.60    2.70
  -2   2   4  552.64   15.40
  -2   2   4  554.64   15.20
  -2   2   4  535.15   15.10
  -2   2   4  535.85   27.70
  -2   2   4  535.35   15.10
  -2   2   4  545.05   15.40
   2  -2  -4  543.55   15.30
   2  -2  -4  560.14   28.80
   2  -2  -4  534.45   14.60
   2  -2  -4  524.55   15.40
   2  -2  -4  531.75   16.10
   2  -2  -4  557.24   14.70
   2  -2  -4  545.75   15.40
  -2   2   3  554.44   14.70
  -2   2   3  550.04   14.50
  -2   2   3  541.45   14.60
  -2   2   3  568.24   25.50
  -2   2   3  536.35   14.40
  -2   2   3  523.65   14.40
   2  -2  -3  536.35   14.50
   2  -2  -3  532.15   14.10
   2  -2  -3  541.15   15.00
   2  -2  -3  549.65   14.90
   2  -2  -3  523.45   14.10
   2  -2  -3  531.65   14.70
   2  -2  -3  527.05   24.30
  -2   2   2    8.50    2.10
  -2   2   2   10.50    2.20
  -2   2   2    9.90    2.00
  -2   2   2    6.40    5.00
  -2   2   2    7.30    1.80
   2  -2  -2    8.00    1.80
   2  -2  -2    7.80    2.00
   2  -2  -2    7.10    1.80
   2  -2  -2   10.50    2.20
   2  -2  -2    5.80    1.70
   2  -2  -2   13.60    5.20
  -2   2   1  822.02   18.70
  -2   2   1  818.62   18.80
  -2   2   1  820.62   18.50
  -2   2   1  832.42   18.60
  -2   2   1  839.62   27.00
   2  -2  -1  846.62   18.80
   2  -2  -1  802.42   18.80
   2  -2  -1  824.82   18.60
   2  -2  -1  826.92   18.60
  -2   2   0 2572.94   51.99
  -2   2   0 2545.05   51.99
  -2   2   0 2550.84   52.49
  -2   2   0 2798.92   59.89
   2  -2   0 2520.95   52.49
   2  -2   0 2488.55   52.19
   2  -2   0 2512.15   52.59
   2  -2   0 2712.23   59.69
  -2   2  -1   40.40    1.60
  -2   2  -1   44.30    4.00
  -2   2  -1   39.40    1.60
   2  -2   1   37.70    1.90
   2  -2   1   41.30    4.10
   2  -2   1   41.60    1.70
   2  -2   2  245.78    7.90
   2  -2   2  250.17    8.10
  -2   2  -3    9.60    2.40
   2  -2   3    3.50    1.90
   2  -2   3    4.10    1.60
  -2   2  -4  672.43   19.00
   2  -2   4  665.73   17.80
   2  -2   4  654.73   19.40
  -2   2  -5   16.80    4.30
   2  -2   5   10.50    3.20
   2  -2   5    9.70    1.90
   2  -2   5    9.40    2.00
   2  -2   5    7.60    3.50
  -2   2  -6  150.28   10.60
   2  -2   6  165.08   10.30
   2  -2   6  145.89    6.40
   2  -2   6  149.09    6.40
   2  -2   6  155.68    8.50
  -2   2  -7  113.09   10.90
   2  -2   7   94.49   11.80
   2  -2   7   88.59    6.50
   2  -2   7  104.99    9.20
   2  -2   7  103.99    7.20
  -2   2  -8   74.99   12.30
   2  -2   8   71.49   11.30
   2  -2   8   70.79    8.20
  -2   3   9   25.90    6.40
  -2   3   9   23.00   10.00
  -2   3   9   24.60    7.70
   2  -3  -9   32.80    9.10
   2  -3  -9   17.00    8.20
  -2   3   8   12.80    5.40
  -2   3   8   21.20    6.20
  -2   3   8   16.80    5.60
  -2   3   8   12.70    6.70
   2  -3  -8   12.10    6.40
   2  -3  -8    9.20    6.10
   2  -3  -8   15.10    3.70
   2  -3  -8   16.70    3.30
   2  -3  -8   17.20    6.00
  -2   3   7   77.39   21.10
  -2   3   7  102.79    9.00
  -2   3   7  132.29    9.50
  -2   3   7  127.39    9.70
  -2   3   7  114.59    8.60
  -2   3   7  119.19    8.40
   2  -3  -7  108.09    8.20
   2  -3  -7  113.89   10.20
   2  -3  -7  105.49    9.50
   2  -3  -7  102.69    7.70
   2  -3  -7  116.49   21.20
   2  -3  -7  115.89    6.40
  -2   3   6   53.39    6.10
  -2   3   6   57.19    6.30
  -2   3   6   63.09   16.60
  -2   3   6   56.19    6.40
  -2   3   6   47.70    6.20
  -2   3   6   43.20    6.30
   2  -3  -6   49.20    6.00
   2  -3  -6   40.40    5.70
   2  -3  -6   58.39   16.00
   2  -3  -6   54.39    6.30
   2  -3  -6   51.79    6.70
  -2   3   5  880.71   22.70
  -2   3   5  853.71   22.80
  -2   3   5  852.91   22.70
  -2   3   5  851.61   23.20
  -2   3   5  837.32   22.40
   2  -3  -5  860.81   23.00
   2  -3  -5  869.31   21.60
   2  -3  -5  872.71   21.80
   2  -3  -5  834.52   23.20
   2  -3  -5  859.51   22.60
  -2   3   4   51.59    4.70
  -2   3   4   38.50   10.70
  -2   3   4   59.49    4.60
  -2   3   4   48.10    4.60
  -2   3   4   44.90    4.40
  -2   3   4   49.40    4.40
   2  -3  -4   60.39    5.90
   2  -3  -4   42.60   11.40
   2  -3  -4   54.79    4.70
   2  -3  -4   58.59    4.90
   2  -3  -4   50.59    4.80
   2  -3  -4   61.69    5.00
   2  -3  -4   47.00    4.20
  -2   3   3 2341.57   50.29
  -2   3   3 2327.67   50.79
  -2   3   3 2310.97   50.19
  -2   3   3 2398.96   66.59
  -2   3   3 2326.17   50.19
  -2   3   3 2286.87   50.39
   2  -3  -3 2313.87   50.89
   2  -3  -3 2277.37   49.90
   2  -3  -3 2289.47   49.80
   2  -3  -3 2387.06   66.09
   2  -3  -3 2336.27   50.39
   2  -3  -3 2362.86   50.29
  -2   3   2    8.70    2.00
  -2   3   2    6.00    1.80
  -2   3   2    5.40    1.70
  -2   3   2   -2.80    4.60
  -2   3   2    3.80    1.60
   2  -3  -2    0.90    4.20
   2  -3  -2    8.80    1.70
   2  -3  -2   10.80    2.20
   2  -3  -2    4.20    1.70
   2  -3  -2    6.70    1.80
   2  -3  -2    5.90    1.70
  -2   3   1 3740.73   78.39
  -2   3   1 3814.82   78.29
  -2   3   1 3752.92   78.09
  -2   3   1 4076.99   90.59
  -2   3   1 3845.62   78.09
   2  -3  -1 3768.82   78.09
   2  -3  -1 3711.93   78.19
   2  -3  -1 4128.99   90.49
   2  -3  -1 3836.22   78.49
   2  -3  -1 3750.62   78.29
  -2   3   0   92.79    3.60
  -2   3   0   97.19    3.30
  -2   3   0   95.99    3.80
  -2   3   0   91.99    7.70
   2  -3   0   99.09    3.50
   2  -3   0   92.19    3.60
   2  -3   0   96.89    3.80
   2  -3   0   94.59    8.20
   2  -3   0   97.79    3.70
  -2   3  -1 3336.77   67.79
  -2   3  -1 3661.83   73.19
  -2   3  -1 3401.16   67.99
   2  -3   1 3494.05   73.49
   2  -3   1 3260.07   67.49
   2  -3   1 3287.97   67.99
   2  -3   1 3355.06   67.49
   2  -3   2  343.97   10.40
   2  -3   3  236.28    8.10
   2  -3   3  231.98    8.90
   2  -3   4  173.88    7.20
   2  -3   4  157.68    9.40
   2  -3   5  512.95   12.20
   2  -3   5  536.85   15.70
   2  -3   5  547.15   18.00
   2  -3   6  209.88    7.20
   2  -3   6  210.28   11.90
   2  -3   6  196.58    7.30
   2  -3   6  219.38    9.60
   2  -3   7   44.20    6.20
   2  -3   7   39.00    5.40
   2  -3   7   30.00    7.50
   2  -3   7   38.20    6.00
   2  -3   8    9.00    5.90
   2  -3   8    1.80    4.80
  -2   4   9    7.10    6.80
  -2   4   9    8.00    8.00
  -2   4   9   23.40    6.70
   2  -4  -9    5.10    8.60
   2  -4  -9    8.10    9.20
  -2   4   8   57.79    9.50
  -2   4   8   72.89   10.30
  -2   4   8   76.99   10.90
  -2   4   8   59.49    8.60
  -2   4   8   81.49   10.50
   2  -4  -8   77.49   11.30
   2  -4  -8   73.59   12.00
   2  -4  -8   82.99    6.30
   2  -4  -8   67.29    7.70
  -2   4   7   18.10    4.70
  -2   4   7   14.60    4.90
  -2   4   7   15.60    5.20
  -2   4   7   13.20    5.10
  -2   4   7    8.70    4.70
  -2   4   7   17.30   21.10
   2  -4  -7    4.20   19.20
   2  -4  -7   11.50    4.80
   2  -4  -7   11.10    4.50
   2  -4  -7    9.70    5.00
   2  -4  -7    8.00    5.40
   2  -4  -7   14.90    5.10
  -2   4   6   94.19    7.30
  -2   4   6   92.09    7.50
  -2   4   6   68.29    7.00
  -2   4   6   80.89    7.70
  -2   4   6  110.29   20.10
  -2   4   6   85.29    7.20
   2  -4  -6   85.49    6.70
   2  -4  -6   82.99    7.80
   2  -4  -6   94.89    7.90
   2  -4  -6   90.69    6.90
   2  -4  -6   79.09    6.00
   2  -4  -6  102.29   20.30
   2  -4  -6   86.09    8.20
  -2   4   5   30.50    5.00
  -2   4   5   10.40   23.10
  -2   4   5   33.10    4.80
  -2   4   5   33.70    4.90
  -2   4   5   30.00    4.40
   2  -4  -5   33.20    5.00
   2  -4  -5   35.00    5.40
   2  -4  -5   26.40    3.90
   2  -4  -5   22.60   12.20
   2  -4  -5   39.20    4.90
   2  -4  -5   28.00    4.50
   2  -4  -5   36.10    4.80
  -2   4   4  147.69    7.10
  -2   4   4  135.99    7.10
  -2   4   4  147.29    6.90
  -2   4   4  144.59   19.50
  -2   4   4  148.59    7.30
  -2   4   4  143.79    7.50
   2  -4  -4  135.09    6.80
   2  -4  -4  142.59    7.20
   2  -4  -4  144.49    7.50
   2  -4  -4  153.88   20.20
   2  -4  -4  144.29    7.80
   2  -4  -4  150.38    6.70
   2  -4  -4  150.98    7.20
  -2   4   3    7.10    1.90
  -2   4   3    8.00    2.00
  -2   4   3    3.20    2.00
  -2   4   3    6.00    2.20
  -2   4   3    2.20   12.10
   2  -4  -3    7.80    6.80
   2  -4  -3    9.40    2.50
   2  -4  -3    1.00    2.60
   2  -4  -3    7.50    2.30
   2  -4  -3    5.00    2.00
   2  -4  -3    6.00    1.80
  -2   4   2   88.69    4.60
  -2   4   2   86.99    4.70
  -2   4   2   82.39    4.60
  -2   4   2   88.49   12.40
  -2   4   2   84.69    4.60
   2  -4  -2   83.89    4.60
   2  -4  -2   90.39    4.50
   2  -4  -2   89.99    5.30
   2  -4  -2   86.59    4.70
   2  -4  -2   92.79   11.30
   2  -4  -2   90.69    4.70
  -2   4   1  611.84   24.80
  -2   4   1  631.94   15.30
  -2   4   1  638.24   15.60
  -2   4   1  641.24   15.50
   2  -4  -1  632.94   15.60
   2  -4  -1  638.84   15.70
   2  -4  -1  645.14   24.80
   2  -4  -1  614.04   15.30
   2  -4  -1  624.54   15.60
   2  -4  -1  639.44   16.30
  -2   4   0  799.22   18.20
  -2   4   0  799.82   17.80
  -2   4   0  814.22   26.00
  -2   4   0  798.82   17.60
   2  -4   0  784.82   18.20
   2  -4   0  829.02   18.20
   2  -4   0  781.92   18.20
   2  -4   0  801.02   18.20
   2  -4   0  803.42   26.60
   2  -4   1   -1.40    3.30
   2  -4   1   -3.10    3.70
   2  -4   1    1.00    0.90
   2  -4   1    3.80    1.10
   2  -4   2  797.12   20.50
   2  -4   2  813.42   17.20
   2  -4   2  830.72   17.20
   2  -4   2  833.42   20.70
   2  -4   3  214.18    7.60
   2  -4   3  204.38    8.60
   2  -4   4 1046.90   24.90
   2  -4   4 1014.20   27.10
   2  -4   5   44.00    6.30
   2  -4   5   43.60    4.70
   2  -4   6  390.26   16.50
   2  -4   6  386.26   10.50
   2  -4   6  368.26   10.60
   2  -4   6  401.16   13.20
   2  -4   7   -1.00    3.80
   2  -4   7    2.50    3.80
   2  -4   7   -3.20    3.20
   2  -4   8   50.39    7.20
   2  -4   8   50.79    7.70
  -2   5   9   14.00    7.20
  -2   5   9   11.30    8.00
  -2   5   9    7.80    7.50
   2  -5  -9   19.30    8.40
   2  -5  -9   13.70   10.10
  -2   5   8   26.50    6.10
  -2   5   8   41.90    6.40
  -2   5   8   36.90    7.70
  -2   5   8   20.10    7.10
  -2   5   8   29.50    8.20
   2  -5  -8   32.10    6.10
   2  -5  -8   23.30    7.80
   2  -5  -8   24.90    4.50
   2  -5  -8   26.70    7.20
   2  -5  -8   23.90    7.50
  -2   5   7  242.38   12.70
  -2   5   7  264.97   33.20
  -2   5   7  257.27   13.70
  -2   5   7  260.87   12.80
  -2   5   7  270.97   12.60
  -2   5   7  283.17   13.30
   2  -5  -7  258.77   13.20
   2  -5  -7  288.27   14.90
   2  -5  -7  291.37   14.10
   2  -5  -7  281.97   11.00
   2  -5  -7  195.98   26.80
   2  -5  -7  236.48   11.90
  -2   5   6   32.80    5.00
  -2   5   6   49.50    6.90
  -2   5   6   33.50   18.30
  -2   5   6   39.50    5.50
  -2   5   6   34.30    5.50
  -2   5   6   26.00    5.40
   2  -5  -6   38.30    6.80
   2  -5  -6   30.80    5.10
   2  -5  -6   41.00    5.60
   2  -5  -6   29.70   17.30
   2  -5  -6   32.80    5.10
  -2   5   5  405.46   14.20
  -2   5   5  415.66   15.20
  -2   5   5  427.16   14.30
  -2   5   5  424.16   14.50
  -2   5   5  466.35   33.90
  -2   5   5  429.96   14.50
   2  -5  -5  417.06   13.40
   2  -5  -5  413.16   14.20
   2  -5  -5  431.46   13.90
   2  -5  -5  444.86   31.80
   2  -5  -5  399.86   15.00
   2  -5  -5  400.96   14.00
   2  -5  -5  414.86   15.30
  -2   5   4   46.70    4.40
  -2   5   4   46.40    4.60
  -2   5   4   49.00    4.70
  -2   5   4   42.40   13.00
  -2   5   4   47.30    4.90
  -2   5   4   35.80    4.70
   2  -5  -4   49.70    4.90
   2  -5  -4   50.69    4.80
   2  -5  -4   45.90    4.50
   2  -5  -4   43.80    5.50
   2  -5  -4   57.39   14.40
   2  -5  -4   45.20    4.70
  -2   5   3  690.13   18.60
  -2   5   3  680.53   18.60
  -2   5   3  681.93   18.70
  -2   5   3  705.63   18.60
  -2   5   3  720.13   19.80
  -2   5   3  698.03   33.10
   2  -5  -3  678.23   18.50
   2  -5  -3  706.33   18.90
   2  -5  -3  698.53   31.60
   2  -5  -3  702.93   19.70
   2  -5  -3  687.53   18.40
   2  -5  -3  706.43   18.30
  -2   5   2  271.57    9.90
  -2   5   2  278.47    9.50
  -2   5   2  270.37    9.10
  -2   5   2  272.57    9.10
  -2   5   2  274.77    9.20
  -2   5   2  272.67   19.50
   2  -5  -2  268.47    9.20
   2  -5  -2  280.17    9.00
   2  -5  -2  269.77    9.30
   2  -5  -2  279.57    9.30
   2  -5  -2  270.97   10.00
   2  -5  -2  296.07   18.80
  -2   5   1  850.01   20.40
  -2   5   1  826.62   31.00
  -2   5   1  848.12   20.10
  -2   5   1  825.12   19.70
  -2   5   1  846.52   20.10
   2  -5  -1  854.81   20.00
   2  -5  -1  802.52   20.10
   2  -5  -1  832.82   30.90
   2  -5  -1  844.92   20.20
   2  -5  -1  834.62   20.10
   2  -5  -1  834.12   21.00
  -2   5   0  204.58    6.30
  -2   5   0  200.38   12.60
  -2   5   0  200.78    6.10
  -2   5   0  195.88    6.50
   2  -5   0  200.68    6.60
   2  -5   0  208.58   14.00
   2  -5   0  193.08    6.50
   2  -5   0  192.18    6.50
   2  -5   0  209.48    6.60
  -2   5  -1 1314.67   27.90
  -2   5  -1 1291.97   27.60
   2  -5   1 1274.47   27.70
   2  -5   1 1275.27   27.70
   2  -5   1 1264.17   27.70
   2  -5   1 1302.17   36.20
   2  -5   1 1329.87   27.60
   2  -5   1 1258.67   35.30
  -2   5  -2  193.28    5.40
  -2   5  -2  189.88    5.20
   2  -5   2  202.08    5.50
   2  -5   2  197.28    5.50
   2  -5   2  198.88    5.50
   2  -5   2  193.38   10.40
   2  -5   2  189.88   10.80
   2  -5   2  203.18    6.30
   2  -5   3  616.54   17.80
   2  -5   4   15.00    2.70
   2  -5   4   13.50    3.50
   2  -5   5  516.05   18.20
   2  -5   5  551.24   15.20
   2  -5   5  523.05   12.30
   2  -5   6    2.00    5.30
   2  -5   6    4.90    3.20
   2  -5   6    2.10    2.30
   2  -5   7   59.79    7.10
   2  -5   7   70.19    5.80
   2  -5   7   73.79    6.60
   2  -5   8   -0.50    5.10
  -2   6   9  -11.90    7.90
  -2   6   9   25.50    8.50
  -2   6   9    8.40    8.20
   2  -6  -9   10.00    9.00
  -2   6   8  101.59   11.30
  -2   6   8  107.79   12.00
  -2   6   8   80.39   11.30
  -2   6   8   91.69   13.30
  -2   6   8   91.09   10.40
   2  -6  -8   83.49   13.60
   2  -6  -8  104.09   14.90
   2  -6  -8   70.29   11.60
   2  -6  -8  107.49   11.30
  -2   6   7   53.29    8.10
  -2   6   7   34.80    6.60
  -2   6   7   44.00    7.40
  -2   6   7   39.90    6.60
  -2   6   7   31.80   25.00
   2  -6  -7   49.10   22.70
   2  -6  -7   49.40    7.70
   2  -6  -7   28.20    6.20
   2  -6  -7   37.70    6.90
   2  -6  -7   43.80    6.40
   2  -6  -7   59.09    8.50
  -2   6   6   92.59    8.50
  -2   6   6   97.69    9.20
  -2   6   6   92.39    8.60
  -2   6   6  132.89   14.20
  -2   6   6   66.79   21.50
  -2   6   6  117.49    8.70
   2  -6  -6   96.89    9.60
   2  -6  -6  100.59   21.40
   2  -6  -6  100.89    8.30
   2  -6  -6   79.79    8.00
   2  -6  -6  108.99    9.00
   2  -6  -6  104.89    8.10
   2  -6  -6   94.49    7.60
  -2   6   5   99.09    7.00
  -2   6   5  106.29    7.80
  -2   6   5  112.79    7.50
  -2   6   5  107.69    8.50
  -2   6   5  117.09    7.80
  -2   6   5   98.19   19.40
   2  -6  -5  101.39   18.30
   2  -6  -5  115.49    7.70
   2  -6  -5  107.59    7.50
   2  -6  -5  103.79    6.90
   2  -6  -5  114.69    7.70
   2  -6  -5  104.79    8.50
   2  -6  -5  106.79    8.30
  -2   6   4  252.07   10.30
  -2   6   4  245.28   10.30
  -2   6   4  259.07   11.10
  -2   6   4  266.87   26.50
  -2   6   4  267.07   10.40
  -2   6   4  232.68   12.60
   2  -6  -4  252.77   26.60
   2  -6  -4  257.37   10.10
   2  -6  -4  256.47   10.40
   2  -6  -4  268.97    9.90
   2  -6  -4  256.47   10.40
  -2   6   3    9.20    2.60
  -2   6   3   11.60    3.00
  -2   6   3   -0.10    9.70
  -2   6   3    9.20    2.80
  -2   6   3    6.40    2.80
  -2   6   3    9.10    2.70
   2  -6  -3   29.70   14.50
   2  -6  -3    7.30    2.60
   2  -6  -3    8.60    2.60
   2  -6  -3   11.70    2.70
   2  -6  -3    5.70    2.40
   2  -6  -3   11.40    3.60
  -2   6   2 1440.56   33.00
  -2   6   2 1418.46   34.30
  -2   6   2 1466.25   33.40
  -2   6   2 1443.66   33.50
  -2   6   2 1414.76   33.10
  -2   6   2 1426.16   49.00
   2  -6  -2 1429.16   33.30
   2  -6  -2 1445.56   33.00
   2  -6  -2 1432.86   33.20
   2  -6  -2 1425.86   34.50
   2  -6  -2 1420.86   48.00
  -2   6   1   69.69    4.30
  -2   6   1   76.69   12.00
  -2   6   1   70.29    4.20
  -2   6   1   72.99    4.40
  -2   6   1   72.79    4.60
   2  -6  -1   58.49    9.10
   2  -6  -1   75.69    4.60
   2  -6  -1   75.19    4.40
   2  -6  -1   72.69    4.40
   2  -6  -1   70.09    4.30
   2  -6  -1   63.89    4.90
  -2   6   0   14.70    2.30
  -2   6   0   15.20    2.50
  -2   6   0   15.10    2.30
  -2   6   0   19.80    2.90
   2  -6   0   17.20    2.50
   2  -6   0   17.30    2.70
   2  -6   0   17.40    2.30
   2  -6   0   17.50    2.50
   2  -6   0   14.40    6.70
  -2   6  -1   70.89    4.00
  -2   6  -1   73.89    2.80
  -2   6  -1   64.29    3.50
   2  -6   1   78.49   10.40
   2  -6   1   69.29    3.70
   2  -6   1   67.69    3.70
   2  -6   1   73.29    3.90
   2  -6   1   68.59    3.90
   2  -6   1   71.69   10.60
  -2   6  -2 1947.31   40.00
  -2   6  -2 1973.00   40.40
   2  -6   2 1968.40   49.50
   2  -6   2 1914.41   48.60
   2  -6   2 1904.31   40.30
   2  -6   2 1941.91   40.20
   2  -6   2 1863.21   40.30
   2  -6   2 1935.31   40.30
   2  -6   3  462.85   11.00
   2  -6   3  456.75   16.70
   2  -6   3  478.45   10.90
   2  -6   3  435.66   16.90
   2  -6   3  466.45   11.00
   2  -6   3  449.76   16.60
   2  -6   3  456.45   10.80
   2  -6   4  601.84   19.00
   2  -6   4  594.64   13.70
   2  -6   4  613.74   16.20
   2  -6   4  604.14   13.90
   2  -6   5    4.60    1.90
   2  -6   5    2.40    2.00
   2  -6   5    2.70    2.20
   2  -6   5   -2.20    4.10
   2  -6   6  384.46   10.90
   2  -6   6  392.26   17.00
   2  -6   6  406.76   11.10
   2  -6   6  424.26   12.90
   2  -6   7    2.90    4.10
   2  -6   7   -1.10    3.80
   2  -6   7   -4.60    3.40
  -2   7   9   10.20    8.10
  -2   7   9    0.10    8.30
  -2   7   9    0.30    9.00
   2  -7  -9   -7.50    9.60
  -2   7   8   -5.60    6.70
  -2   7   8    0.40    6.40
  -2   7   8    4.20    7.20
  -2   7   8    5.50    6.60
   2  -7  -8    0.30    6.80
   2  -7  -8   -7.90    5.40
   2  -7  -8   15.40    7.20
   2  -7  -8   -6.80    6.60
   2  -7  -8    8.70    9.10
  -2   7   7  169.98   11.90
  -2   7   7  188.78   12.60
  -2   7   7  151.88   30.60
  -2   7   7  182.68   11.90
  -2   7   7  193.48   12.30
  -2   7   7  170.08   12.50
   2  -7  -7  175.78   10.90
   2  -7  -7  187.58   12.00
   2  -7  -7  151.38   11.30
   2  -7  -7  166.38   28.60
   2  -7  -7  169.58   14.00
   2  -7  -7  211.18   12.10
  -2   7   6   -4.50    4.30
  -2   7   6   -2.20    4.60
  -2   7   6    3.10    5.10
  -2   7   6  -13.10   20.40
  -2   7   6   -2.10    4.60
  -2   7   6    4.20    5.80
   2  -7  -6   -4.60    4.50
   2  -7  -6   -2.40    4.20
   2  -7  -6   12.90   19.60
   2  -7  -6    2.60    4.20
   2  -7  -6    2.70    5.00
  -2   7   5  191.68   25.50
  -2   7   5  205.28   10.80
  -2   7   5  203.28   10.20
  -2   7   5  235.98   11.20
  -2   7   5  220.78   11.80
  -2   7   5  218.78   11.00
   2  -7  -5  210.98   10.70
   2  -7  -5  221.38   10.40
   2  -7  -5  218.28   11.90
   2  -7  -5  218.48   10.40
   2  -7  -5  252.77   32.10
   2  -7  -5  217.28   10.60
  -2   7   4    1.70    2.60
  -2   7   4   -3.70    2.80
  -2   7   4   -0.10    2.90
  -2   7   4  -17.40   13.80
  -2   7   4    6.20    3.40
  -2   7   4    4.70    2.90
   2  -7  -4    7.40   14.00
   2  -7  -4    0.70    2.70
   2  -7  -4    1.80    2.90
   2  -7  -4    5.20    4.10
   2  -7  -4    0.10    2.50
  -2   7   3 1127.79   28.60
  -2   7   3 1144.29   28.60
  -2   7   3 1133.39   29.80
  -2   7   3 1139.69   28.70
  -2   7   3 1131.39   28.50
   2  -7  -3 1129.69   28.40
   2  -7  -3 1184.38   28.50
   2  -7  -3 1147.99   28.60
   2  -7  -3 1153.78   30.20
   2  -7  -3 1169.68   47.10
   2  -7  -3 1136.99   28.80
  -2   7   2  155.18   22.30
  -2   7   2  150.08    7.30
  -2   7   2  136.79    7.00
  -2   7   2  138.89    6.80
  -2   7   2  151.18    7.90
  -2   7   2  154.78    7.40
   2  -7  -2  148.09    7.10
   2  -7  -2  146.89    7.20
   2  -7  -2  139.09   17.00
   2  -7  -2  145.49    8.20
   2  -7  -2  151.48    7.40
   2  -7  -2  137.79    6.80
  -2   7   1 1558.24   35.30
  -2   7   1 1585.84   36.10
  -2   7   1 1545.45   35.70
  -2   7   1 1602.34   35.90
   2  -7  -1 1623.04   51.69
   2  -7  -1 1626.34   36.00
   2  -7  -1 1575.34   37.30
   2  -7  -1 1557.84   35.80
   2  -7  -1 1570.24   36.00
  -2   7   0  604.24   16.10
  -2   7   0  628.84   15.60
  -2   7   0  615.94   15.80
  -2   7   0  597.04   15.00
   2  -7   0  613.04   15.90
   2  -7   0  557.74   31.10
   2  -7   0  602.54   16.90
   2  -7   0  557.94   25.80
   2  -7   0  603.74   15.90
   2  -7   0  629.94   15.90
   2  -7   0  588.04   15.80
  -2   7  -1  348.47   10.30
  -2   7  -1  348.77    9.00
  -2   7  -1  343.17    8.90
  -2   7  -1  345.77   10.00
   2  -7   1  356.46   10.20
   2  -7   1  361.66   19.80
   2  -7   1  359.06   19.20
   2  -7   1  360.36   10.20
   2  -7   1  326.77   10.10
   2  -7   1  334.07   10.10
  -2   7  -2  141.39    5.30
  -2   7  -2  148.59    5.80
   2  -7   2  158.38   13.90
   2  -7   2  145.89    5.50
   2  -7   2  148.99    5.60
   2  -7   2  150.38    5.60
   2  -7   2  144.79    5.70
   2  -7   2  170.88   13.40
  -2   7  -3  500.55   11.90
  -2   7  -3  458.15   12.00
   2  -7   3  511.65   12.20
   2  -7   3  489.45   12.30
   2  -7   3  491.25   20.00
   2  -7   3  503.55   12.40
   2  -7   3  495.45   16.20
   2  -7   3  495.25   20.20
   2  -7   3  504.55   12.20
   2  -7   4  179.48    9.70
   2  -7   4  165.88    5.90
   2  -7   4  185.38    7.50
   2  -7   4  172.08    6.10
   2  -7   5   16.70    5.10
   2  -7   5    9.70    2.40
   2  -7   5    6.00    2.30
   2  -7   5    5.80    2.60
   2  -7   6    2.20    2.90
   2  -7   6   -2.80    6.40
   2  -7   6   -0.10    2.90
   2  -7   6    3.70    2.80
   2  -7   7   27.30    4.20
   2  -7   7   36.50    4.40
  -2   8   9    4.00    8.80
  -2   8   9    5.90   10.30
  -2   8   9   -9.20    8.80
   2  -8  -9    3.90   10.30
  -2   8   8   43.20    7.70
  -2   8   8   32.10    8.00
  -2   8   8   35.10    9.10
  -2   8   8   28.40    7.60
   2  -8  -8   34.90    8.30
   2  -8  -8   40.30    8.50
   2  -8  -8   27.20    6.90
   2  -8  -8   33.00    7.60
  -2   8   7   12.20    7.20
  -2   8   7   12.90    5.90
  -2   8   7   -3.60    6.40
  -2   8   7   -4.40    6.10
  -2   8   7    2.10    5.10
   2  -8  -7   44.50   29.80
   2  -8  -7   -8.80    5.50
   2  -8  -7   -3.90    6.10
   2  -8  -7   -2.90    7.10
   2  -8  -7    4.70    6.40
   2  -8  -7    3.20    5.90
   2  -8  -7    3.10    6.10
  -2   8   6   54.89    8.70
  -2   8   6   36.10    6.20
  -2   8   6   48.20    8.10
  -2   8   6   41.10    9.30
  -2   8   6   29.50   24.10
   2  -8  -6   45.80    6.50
   2  -8  -6   46.60    7.50
   2  -8  -6   48.90    8.00
   2  -8  -6   34.70    5.90
   2  -8  -6   31.20   23.50
   2  -8  -6   35.30    6.00
  -2   8   5   -0.60    3.90
  -2   8   5    5.00    4.10
  -2   8   5    3.50    4.30
  -2   8   5   13.90   16.40
  -2   8   5    6.00    4.20
  -2   8   5    4.00    3.90
   2  -8  -5   -2.80    3.90
   2  -8  -5   -0.60    3.90
   2  -8  -5    6.00    4.00
   2  -8  -5   -7.70   18.50
   2  -8  -5   -0.20    3.90
  -2   8   4  218.08   11.40
  -2   8   4  220.18   28.40
  -2   8   4  233.88   10.50
  -2   8   4  217.38   10.40
  -2   8   4  229.48   10.50
  -2   8   4  233.08   10.80
   2  -8  -4  202.88   30.60
   2  -8  -4  233.48   10.50
   2  -8  -4  218.88   10.30
   2  -8  -4  234.28   11.70
   2  -8  -4  216.78   10.10
  -2   8   3    3.60    2.50
  -2   8   3    2.70    2.70
  -2   8   3   16.00   16.80
  -2   8   3    0.50    2.70
  -2   8   3    5.50    3.10
  -2   8   3    3.60    2.90
   2  -8  -3    2.90   12.40
   2  -8  -3    0.20    3.10
   2  -8  -3    1.50    2.90
   2  -8  -3   -0.60    2.30
   2  -8  -3    2.50    2.70
  -2   8   2 3369.16   75.79
  -2   8   2 3471.85   73.89
  -2   8   2 3479.15   74.69
  -2   8   2 3472.25   74.39
  -2   8   2 3402.56   74.19
   2  -8  -2 3573.74   96.39
   2  -8  -2 3467.05   75.99
   2  -8  -2 3452.75   74.29
   2  -8  -2 3440.66   74.39
   2  -8  -2 3549.74   74.39
  -2   8   1    9.30    2.60
  -2   8   1    2.60    2.20
  -2   8   1    2.50    2.70
  -2   8   1    1.60    2.10
   2  -8  -1    3.00    2.70
   2  -8  -1    5.90    2.50
   2  -8  -1    0.50    2.20
   2  -8  -1    2.10    2.20
   2  -8  -1    6.90    2.70
   2  -8  -1    0.30    9.10
  -2   8   0  140.19    6.90
  -2   8   0  142.19    6.40
  -2   8   0  150.68    6.40
  -2   8   0  141.29    6.00
   2  -8   0  132.79    6.30
   2  -8   0  181.08   25.90
   2  -8   0  136.29    6.40
   2  -8   0  147.59   16.00
   2  -8   0  139.39    6.60
   2  -8   0  131.19    6.50
   2  -8   0  140.69    7.60
  -2   8  -1    4.00    2.20
  -2   8  -1    1.60    1.90
  -2   8  -1    0.00    1.50
  -2   8  -1    4.00    1.70
   2  -8   1    2.30    8.00
   2  -8   1    1.00    1.60
   2  -8   1    3.60    1.90
   2  -8   1    3.50    2.10
   2  -8   1    4.30    2.00
   2  -8   1    9.20    7.90
   2  -8   1    9.50    2.60
  -2   8  -2 1572.24   34.20
  -2   8  -2 1581.64   34.00
   2  -8   2 1495.65   46.50
   2  -8   2 1571.44   34.20
   2  -8   2 1527.15   45.90
   2  -8   2 1492.75   35.10
   2  -8   2 1571.14   34.20
   2  -8   2 1529.55   34.20
  -2   8  -3   38.40    3.10
  -2   8  -3   36.40    3.70
   2  -8   3   35.90    9.00
   2  -8   3   37.50    3.60
   2  -8   3   37.00    9.90
   2  -8   3   35.10    3.40
   2  -8   3   30.40    3.50
   2  -8   3   35.80    5.40
   2  -8   3   33.60    3.50
   2  -8   4   48.70    4.00
   2  -8   4   47.10    9.40
   2  -8   4   33.80    8.60
   2  -8   4   52.59    6.80
   2  -8   4   41.80    4.00
   2  -8   4   48.40    3.60
   2  -8   4   38.80    3.30
   2  -8   5   36.10    6.10
   2  -8   5   41.70    4.50
   2  -8   5   38.40    4.70
   2  -8   5   50.19    4.40
   2  -8   6   73.69   10.90
   2  -8   6   65.09    5.70
   2  -8   6   64.89    5.30
   2  -8   6   62.59    5.80
   2  -8   7   -1.60    3.80
   2  -8   7   -2.10    6.80
  -2   9   9  -14.80   10.40
  -2   9   9   -0.30    9.40
  -2   9   8   -6.50    7.60
  -2   9   8    9.10    7.30
  -2   9   8   10.90    8.00
   2  -9  -8   16.00   11.00
   2  -9  -8   21.40    8.90
   2  -9  -8   13.00    6.90
   2  -9  -8   27.50   12.00
  -2   9   7   78.79    9.70
  -2   9   7   79.29   11.90
  -2   9   7   70.09   11.60
  -2   9   7   66.99    9.70
  -2   9   7   78.49   11.30
   2  -9  -7   84.29   10.10
   2  -9  -7   71.99   11.70
   2  -9  -7   71.19    8.70
   2  -9  -7   68.49   11.10
   2  -9  -7   88.29   14.30
   2  -9  -7   58.99   36.00
  -2   9   6    5.80    5.40
  -2   9   6    7.20    5.00
  -2   9   6    5.50    5.10
  -2   9   6    4.80    6.00
   2  -9  -6    4.60    5.60
   2  -9  -6    8.60    5.30
   2  -9  -6   14.40    6.30
   2  -9  -6   -3.70    9.80
   2  -9  -6    3.60    5.50
   2  -9  -6   17.90   23.90
   2  -9  -6    7.50    5.70
  -2   9   5   50.59    7.20
  -2   9   5   63.69    8.80
  -2   9   5   67.79    8.80
  -2   9   5   63.69    8.80
  -2   9   5   57.59    7.70
   2  -9  -5   72.59    8.00
   2  -9  -5   71.39    8.90
   2  -9  -5   79.79    8.00
   2  -9  -5   66.99    7.90
   2  -9  -5   74.69   23.70
   2  -9  -5   61.99    7.80
  -2   9   4   11.30    4.40
  -2   9   4   19.30    4.80
  -2   9   4   20.30    4.80
  -2   9   4   26.70    5.10
  -2   9   4   18.80    4.40
   2  -9  -4   27.10    4.90
   2  -9  -4   17.60    4.70
   2  -9  -4   27.00   18.80
   2  -9  -4   23.90    4.60
   2  -9  -4   16.20    4.20
  -2   9   3  699.13   20.80
  -2   9   3  739.53   21.40
  -2   9   3  692.23   22.20
  -2   9   3  707.23   20.50
  -2   9   3  704.53   20.90
   2  -9  -3  705.53   22.30
   2  -9  -3  725.83   20.70
   2  -9  -3  771.52   42.80
   2  -9  -3  711.03   20.80
   2  -9  -3  721.83   21.00
  -2   9   2    5.90    3.10
  -2   9   2   12.50    3.40
  -2   9   2   11.60    3.00
  -2   9   2    7.90    2.90
  -2   9   2    4.20    2.90
   2  -9  -2    8.30    3.10
   2  -9  -2    5.90    3.10
   2  -9  -2   10.30    3.10
   2  -9  -2    6.70    2.80
   2  -9  -2   29.50   12.30
   2  -9  -2    5.50    3.10
  -2   9   1 1601.34   36.70
  -2   9   1 1598.14   37.30
  -2   9   1 1608.34   37.40
  -2   9   1 1583.64   37.60
   2  -9  -1 1638.14   37.60
   2  -9  -1 1562.14   55.39
   2  -9  -1 1603.34   55.29
   2  -9  -1 1650.83   37.60
   2  -9  -1 1578.84   37.70
   2  -9  -1 1603.84   39.00
   2  -9  -1 1536.95   37.30
  -2   9   0   54.09    4.40
  -2   9   0   52.09    5.40
  -2   9   0   48.90    4.40
   2  -9   0   58.49    5.80
   2  -9   0   38.00   10.60
   2  -9   0   52.49    4.80
   2  -9   0   49.70    4.70
   2  -9   0   58.19    4.60
   2  -9   0   46.60   10.90
   2  -9   0   48.80    4.50
  -2   9  -1  689.83   17.90
  -2   9  -1  670.63   16.40
  -2   9  -1  684.43   16.80
   2  -9   1  716.43   18.20
   2  -9   1  687.43   19.30
   2  -9   1  697.33   18.20
   2  -9   1  679.93   18.10
   2  -9   1  645.94   17.80
   2  -9   1  638.34   30.50
   2  -9   1  643.94   31.20
  -2   9  -2    9.40    2.50
  -2   9  -2   10.20    2.80
   2  -9   2   -0.70    8.90
   2  -9   2    7.70    3.00
   2  -9   2    7.50    2.50
   2  -9   2    8.10    3.20
   2  -9   2    4.60    9.50
   2  -9   2   11.40    2.90
   2  -9   2   11.10    2.60
  -2   9  -3  300.77    9.00
  -2   9  -3  310.37    9.70
   2  -9   3  308.77   11.20
   2  -9   3  315.57   10.00
   2  -9   3  327.77    9.90
   2  -9   3  292.17   12.70
   2  -9   3  312.27   21.90
   2  -9   3  309.27    9.80
   2  -9   3  278.87   20.90
   2  -9   3  317.27    9.80
  -2   9  -4   19.60    2.60
   2  -9   4   18.10    3.30
   2  -9   4   27.60   10.40
   2  -9   4   18.10    2.80
   2  -9   4    9.00    4.70
   2  -9   4   16.40    3.00
   2  -9   4   19.10    3.00
   2  -9   4   16.10   10.40
   2  -9   5   30.50    3.90
   2  -9   5   36.00    4.70
   2  -9   5   20.90    6.40
   2  -9   5   31.50    3.70
   2  -9   6   10.20    3.30
   2  -9   6   11.60    3.50
   2  -9   6    8.10    3.90
   2  -9   7   22.50    5.30
  -2  10   8   34.30    8.40
  -2  10   8   18.00    8.50
  -2  10   8   37.20    8.90
   2 -10  -8   27.90   10.20
   2 -10  -8   23.00    7.90
   2 -10  -8   23.10    8.60
  -2  10   7    0.50    6.60
  -2  10   7    8.20    6.70
  -2  10   7    7.60    8.30
  -2  10   7   -3.10    6.80
   2 -10  -7   -3.40    7.00
   2 -10  -7   -0.60    7.90
   2 -10  -7    8.00    6.10
   2 -10  -7    4.80    6.50
  -2  10   6   20.30    6.50
  -2  10   6   24.50    7.20
  -2  10   6   19.10    6.50
  -2  10   6   11.60    6.80
  -2  10   6   18.10    6.20
   2 -10  -6   22.40    7.10
   2 -10  -6   12.90    6.90
   2 -10  -6   32.30   12.40
   2 -10  -6   16.30   28.80
   2 -10  -6   18.90    7.00
   2 -10  -6   19.20    6.00
  -2  10   5   39.80    7.20
  -2  10   5   30.40    6.20
  -2  10   5   31.70    6.60
  -2  10   5   40.40    6.10
  -2  10   5   38.80    8.40
   2 -10  -5   27.20   24.80
   2 -10  -5   42.20    6.70
   2 -10  -5   32.30    6.40
   2 -10  -5   48.70    7.60
   2 -10  -5   31.70    6.10
   2 -10  -5   35.50    6.90
  -2  10   4   12.30    5.30
  -2  10   4    5.40    4.40
  -2  10   4    6.40    5.00
  -2  10   4   13.00    4.50
   2 -10  -4   24.10   19.10
   2 -10  -4   -0.20    4.20
   2 -10  -4    4.00    3.80
   2 -10  -4    2.00    4.60
   2 -10  -4   11.00    4.20
   2 -10  -4    6.10    4.30
  -2  10   3   19.80    4.70
  -2  10   3   35.80    5.50
  -2  10   3   23.60    4.90
  -2  10   3   27.10    4.50
  -2  10   3   29.40    4.80
   2 -10  -3   32.90    5.60
   2 -10  -3   33.50    5.40
   2 -10  -3   33.70    6.10
   2 -10  -3   28.70    4.50
   2 -10  -3   28.70   17.50
   2 -10  -3   41.90    6.40
  -2  10   2  198.08    9.70
  -2  10   2  190.18   10.70
  -2  10   2  186.28    8.90
  -2  10   2  180.08    9.30
   2 -10  -2  169.88   25.90
   2 -10  -2  196.38   10.60
   2 -10  -2  215.08   28.30
   2 -10  -2  202.48    9.40
   2 -10  -2  191.28   10.00
   2 -10  -2  210.38    9.40
  -2  10   1  383.46   13.30
  -2  10   1  380.36   13.00
  -2  10   1  400.56   13.80
  -2  10   1  403.16   13.30
   2 -10  -1  403.86   13.70
   2 -10  -1  372.06   13.50
   2 -10  -1  403.06   13.70
   2 -10  -1  389.56   13.40
   2 -10  -1  389.06   29.40
   2 -10  -1  398.66   14.90
  -2  10   0  231.98    9.10
  -2  10   0  218.38    8.60
  -2  10   0  204.08   10.80
  -2  10   0  235.98    9.10
   2 -10   0  213.98   23.90
   2 -10   0  220.38    9.20
   2 -10   0  220.18   10.50
   2 -10   0  213.08   22.70
   2 -10   0  213.48    9.40
   2 -10   0  227.58    9.40
  -2  10  -1  181.48    7.10
  -2  10  -1  190.28    8.00
  -2  10  -1  187.18    7.30
   2 -10   1  179.38    8.10
   2 -10   1  180.38    8.10
   2 -10   1  188.78    9.40
   2 -10   1  162.08   21.80
   2 -10   1  187.38    8.20
   2 -10   1  186.58   21.50
   2 -10   1  191.38    8.20
  -2  10  -2  243.88    9.00
  -2  10  -2  231.88    9.40
   2 -10   2  216.78   22.40
   2 -10   2  236.48    9.10
   2 -10   2  236.48    9.20
   2 -10   2  235.38    9.20
   2 -10   2  244.08   22.50
   2 -10   2  239.18   10.40
   2 -10   2  230.98    9.10
  -2  10  -3  680.23   17.90
  -2  10  -3  664.73   17.20
   2 -10   3  680.63   18.30
   2 -10   3  706.43   32.30
   2 -10   3  660.73   32.10
   2 -10   3  679.13   19.30
   2 -10   3  699.23   18.00
   2 -10   3  720.23   18.00
   2 -10   3  712.73   18.40
  -2  10  -4  140.09    6.30
  -2  10  -4  130.59    5.60
   2 -10   4  118.49    9.50
   2 -10   4  129.79    8.20
   2 -10   4  149.49    6.50
   2 -10   4  129.49   20.70
   2 -10   4  110.69   15.40
   2 -10   4  132.49    6.40
   2 -10   4  141.59    7.10
   2 -10   4  137.99    7.20
   2 -10   5    0.90    3.70
   2 -10   5    4.70    3.40
   2 -10   5    4.00    2.80
   2 -10   5    2.30    2.50
   2 -10   5    3.50    2.80
   2 -10   5    5.20    3.70
   2 -10   5   -7.30    5.90
   2 -10   6   39.90    5.30
   2 -10   6   38.40    5.00
   2 -10   7    6.20    8.20
  -2  11   8    8.30    9.60
  -2  11   8   20.30    9.80
  -2  11   8   -0.70    9.30
   2 -11  -8    9.90    9.10
   2 -11  -8   29.90   11.50
   2 -11  -8   37.60   11.40
  -2  11   7   55.79   11.60
  -2  11   7   50.89    8.10
  -2  11   7   82.89   12.70
  -2  11   7   47.90    7.70
   2 -11  -7   45.40    9.50
   2 -11  -7   55.89    8.20
   2 -11  -7   59.19   10.20
   2 -11  -7   50.99    9.10
  -2  11   6    1.70    6.50
  -2  11   6    5.90    6.40
  -2  11   6  -15.80   11.80
  -2  11   6   -4.40    7.60
  -2  11   6    7.60    6.10
   2 -11  -6   14.90    7.10
   2 -11  -6    3.00    7.30
   2 -11  -6    6.20    8.30
   2 -11  -6   -9.60   31.10
   2 -11  -6   13.70    5.80
   2 -11  -6    8.00    6.60
   2 -11  -6   27.30   34.80
  -2  11   5  121.49   11.10
  -2  11   5   98.19   12.00
  -2  11   5  103.29    9.60
  -2  11   5   84.29    9.60
  -2  11   5  112.09   18.40
   2 -11  -5   96.69   10.30
   2 -11  -5   94.69   11.00
   2 -11  -5   93.29    9.60
   2 -11  -5  105.29   32.60
   2 -11  -5   67.79   11.20
   2 -11  -5   75.69   24.80
   2 -11  -5  114.39   10.00
  -2  11   4   20.30    5.10
  -2  11   4   25.20    5.80
  -2  11   4   12.40    5.70
  -2  11   4   18.20    5.60
  -2  11   4    9.90    7.50
   2 -11  -4   26.70   23.30
   2 -11  -4   16.50    4.80
   2 -11  -4   19.60    4.80
   2 -11  -4   14.60    5.70
   2 -11  -4  -14.70   24.70
   2 -11  -4   27.50    5.20
  -2  11   3  114.09    9.30
  -2  11   3   97.09    9.60
  -2  11   3   95.79    8.30
  -2  11   3   92.39    8.00
  -2  11   3  103.89    7.90
   2 -11  -3   99.29    8.00
   2 -11  -3  116.09    9.10
   2 -11  -3  110.69    9.90
   2 -11  -3  132.29   25.00
   2 -11  -3  131.39   24.20
   2 -11  -3  119.79    9.90
   2 -11  -3   83.69    7.90
  -2  11   2   73.99    7.40
  -2  11   2   83.59    7.60
  -2  11   2   65.59    7.00
  -2  11   2   60.29    6.50
   2 -11  -2   75.19   26.70
   2 -11  -2   70.49    8.30
   2 -11  -2   67.09    6.60
   2 -11  -2   58.39   15.90
   2 -11  -2   62.59    7.60
   2 -11  -2   65.09    6.90
   2 -11  -2   71.09    7.60
  -2  11   1  128.29    8.40
  -2  11   1  142.39    7.80
  -2  11   1  140.89    8.40
  -2  11   1  132.49    8.10
   2 -11  -1  107.69   17.40
   2 -11  -1  149.09    8.20
   2 -11  -1  146.39    9.60
   2 -11  -1  144.79    8.70
   2 -11  -1  130.79    8.30
   2 -11  -1  155.78   22.50
   2 -11  -1  128.39    8.50
  -2  11   0  216.28    8.90
  -2  11   0  210.08    9.20
  -2  11   0  217.28    9.80
  -2  11   0  226.28    9.40
   2 -11   0  215.58   10.00
   2 -11   0  221.28   11.10
   2 -11   0  201.08   25.80
   2 -11   0  215.58    9.70
   2 -11   0  198.68    9.70
   2 -11   0  222.18   10.00
   2 -11   0  201.28   25.00
  -2  11  -1  328.47   10.50
  -2  11  -1  341.27   10.90
  -2  11  -1  324.47   11.50
  -2  11  -1  317.67   12.50
   2 -11   1  334.27   12.00
   2 -11   1  305.87   11.60
   2 -11   1  334.37   13.50
   2 -11   1  318.57   11.80
   2 -11   1  317.47   28.50
   2 -11   1  336.37   12.10
   2 -11   1  368.46   29.00
  -2  11  -2   35.70    3.90
  -2  11  -2   33.50    3.10
  -2  11  -2   42.00    4.90
  -2  11  -2   40.90    5.80
   2 -11   2   40.80   14.00
   2 -11   2   30.00    5.00
   2 -11   2   37.00    4.60
   2 -11   2   30.70   14.00
   2 -11   2   33.50    5.20
   2 -11   2   39.80    5.30
  -2  11  -3  171.88    7.50
  -2  11  -3  195.08    8.80
   2 -11   3  195.18    8.60
   2 -11   3  191.28    8.90
   2 -11   3  191.48    8.20
   2 -11   3  204.78    8.50
   2 -11   3  172.08   24.80
   2 -11   3  166.28   25.00
   2 -11   3  187.88    9.80
  -2  11  -4   33.80    5.60
  -2  11  -4   31.50    4.60
   2 -11   4   37.20   15.00
   2 -11   4   33.60    5.20
   2 -11   4   38.10    4.80
   2 -11   4   39.30    6.10
   2 -11   4   36.10    5.30
   2 -11   4   21.00   14.80
   2 -11   4   37.30    6.80
   2 -11   4   46.00    5.50
   2 -11   5   91.89   16.20
   2 -11   5  106.49    5.90
   2 -11   5  109.39    6.20
   2 -11   5  109.49    6.40
   2 -11   5  115.79    8.50
   2 -11   5  106.59    8.20
   2 -11   5   79.69   15.40
   2 -11   5  112.29    7.40
   2 -11   6   14.10    5.40
  -2  12   8    5.00   11.60
  -2  12   8  -18.30   10.60
  -2  12   8    6.60   10.40
   2 -12  -8   16.30    9.70
   2 -12  -8   13.50   11.70
  -2  12   7   -7.80    7.60
  -2  12   7   -2.40    7.60
  -2  12   7   -3.20   13.10
  -2  12   7    4.50    8.50
   2 -12  -7   -2.30    8.90
   2 -12  -7    6.10    8.10
   2 -12  -7    6.20    8.50
  -2  12   6   68.89    9.70
  -2  12   6   63.69    9.80
  -2  12   6   54.69   10.30
  -2  12   6   58.09    7.80
   2 -12  -6    7.40   38.30
   2 -12  -6   67.29   10.50
   2 -12  -6   55.99    9.90
   2 -12  -6   61.19    8.20
   2 -12  -6   56.09    9.20
  -2  12   5   17.60    7.80
  -2  12   5   11.30    9.30
  -2  12   5   18.20    7.00
  -2  12   5    5.00    5.30
  -2  12   5    9.50    5.70
   2 -12  -5   17.60   29.10
   2 -12  -5   20.40    7.60
   2 -12  -5   12.40    6.50
   2 -12  -5   16.10    6.70
   2 -12  -5    3.10    5.20
   2 -12  -5  -29.90   34.50
   2 -12  -5    8.10    6.70
  -2  12   4   51.99    6.80
  -2  12   4   58.59    8.10
  -2  12   4   67.09    9.90
  -2  12   4   64.89   10.30
  -2  12   4   57.99    8.40
   2 -12  -4   64.09   10.10
   2 -12  -4   53.69    8.40
   2 -12  -4   57.79    8.30
   2 -12  -4   71.89   10.60
   2 -12  -4   88.99   10.80
   2 -12  -4   70.89   25.90
   2 -12  -4   99.99   44.90
  -2  12   3    3.70    5.10
  -2  12   3   -2.60    5.00
  -2  12   3    2.10    4.50
  -2  12   3   -7.90    4.10
  -2  12   3   -1.50    4.30
   2 -12  -3  -17.10   27.40
   2 -12  -3   -8.20   23.20
   2 -12  -3    9.50    5.30
   2 -12  -3    2.80    4.50
   2 -12  -3   -7.60    4.40
   2 -12  -3    5.90    4.60
  -2  12   2   25.10    5.50
  -2  12   2   17.10    4.80
  -2  12   2   20.20    5.20
  -2  12   2   11.10    4.30
   2 -12  -2    7.30   17.40
   2 -12  -2   16.00    4.60
   2 -12  -2   17.10    7.50
   2 -12  -2   18.80    5.10
   2 -12  -2   23.70    5.40
   2 -12  -2   20.50    5.40
   2 -12  -2    2.10   15.20
  -2  12   1    4.90    3.50
  -2  12   1    1.80    3.90
  -2  12   1    0.00    3.60
  -2  12   1   -2.00    3.60
   2 -12  -1    4.50    4.30
   2 -12  -1  -15.90   16.30
   2 -12  -1   -3.10    3.90
   2 -12  -1   -0.40   15.00
   2 -12  -1    0.20    3.70
   2 -12  -1   -3.90    4.20
   2 -12  -1    1.90    3.50
  -2  12   0  202.88   10.10
  -2  12   0  191.28    9.40
  -2  12   0  175.58    9.30
   2 -12   0  173.28   22.90
   2 -12   0  204.08   10.30
   2 -12   0  197.88   11.10
   2 -12   0  170.58   22.10
   2 -12   0  210.78   10.20
   2 -12   0  184.18    9.60
   2 -12   0  170.78    9.80
  -2  12  -1   45.90    5.30
  -2  12  -1   45.60    6.10
  -2  12  -1   40.50    5.60
  -2  12  -1   43.30    5.30
   2 -12   1   37.40    6.10
   2 -12   1   28.80   16.30
   2 -12   1   47.10    7.70
   2 -12   1   47.10    6.20
   2 -12   1   48.90   16.90
   2 -12   1   44.30    6.20
  -2  12  -2    8.00    4.00
  -2  12  -2    8.90    3.40
  -2  12  -2    9.10    2.30
  -2  12  -2    8.90    2.30
   2 -12   2   13.50   16.40
   2 -12   2    3.00    3.60
   2 -12   2   11.90   13.90
   2 -12   2    7.00    4.30
   2 -12   2    9.50    3.60
   2 -12   2    8.10    4.20
   2 -12   2    0.80    3.70
  -2  12  -3   40.70    6.70
  -2  12  -3   28.90    4.10
   2 -12   3   34.20    5.50
   2 -12   3   31.60    5.30
   2 -12   3   39.00    5.70
   2 -12   3   33.90    4.80
   2 -12   3   32.70   16.70
   2 -12   3   45.60   16.70
   2 -12   3   34.00    5.00
  -2  12  -4  239.28    8.90
  -2  12  -4  244.98   10.10
   2 -12   4  239.68   11.10
   2 -12   4  241.88   11.20
   2 -12   4  221.68   30.10
   2 -12   4  214.48   13.20
   2 -12   4  225.28   29.70
   2 -12   4  242.78    9.70
   2 -12   4  228.28   10.70
   2 -12   4  251.27    9.80
   2 -12   5   -1.90    3.30
   2 -12   5   -6.20   17.00
   2 -12   5   -1.10    3.70
   2 -12   5    3.10    5.10
   2 -12   5   -1.50    3.50
   2 -12   5    5.60    4.90
   2 -12   5    1.60    4.30
   2 -12   6   34.10    6.30
  -2  13   7    8.00    9.10
  -2  13   7    9.10   10.00
  -2  13   7    4.30    8.60
   2 -13  -7   -2.30    8.50
   2 -13  -7   -5.10   11.20
   2 -13  -7   -8.00    9.50
  -2  13   6    6.60   10.20
  -2  13   6   -1.20    7.00
  -2  13   6    2.50    8.70
  -2  13   6   -5.50    7.60
   2 -13  -6  -26.00   43.80
   2 -13  -6    4.90    9.10
   2 -13  -6   14.80    7.50
  -2  13   5  136.79   13.30
  -2  13   5  116.49   15.00
  -2  13   5  112.99   11.00
  -2  13   5  129.59   13.30
   2 -13  -5   58.19   30.90
   2 -13  -5  122.29   11.60
   2 -13  -5   96.79   14.20
   2 -13  -5   60.39   33.70
   2 -13  -5  136.99   13.20
   2 -13  -5  112.19   14.00
  -2  13   4    7.30    6.00
  -2  13   4   -0.50    5.40
  -2  13   4    8.80    7.10
  -2  13   4  -10.40    5.30
  -2  13   4    1.00    6.60
   2 -13  -4   -3.30    6.50
   2 -13  -4    4.20    6.20
   2 -13  -4    2.30    4.90
   2 -13  -4   -8.10    6.10
   2 -13  -4    4.80    6.20
   2 -13  -4   16.50   24.80
   2 -13  -4  -33.10   33.90
  -2  13   3  156.98   12.20
  -2  13   3  113.39   11.50
  -2  13   3  118.99   10.10
  -2  13   3  134.59    9.90
  -2  13   3  138.29   12.20
   2 -13  -3   80.59   23.30
   2 -13  -3  161.48   30.00
   2 -13  -3  145.19   12.10
   2 -13  -3  133.49   11.50
   2 -13  -3  112.99    9.90
   2 -13  -3  133.69   10.10
   2 -13  -3  134.29   11.90
  -2  13   2    2.20    7.50
  -2  13   2   12.60    5.70
  -2  13   2    6.40    4.60
  -2  13   2    9.50    5.00
   2 -13  -2    5.40    4.50
   2 -13  -2    8.40    5.40
   2 -13  -2   10.30    5.20
   2 -13  -2    9.20    5.10
   2 -13  -2   45.00   27.20
   2 -13  -2   -5.10   19.70
  -2  13   1   37.00    6.30
  -2  13   1   30.90    5.20
  -2  13   1   47.30    7.70
  -2  13   1   40.70    6.20
   2 -13  -1   18.60   18.30
   2 -13  -1   34.10    5.60
   2 -13  -1   36.60    6.40
   2 -13  -1   46.90    7.10
   2 -13  -1   34.90   20.10
   2 -13  -1   34.80    6.10
   2 -13  -1   40.40    6.20
  -2  13   0   20.70    4.70
  -2  13   0   14.70    4.50
  -2  13   0   13.20    4.20
   2 -13   0   22.00   17.70
   2 -13   0   18.90    4.70
   2 -13   0   25.90    5.40
   2 -13   0   11.20    5.30
   2 -13   0   26.60    5.40
   2 -13   0   28.50   18.50
   2 -13   0   20.70    4.90
  -2  13  -1   46.60    6.10
  -2  13  -1   47.80    5.80
  -2  13  -1   57.49    6.60
  -2  13  -1   58.99    8.10
   2 -13   1   20.00   19.30
   2 -13   1   46.30    6.20
   2 -13   1   45.40    7.00
   2 -13   1   44.70   18.50
   2 -13   1   45.30    6.50
   2 -13   1   43.10    5.90
  -2  13  -2    8.90    4.00
  -2  13  -2   11.70    3.00
  -2  13  -2   15.50    3.00
  -2  13  -2    6.30    4.70
   2 -13   2    5.10    4.50
   2 -13   2    0.90    4.70
   2 -13   2   -6.50   16.70
   2 -13   2   12.10    4.80
   2 -13   2   11.30    4.20
   2 -13   2    8.10    4.40
   2 -13   2    2.90   18.30
  -2  13  -3   17.60    5.00
  -2  13  -3    2.10    4.10
   2 -13   3   14.40    4.30
   2 -13   3   12.80    5.10
   2 -13   3    8.10    4.80
   2 -13   3   25.60   19.40
   2 -13   3    5.40    4.30
   2 -13   3   22.10   19.20
   2 -13   3    7.50    4.80
  -2  13  -4   29.10    5.70
  -2  13  -4   23.20    4.60
   2 -13   4   31.80    5.00
   2 -13   4   23.10    4.50
   2 -13   4   21.80    6.00
   2 -13   4   24.70    5.30
   2 -13   4   27.00    5.70
   2 -13   4   24.10   21.30
   2 -13   5   67.19    8.30
   2 -13   5   61.99    7.30
   2 -13   5   55.69    6.30
   2 -13   5   68.49    6.70
   2 -13   5   65.89   10.10
   2 -13   5   65.49   10.00
   2 -13   5   26.90   21.50
   2 -13   6    5.00    6.70
  -2  14   7   -3.30   10.90
  -2  14   7   -9.20   10.60
  -2  14   7  -14.80   10.30
   2 -14  -7   22.10   12.10
   2 -14  -7   -4.30   10.10
  -2  14   6   15.80    8.10
  -2  14   6   23.20    8.50
  -2  14   6   26.40   13.40
  -2  14   6   21.40    9.70
   2 -14  -6   32.70    8.30
   2 -14  -6   30.80   11.30
   2 -14  -6    2.30   57.09
  -2  14   5   -2.50   10.40
  -2  14   5    8.60    6.60
  -2  14   5   -2.10    6.40
  -2  14   5   18.70    8.20
   2 -14  -5   56.09   34.80
   2 -14  -5    0.10    6.70
   2 -14  -5    4.70    8.00
   2 -14  -5   11.30   10.00
  -2  14   4   79.99   10.30
  -2  14   4   64.39   10.80
  -2  14   4   79.29   10.90
  -2  14   4  108.49   17.20
   2 -14  -4   79.09   11.20
   2 -14  -4   77.19   10.30
   2 -14  -4   87.29   10.10
   2 -14  -4   58.09   32.70
   2 -14  -4  107.39   32.40
   2 -14  -4   90.69   12.90
  -2  14   3   -3.40    6.70
  -2  14   3   -1.70    6.10
  -2  14   3   -8.60    4.90
  -2  14   3   -4.80    6.90
   2 -14  -3   -4.40   49.60
   2 -14  -3    4.80   30.90
   2 -14  -3    4.60    6.20
   2 -14  -3   -8.60    5.30
   2 -14  -3    9.60    7.40
   2 -14  -3    0.80    6.20
  -2  14   2   20.00    5.40
  -2  14   2   26.60    6.60
  -2  14   2   30.40    5.90
   2 -14  -2   30.50    6.60
   2 -14  -2   25.90    5.70
   2 -14  -2   31.80   29.40
   2 -14  -2   28.70    7.10
   2 -14  -2   23.40    5.40
   2 -14  -2   36.40    7.60
   2 -14  -2  -10.70   23.10
  -2  14   1  146.09   10.70
  -2  14   1  144.59   10.30
  -2  14   1  155.98   11.30
  -2  14   1  143.99   10.70
   2 -14  -1  157.98   13.90
   2 -14  -1  110.29   26.90
   2 -14  -1  136.29   10.20
   2 -14  -1  148.59   11.50
   2 -14  -1  146.39   12.00
   2 -14  -1  114.99   24.30
   2 -14  -1  142.89    9.90
  -2  14   0  188.48   10.20
  -2  14   0  189.18   10.50
  -2  14   0  185.18   11.00
  -2  14   0  201.38   11.80
   2 -14   0  159.38   26.70
   2 -14   0  178.98   10.70
   2 -14   0  163.78   10.60
   2 -14   0  162.18   12.60
   2 -14   0  169.18   11.30
   2 -14   0  154.08   27.30
  -2  14  -1   -7.80    4.60
  -2  14  -1    2.50    3.80
  -2  14  -1    3.20    5.20
   2 -14   1   -5.90    4.50
   2 -14   1    4.50    4.80
   2 -14   1   -6.20   19.70
   2 -14   1    5.40    4.90
   2 -14   1   -5.50    5.20
   2 -14   1    2.20    4.30
   2 -14   1   34.50   22.60
  -2  14  -2    3.90    4.70
  -2  14  -2    9.60    3.40
  -2  14  -2   10.40    3.30
  -2  14  -2   15.80    5.60
   2 -14   2   28.90   22.40
   2 -14   2   19.90   20.20
   2 -14   2    8.10    5.10
   2 -14   2    9.30    4.60
   2 -14   2   18.30    6.10
   2 -14   2    8.70    4.90
  -2  14  -3   30.70    7.10
  -2  14  -3   25.90    6.40
   2 -14   3   13.70   22.60
   2 -14   3   33.50    6.40
   2 -14   3   37.20    5.70
   2 -14   3   20.70    5.90
   2 -14   3   33.50    5.50
  -2  14  -4   32.70    6.60
   2 -14   4   41.10    6.50
   2 -14   4   56.79    8.20
   2 -14   4   34.70    7.10
   2 -14   4   43.40    5.30
  -2  14  -5    2.60    5.30
   2 -14   5    1.40    8.70
   2 -14   5    9.30    6.90
   2 -14   5   10.00    4.60
   2 -14   5   -3.90    5.10
   2 -14   6    3.80   10.40
  -2  15   6    6.80    9.50
  -2  15   6    2.90    9.00
  -2  15   6  -18.10   10.60
   2 -15  -6   -1.30   12.10
   2 -15  -6   -7.80    9.30
  -2  15   5   14.10    7.50
  -2  15   5    4.20    9.40
  -2  15   5    6.70   11.40
   2 -15  -5   64.09   66.79
   2 -15  -5   20.30   10.10
   2 -15  -5   18.70    8.00
   2 -15  -5    4.30   11.20
  -2  15   4   16.40    8.70
  -2  15   4   -8.50    6.70
  -2  15   4    3.70    6.60
  -2  15   4    9.50   10.00
   2 -15  -4    6.70    9.40
   2 -15  -4    9.60    9.50
   2 -15  -4   37.00   40.60
   2 -15  -4    5.40    6.40
   2 -15  -4   19.90   41.60
  -2  15   3   39.60    7.20
  -2  15   3   45.50    9.40
  -2  15   3   40.10    8.60
  -2  15   3   39.60    7.50
   2 -15  -3  109.59   37.30
   2 -15  -3   45.10    8.70
   2 -15  -3   58.79   31.20
   2 -15  -3   60.39    9.70
   2 -15  -3   51.79    7.30
   2 -15  -3   38.30   12.10
  -2  15   2   36.70    7.00
  -2  15   2   19.50    7.30
  -2  15   2   26.30    6.80
  -2  15   2   31.00    6.30
   2 -15  -2    9.50   28.80
   2 -15  -2   15.60    6.50
   2 -15  -2   22.50    6.30
   2 -15  -2    0.40   30.60
   2 -15  -2   26.70    7.00
   2 -15  -2   26.50    8.60
   2 -15  -2   24.80    5.60
  -2  15   1   38.60    6.40
  -2  15   1   44.90    7.40
  -2  15   1   36.70    7.40
  -2  15   1   33.10    6.90
   2 -15  -1   50.19   26.70
   2 -15  -1   37.50    7.50
   2 -15  -1   33.40    6.60
   2 -15  -1   44.50    7.00
   2 -15  -1   41.80    7.70
   2 -15  -1   34.20    6.40
   2 -15  -1   -9.30   25.10
  -2  15   0   71.39    9.50
  -2  15   0   66.59    9.60
  -2  15   0   59.89    8.30
  -2  15   0   66.99    9.00
   2 -15   0   61.19    8.70
   2 -15   0   54.09    7.80
   2 -15   0   45.60    7.00
   2 -15   0   51.79    6.60
   2 -15   0   40.10   26.10
   2 -15   0   50.39    8.10
   2 -15   0   30.20   25.50
  -2  15  -1    1.60    4.90
  -2  15  -1    9.40   10.70
  -2  15  -1   12.10    5.50
  -2  15  -1   11.30    5.30
   2 -15   1   10.20    6.20
   2 -15   1    4.20    5.50
   2 -15   1    5.20    5.80
   2 -15   1   33.00   24.10
   2 -15   1   14.60    5.00
   2 -15   1   16.30    5.90
   2 -15   1   11.70   26.20
  -2  15  -2    4.70    3.80
  -2  15  -2   -4.00    3.40
  -2  15  -2    1.50    6.00
   2 -15   2    2.90    5.70
   2 -15   2    1.30    6.30
   2 -15   2   -5.40    4.70
   2 -15   2    4.30    5.50
   2 -15   2   -8.10    5.70
  -2  15  -3    7.60    6.30
   2 -15   3    2.10    6.30
   2 -15   3    7.40    9.80
   2 -15   3    3.60    6.60
   2 -15   3    0.40    4.70
   2 -15   3   -3.80    6.20
   2 -15   4    1.50    5.70
   2 -15   4    2.50    6.90
   2 -15   4   -8.10    5.00
   2 -15   4    3.60    7.50
   2 -15   5   -2.10    8.00
   2 -15   5    4.30    5.40
  -2  16   6    5.20   12.10
   2 -16  -6    5.30   13.00
   2 -16  -6   -3.60   10.90
  -2  16   5   -8.80   14.50
  -2  16   5  -12.80    8.40
  -2  16   5   20.00   11.80
  -2  16   5  -13.90    9.00
   2 -16  -5    3.60   10.40
   2 -16  -5   11.60    8.80
  -2  16   4   14.40    9.20
  -2  16   4    1.60   11.30
   2 -16  -4  -30.90   40.80
   2 -16  -4    0.10    8.00
   2 -16  -4    2.40   11.20
   2 -16  -4   -3.40    7.20
  -2  16   3   -3.80    6.90
  -2  16   3    0.90    9.20
  -2  16   3    0.70    9.60
   2 -16  -3   -4.00    7.60
   2 -16  -3  -15.40   46.80
   2 -16  -3   15.70    9.80
   2 -16  -3   -4.90    6.40
  -2  16   2    1.90    7.40
  -2  16   2    0.60    6.40
  -2  16   2    2.40    7.30
  -2  16   2   -3.30    8.10
   2 -16  -2    5.20    7.70
   2 -16  -2   25.00    9.10
   2 -16  -2   -0.60    7.60
   2 -16  -2   14.60   53.99
   2 -16  -2   -2.10    6.00
  -2  16   1   -5.60    5.70
  -2  16   1    0.10    6.50
  -2  16   1  -11.00    7.20
  -2  16   1  -10.80    6.50
   2 -16  -1    0.40    6.10
   2 -16  -1   -4.40    6.00
   2 -16  -1   29.00   31.00
   2 -16  -1    4.50    7.50
   2 -16  -1   10.10    7.70
  -2  16   0    3.30    6.70
  -2  16   0   23.20    6.70
   2 -16   0   14.00    7.70
   2 -16   0    8.70    5.60
   2 -16   0   27.00    7.60
   2 -16   0    7.70    6.80
   2 -16   0   11.30    6.10
   2 -16   0   45.50   29.60
  -2  16  -1    8.20    5.60
  -2  16  -1    6.80    6.80
  -2  16  -1    4.00    5.70
   2 -16   1    5.60    6.40
   2 -16   1    2.30    5.80
   2 -16   1    1.00    7.40
   2 -16   1    3.60    6.70
   2 -16   1    4.30    6.10
  -2  16  -2   48.10    7.40
  -2  16  -2   29.50    4.60
  -2  16  -2   41.00   11.30
   2 -16   2   25.20    6.90
   2 -16   2   33.70    7.80
   2 -16   2   31.30    5.60
   2 -16   2   37.00    7.50
   2 -16   2   28.70    7.80
   2 -16   3    2.50    5.50
   2 -16   3   -3.50    7.00
   2 -16   3  -11.30    7.50
   2 -16   3    4.30    7.40
   2 -16   4    4.90    8.20
   2 -16   4   -3.90    6.00
   2 -16   4   -1.00    9.00
   2 -16   5   15.30    7.20
   2 -16   5   16.90    9.50
  -2  17   5   23.80   10.90
  -2  17   5   22.30   13.10
   2 -17  -5    4.80   10.80
   2 -17  -5   13.80   12.10
  -2  17   4   29.00   11.60
  -2  17   4    3.10    8.60
   2 -17  -4    2.40   11.10
   2 -17  -4    8.20    8.40
   2 -17  -4   13.80   14.50
  -2  17   3   14.10   17.20
  -2  17   3    5.20    7.90
   2 -17  -3    6.00    9.40
   2 -17  -3   18.20   45.10
   2 -17  -3   -0.30   11.40
   2 -17  -3   -6.70    7.60
  -2  17   2   -3.40    9.10
  -2  17   2    0.30    7.70
   2 -17  -2   -2.90    7.10
   2 -17  -2   -4.10    8.30
   2 -17  -2    1.10   10.00
   2 -17  -2    2.20   38.10
  -2  17   1   17.80    8.40
  -2  17   1   12.40    7.60
  -2  17   1   20.60    8.80
   2 -17  -1   13.60    9.20
   2 -17  -1   -1.00    9.50
   2 -17  -1    4.60   40.10
   2 -17  -1    4.60    6.60
   2 -17  -1   15.20    7.20
  -2  17   0   -1.40    7.70
  -2  17   0   -2.30    8.00
   2 -17   0   -6.40    6.60
   2 -17   0   -1.40    8.40
   2 -17   0   -3.50    8.00
   2 -17   0    0.90    6.20
  -2  17  -1    4.60    7.60
  -2  17  -1   10.60    6.70
  -2  17  -1   12.30    6.40
   2 -17   1   11.50    7.30
   2 -17   1   15.50    6.30
   2 -17   1    5.60    7.80
   2 -17   1    2.30    8.50
  -2  17  -2   -4.40    4.70
   2 -17   2    0.00    6.20
   2 -17   2   -1.50    8.40
   2 -17   2   -5.40    7.40
   2 -17   3   -6.00    6.50
   2 -17   3    1.80    8.20
   2 -17   4    2.70    7.70
   2 -17   4   -1.90    8.90
  -2  18   4    8.00   10.70
  -2  18   4    6.00   13.20
   2 -18  -4   -2.10   10.60
   2 -18  -4   17.60   10.80
  -2  18   3    1.00    8.70
  -2  18   3    1.10   12.80
   2 -18  -3   -8.90    9.40
   2 -18  -3   -2.50   54.79
   2 -18  -3   18.80   14.30
   2 -18  -3  -13.80    9.20
  -2  18   2    1.50    8.20
  -2  18   2  -13.40   10.90
   2 -18  -2   -3.30    9.00
   2 -18  -2    1.50   12.70
   2 -18  -2  -10.80    8.10
  -2  18   1    5.80    9.70
  -2  18   1    7.10   11.90
  -2  18   1   12.00    8.70
   2 -18  -1   22.20   15.90
   2 -18  -1   21.30    8.30
   2 -18  -1    4.00    8.00
  -2  18   0   -0.40    9.50
  -2  18   0    1.00    9.30
  -2  18   0   -2.40    7.80
   2 -18   0    7.80    7.60
   2 -18   0   -4.40    7.40
  -2  18  -1    6.20    7.90
  -2  18  -1   -4.20    8.80
   2 -18   1   -5.10    7.20
   2 -18   1    7.20    8.30
   2 -18   1   -0.10    9.70
   2 -18   2   -1.90   10.20
   2 -18   2    6.00    7.50
   2 -18   2   13.20    8.60
   2 -18   3    2.70    9.20
   2 -18   3  -19.00    8.60
  -2  19   3    4.70   13.90
  -2  19   3   14.30   11.20
   2 -19  -3   20.80   12.00
  -2  19   2    2.80   11.30
  -2  19   2  -17.20   15.40
   2 -19  -2   -0.10   10.10
   2 -19  -2   -6.10    9.80
  -2  19   1   10.40    9.10
   2 -19  -1    4.50   10.00
   2 -19  -1    9.30    9.60
  -2  19   0   10.70    9.20
  -2  19   0   21.40   11.80
   2 -19   0    9.00    9.20
   2 -19   0    3.40    9.00
   2 -19   1   -3.00    9.20
   2 -19   1   -6.10    9.40
   2 -19   2   -5.40    9.60
  -3 -19   3   20.10   13.70
  -3 -19   3   -6.90   11.70
   3  19  -3   26.90   11.80
  -3 -19   2   22.30   11.20
  -3 -19   2   28.90   10.90
   3  19  -2   -6.40   10.90
  -3 -19   1    3.00   10.80
  -3 -19   1   11.00   10.90
   3  19  -1   20.50   11.30
   3  19  -1   10.40   10.50
  -3 -19   0   -2.80   10.50
  -3 -19   0  -13.60   11.10
   3  19   0   -5.20   10.90
   3  19   0    1.60   10.80
   3  19   0    6.80   13.30
  -3 -19  -1   -7.80   12.70
   3  19   1   13.00   12.10
   3  19   1  -28.90   14.80
  -3 -18   4  -12.00   10.10
  -3 -18   4   12.70    9.80
   3  18  -4   12.30   10.10
  -3 -18   3   15.70    9.60
  -3 -18   3   -6.00    8.80
   3  18  -3   22.80   10.20
   3  18  -3   -5.60   11.40
  -3 -18   2   25.20    8.80
  -3 -18   2   -1.50    8.60
  -3 -18   2   -3.60    9.30
   3  18  -2    8.60    9.30
  -3 -18   1    3.10   12.10
  -3 -18   1   14.30    9.40
  -3 -18   1   -2.60    9.00
  -3 -18   1  -11.20    8.30
   3  18  -1   23.80   11.20
   3  18  -1   -5.00    9.00
  -3 -18   0    7.10   10.30
  -3 -18   0   82.59   56.99
  -3 -18   0   15.80    8.70
  -3 -18   0   15.00   13.40
   3  18   0   27.40    9.30
   3  18   0   25.90   10.10
  -3 -18  -1   -1.50    9.10
  -3 -18  -1   18.50   13.80
  -3 -18  -1   23.00   12.40
   3  18   1   -1.00   11.50
   3  18   1  -17.00    9.80
   3  18   1  -10.00    9.70
  -3 -18  -2    7.50   12.80
  -3 -18  -2   16.20   10.80
   3  18   2   -2.20   10.90
   3  18   2  -12.00   12.40
  -3 -17   5   15.50    9.40
  -3 -17   5   12.40    9.30
  -3 -17   4    9.20    8.10
  -3 -17   4   -2.80    8.30
   3  17  -4   -2.70    9.70
  -3 -17   3   52.29    9.10
  -3 -17   3   35.60    8.40
  -3 -17   3   42.00    7.50
   3  17  -3   55.39    9.30
   3  17  -3   67.09   10.30
   3  17  -3   41.80   10.00
  -3 -17   2   -3.20    9.60
  -3 -17   2   -2.00    7.10
  -3 -17   2   -5.30    7.10
  -3 -17   2   -0.40    7.10
   3  17  -2   -5.40    8.60
   3  17  -2   -7.50    8.20
   3  17  -2   -4.30    9.10
   3  17  -2    2.80   12.90
  -3 -17   1  123.29   48.10
  -3 -17   1   53.19    9.10
  -3 -17   1   71.79   11.20
  -3 -17   1   71.49   10.50
  -3 -17   1   78.59   12.10
   3  17  -1   41.30    8.70
   3  17  -1   69.79    9.90
  -3 -17   0  -10.30    7.10
  -3 -17   0  -48.70   45.00
  -3 -17   0   21.10   11.40
  -3 -17   0   17.20    8.90
  -3 -17   0   16.00    8.40
   3  17   0   -3.80    8.30
   3  17   0    6.70    7.80
   3  17   0   20.80   10.80
  -3 -17  -1   76.39   13.50
  -3 -17  -1   86.19   12.70
  -3 -17  -1   69.09   10.40
   3  17   1   56.29    9.30
   3  17   1   53.69    9.50
   3  17   1   65.19   10.30
   3  17   1   62.79   12.60
  -3 -17  -2  -14.70    8.30
  -3 -17  -2   -1.90   10.60
   3  17   2    0.40   11.70
   3  17   2    5.40   11.60
   3  17   2    1.00    8.60
   3  17   2   -2.80    8.90
  -3 -17  -3   36.70    9.70
  -3 -17  -3   15.50   22.80
   3  17   3   11.90    9.60
   3  17   3   14.80   10.80
   3  17   3   12.30   12.30
  -3 -16   6    4.40    9.90
  -3 -16   6   -4.10   12.70
  -3 -16   5    4.90    7.40
  -3 -16   5  -17.80    8.00
   3  16  -5    2.30    8.00
  -3 -16   4   35.70    7.60
  -3 -16   4   52.99   12.90
  -3 -16   4   33.00    6.00
  -3 -16   4   34.30    7.40
   3  16  -4   29.60    9.80
   3  16  -4   32.70    8.50
  -3 -16   3   10.50    7.10
  -3 -16   3   12.20    8.30
  -3 -16   3    3.40    6.50
  -3 -16   3    5.20    5.60
   3  16  -3    0.70    7.60
   3  16  -3    4.80    6.80
   3  16  -3    3.40    7.90
  -3 -16   2   11.80   38.40
  -3 -16   2   15.80    6.10
  -3 -16   2   19.30    7.70
  -3 -16   2   21.50    7.10
  -3 -16   2   25.70    8.60
   3  16  -2   23.80    7.20
   3  16  -2   24.00    8.40
   3  16  -2   39.60   33.00
   3  16  -2    3.50    8.20
   3  16  -2   23.70    7.90
  -3 -16   1    2.20    6.20
  -3 -16   1   -0.60    6.50
  -3 -16   1  -16.10    7.30
  -3 -16   1   -5.60    8.40
  -3 -16   1   54.19   52.99
   3  16  -1    7.70    7.50
   3  16  -1   57.19   24.90
   3  16  -1    0.00    7.20
   3  16  -1    6.30    7.00
   3  16  -1    1.90    7.80
  -3 -16   0   51.79    8.30
  -3 -16   0   50.69    7.60
  -3 -16   0   64.39   10.50
  -3 -16   0   84.39   13.10
  -3 -16   0   20.00   56.79
   3  16   0   78.89   11.30
   3  16   0   61.29    8.70
   3  16   0   57.59    8.80
  -3 -16  -1   -2.60   44.20
  -3 -16  -1   -1.40    6.20
  -3 -16  -1    7.60    8.60
  -3 -16  -1   -0.30    9.40
  -3 -16  -1   27.60   53.29
   3  16   1   -8.20    6.80
   3  16   1   -5.90    9.30
   3  16   1    1.20    7.10
  -3 -16  -2   22.20    7.40
  -3 -16  -2   54.39   43.60
  -3 -16  -2   17.60   10.90
  -3 -16  -2   67.59   12.60
   3  16   2   30.20   11.40
   3  16   2   37.60    7.90
   3  16   2   38.10   10.90
  -3 -16  -3    4.50   11.60
  -3 -16  -3    8.30    7.80
  -3 -16  -3   80.29   63.19
   3  16   3   -6.20    8.30
   3  16   3   17.20   12.60
   3  16   3    4.90   10.10
  -3 -16  -4   -0.60   10.20
  -3 -16  -4    8.40   14.30
   3  16   4   14.20   10.70
   3  16   4   -0.40    9.90
   3  16   4  -14.40    9.90
  -3 -15   6   -8.20    7.20
  -3 -15   6    1.70    8.60
  -3 -15   5   34.60    8.60
  -3 -15   5   40.20    7.00
   3  15  -5   37.40    7.50
   3  15  -5   45.60   13.70
   3  15  -5   24.90    6.90
  -3 -15   4   14.50    8.10
  -3 -15   4   12.00    5.90
  -3 -15   4    9.10    3.90
  -3 -15   4    1.90    6.70
   3  15  -4   19.80    8.20
   3  15  -4   17.40    7.20
   3  15  -4   16.90    7.40
  -3 -15   3   28.00    6.80
  -3 -15   3   26.70    7.00
  -3 -15   3   35.00    7.10
  -3 -15   3   38.40    7.30
  -3 -15   3   38.20   31.50
  -3 -15   3   27.10    8.00
   3  15  -3   14.00   28.60
   3  15  -3   46.90   11.80
   3  15  -3   28.10    7.00
   3  15  -3   41.60    7.80
   3  15  -3   27.00    7.90
  -3 -15   2    7.00    6.00
  -3 -15   2   -6.90   30.10
  -3 -15   2   14.90    5.70
  -3 -15   2   10.10    5.80
  -3 -15   2   16.70    5.40
  -3 -15   2    5.90    7.30
   3  15  -2    1.80    6.00
   3  15  -2   15.20    6.10
   3  15  -2    9.40    6.80
   3  15  -2    0.40    6.50
   3  15  -2   -8.30   29.50
   3  15  -2   23.30    7.30
  -3 -15   1    6.80    6.00
  -3 -15   1   15.70    5.70
  -3 -15   1    5.90    5.50
  -3 -15   1   16.20    7.40
  -3 -15   1    9.40   30.70
  -3 -15   1   19.60    6.00
   3  15  -1   15.60    7.50
   3  15  -1   21.70    7.40
   3  15  -1    3.10    6.30
   3  15  -1   40.00   28.10
   3  15  -1    8.70    5.80
  -3 -15   0   -6.90    6.00
  -3 -15   0    9.10    7.00
  -3 -15   0    2.60    7.30
  -3 -15   0    7.20   30.00
  -3 -15   0    2.80    5.60
  -3 -15   0   -3.40    5.60
   3  15   0    2.60    7.00
   3  15   0   -8.70    6.60
   3  15   0    0.50    6.90
   3  15   0    7.50    5.70
  -3 -15  -1   31.40   36.10
  -3 -15  -1    8.70    6.40
  -3 -15  -1    2.80    8.00
  -3 -15  -1    9.30    6.00
  -3 -15  -1   13.80    9.40
   3  15   1   18.50    6.40
   3  15   1   14.60    8.50
  -3 -15  -2  -10.50    6.20
  -3 -15  -2  -18.00    8.60
  -3 -15  -2   30.90   56.19
  -3 -15  -2  -57.99   33.30
  -3 -15  -2   -5.00    8.30
   3  15   2   -8.30    7.90
   3  15   2   14.60    9.40
   3  15   2    8.80    6.70
  -3 -15  -3   -2.30    9.40
  -3 -15  -3    0.30   42.80
  -3 -15  -3    5.80    7.10
   3  15   3   -9.90    7.40
   3  15   3   -8.30    9.20
   3  15   3    7.00    9.60
  -3 -15  -4    3.30    8.30
  -3 -15  -4    4.30   10.90
   3  15   4   -9.50    8.60
   3  15   4  -14.70    8.80
   3  15   4   -3.80    9.40
  -3 -15  -5    6.40    9.20
  -3 -15  -5   18.60   10.30
   3  15   5   -1.20   11.20
   3  15   5    5.30   11.30
  -3 -14   7   -9.00    9.20
  -3 -14   7   -9.40    7.80
  -3 -14   6   44.10    8.70
  -3 -14   6   63.49   10.20
  -3 -14   5    9.10    5.90
  -3 -14   5    6.60    7.20
  -3 -14   5    0.40    6.50
  -3 -14   5    5.80    7.10
   3  14  -5   -5.60    8.60
   3  14  -5    5.20    5.90
   3  14  -5    2.60    8.10
  -3 -14   4   52.59    7.20
  -3 -14   4   41.70    7.30
  -3 -14   4   43.10    7.60
  -3 -14   4   47.70    8.30
  -3 -14   4   31.70    6.90
  -3 -14   4   36.70   29.10
   3  14  -4   54.69    7.90
   3  14  -4   44.60    7.20
   3  14  -4   69.79   29.20
   3  14  -4   52.39    8.10
  -3 -14   3   13.20    6.50
  -3 -14   3    2.20    4.00
  -3 -14   3   10.60    4.90
  -3 -14   3  -14.90   27.00
  -3 -14   3   14.80    5.30
  -3 -14   3    3.10    5.50
   3  14  -3    1.20   23.10
   3  14  -3   14.80    6.30
   3  14  -3    9.40    5.90
   3  14  -3    2.40    5.90
   3  14  -3   10.90    6.30
  -3 -14   2   -4.40    5.60
  -3 -14   2   -5.60    4.90
  -3 -14   2   -5.90    4.90
  -3 -14   2    3.90    4.40
  -3 -14   2    6.20    4.80
  -3 -14   2   13.80   23.70
   3  14  -2    5.50    5.70
   3  14  -2   -8.80    5.20
   3  14  -2   11.70   23.90
   3  14  -2   -9.60    5.30
   3  14  -2    2.20    5.80
   3  14  -2    1.60    5.80
  -3 -14   1    6.80    4.70
  -3 -14   1    5.50    5.70
  -3 -14   1   -5.10    4.70
  -3 -14   1    5.10    5.00
  -3 -14   1   -0.70    7.00
  -3 -14   1   12.90   41.20
   3  14  -1   -0.70    5.20
   3  14  -1    6.00    5.90
   3  14  -1    6.70    5.40
   3  14  -1   11.50   24.70
   3  14  -1   -2.00    5.00
   3  14  -1    5.20    5.80
  -3 -14   0  -15.20   27.40
  -3 -14   0   -2.80    4.90
  -3 -14   0    2.60    4.70
  -3 -14   0   -6.00    5.10
  -3 -14   0   -5.10    5.40
  -3 -14   0    1.80    6.30
   3  14   0    5.30    5.80
   3  14   0    3.20    5.00
   3  14   0   -7.40    6.80
   3  14   0   -2.50    6.40
   3  14   0   34.20   21.60
   3  14   0   -8.10    5.80
  -3 -14  -1    5.20    5.20
  -3 -14  -1    0.50    5.60
  -3 -14  -1    0.20    6.90
  -3 -14  -1  -10.50    5.60
  -3 -14  -1   26.40   38.80
  -3 -14  -1    7.10    6.90
   3  14   1    3.60    6.10
   3  14   1    1.30    6.90
   3  14   1   -4.20    4.90
   3  14   1    4.30    5.90
  -3 -14  -2   20.80    7.70
  -3 -14  -2    2.00    6.50
  -3 -14  -2   69.69   34.70
  -3 -14  -2   14.80    7.90
  -3 -14  -2    4.90    6.30
  -3 -14  -2  -23.90   31.80
  -3 -14  -2    6.40    6.10
   3  14   2   10.40    8.30
   3  14   2    2.00    6.90
   3  14   2    0.40    5.70
   3  14   2   18.60    6.30
  -3 -14  -3   12.00    6.30
  -3 -14  -3   13.20    8.80
  -3 -14  -3   32.60   33.70
  -3 -14  -3   -6.80    7.60
  -3 -14  -3   -7.80    8.50
   3  14   3   -5.00    8.50
   3  14   3    3.20    6.30
   3  14   3    7.90    8.10
   3  14   3   -6.70    6.20
  -3 -14  -4    2.20   10.00
  -3 -14  -4   -2.90    8.40
  -3 -14  -4    2.60    8.00
   3  14   4   -3.80    8.00
   3  14   4    6.50   10.10
   3  14   4    9.60    7.30
   3  14   4  -12.30    7.50
  -3 -14  -5   -5.00    8.40
  -3 -14  -5    1.10    8.80
   3  14   5   -2.50    9.00
   3  14   5   -3.50    9.40
   3  14   5   -2.70    9.10
  -3 -13   7   24.00    8.90
  -3 -13   7    7.00    6.40
  -3 -13   6   13.40    7.70
  -3 -13   6   -2.10    5.50
  -3 -13   6    8.90    7.20
  -3 -13   6   14.70    7.10
   3  13  -6   12.60    7.80
   3  13  -6   11.20    4.10
  -3 -13   5   30.90    6.30
  -3 -13   5   21.60    6.40
  -3 -13   5   17.60    5.40
  -3 -13   5   16.70    6.70
  -3 -13   5   10.60    6.20
   3  13  -5   28.80    7.80
   3  13  -5   14.50    4.90
  -3 -13   4   13.30    6.00
  -3 -13   4   14.70    5.80
  -3 -13   4    9.60    5.30
  -3 -13   4   18.10    6.30
  -3 -13   4    4.30   25.60
  -3 -13   4   10.40    5.30
   3  13  -4    9.00    5.80
   3  13  -4   15.00    5.50
   3  13  -4   10.40    5.50
   3  13  -4   14.20    5.50
   3  13  -4  -25.90   23.30
  -3 -13   3   13.20    5.40
  -3 -13   3   13.40    5.50
  -3 -13   3   -1.60   21.60
  -3 -13   3    4.80    4.70
  -3 -13   3   13.60    3.70
  -3 -13   3    8.10    4.70
   3  13  -3    8.10    4.90
   3  13  -3   14.20    5.30
   3  13  -3   10.70    5.90
   3  13  -3  -19.60   21.60
   3  13  -3   15.00    5.30
   3  13  -3   14.30    5.70
  -3 -13   2    2.10    5.40
  -3 -13   2    4.30    4.40
  -3 -13   2   14.60   22.20
  -3 -13   2   -4.60    4.70
  -3 -13   2    5.10    4.30
   3  13  -2   17.60    5.50
   3  13  -2   -1.00    5.10
   3  13  -2    1.50    5.10
   3  13  -2   -2.00   20.70
   3  13  -2    0.40    4.90
  -3 -13   1   21.70    4.70
  -3 -13   1   25.90   25.20
  -3 -13   1   27.70    6.00
  -3 -13   1   30.30    6.60
   3  13  -1   44.90    6.90
   3  13  -1   60.29   23.80
   3  13  -1   25.60    5.90
   3  13  -1   33.50    6.20
   3  13  -1   32.10    5.90
   3  13  -1   30.90    6.10
  -3 -13   0    8.20    5.90
  -3 -13   0   11.80    5.00
  -3 -13   0   12.90    5.20
  -3 -13   0   10.80    4.90
  -3 -13   0   19.50    6.40
   3  13   0   19.80    5.90
   3  13   0   10.70    5.80
   3  13   0   13.60    5.90
   3  13   0   21.40    5.20
  -3 -13  -1    0.80    5.30
  -3 -13  -1   -4.70    5.70
  -3 -13  -1   -3.20    4.80
  -3 -13  -1   20.10   23.80
  -3 -13  -1   -3.10    4.40
  -3 -13  -1   -2.00    4.70
   3  13   1   12.10    6.00
   3  13   1   -0.20    5.00
   3  13   1   -1.40    4.70
   3  13   1   11.20    6.10
  -3 -13  -2    1.60    6.20
  -3 -13  -2    1.90    6.50
  -3 -13  -2    1.60    5.60
  -3 -13  -2  -17.20   33.50
  -3 -13  -2  -14.80   27.30
  -3 -13  -2   -1.70    5.40
   3  13   2   -4.60    4.80
   3  13   2    3.60    6.40
   3  13   2   -9.90    4.70
   3  13   2   -7.40    5.50
  -3 -13  -3    6.70    6.50
  -3 -13  -3    1.60    6.50
  -3 -13  -3   -0.70    5.30
  -3 -13  -3    1.20   28.00
  -3 -13  -3   12.70    7.40
  -3 -13  -3    3.10    6.80
  -3 -13  -3  -15.50   27.90
   3  13   3   -8.60    5.50
   3  13   3   -5.20    6.50
   3  13   3   -3.50    9.90
   3  13   3    1.80    7.20
   3  13   3   -4.90    5.60
  -3 -13  -4  -10.60    6.20
  -3 -13  -4   -9.20    7.60
  -3 -13  -4    5.60   41.70
  -3 -13  -4  -14.00    7.50
   3  13   4   -5.10    7.40
   3  13   4    0.20    8.10
   3  13   4   -5.30    5.70
   3  13   4   -5.00    6.50
  -3 -13  -5   26.00    9.90
  -3 -13  -5    5.40    8.10
  -3 -13  -5   20.20    9.10
  -3 -13  -5   17.70    7.10
   3  13   5   11.50    7.70
   3  13   5   14.70    8.10
   3  13   5   15.90    8.30
  -3 -13  -6   32.10   10.60
  -3 -13  -6   20.60    9.00
   3  13   6   -2.50   11.10
   3  13   6    7.60   11.00
   3  13   6   20.60   13.40
  -3 -12   8   18.50   10.40
  -3 -12   8    4.40    7.30
  -3 -12   7    8.00    5.60
  -3 -12   7   10.90    7.80
  -3 -12   7   -6.60    8.30
  -3 -12   6   -4.60    4.80
  -3 -12   6    0.40    6.40
  -3 -12   6    1.50    6.50
  -3 -12   6    5.80    6.20
   3  12  -6    3.20    6.60
   3  12  -6   -3.50    3.50
   3  12  -6    1.60    3.70
  -3 -12   5   -0.70    5.30
  -3 -12   5   -0.50    5.90
  -3 -12   5   15.50   24.40
  -3 -12   5    2.00    4.40
  -3 -12   5    8.00    5.10
   3  12  -5    2.70    5.80
   3  12  -5   16.50   24.90
   3  12  -5   -2.40    4.20
   3  12  -5    1.90    5.10
   3  12  -5   -6.10    4.40
  -3 -12   4    7.00    5.10
  -3 -12   4    6.00    4.50
  -3 -12   4   -3.60   22.60
  -3 -12   4   -3.20    4.60
  -3 -12   4    7.80    5.10
  -3 -12   4    1.20    4.20
   3  12  -4   -1.40    4.70
   3  12  -4    4.40    4.90
   3  12  -4   -1.90    4.80
   3  12  -4    2.40    5.00
   3  12  -4    0.80   20.10
  -3 -12   3    5.40    4.30
  -3 -12   3   15.00    5.20
  -3 -12   3    5.80    5.70
  -3 -12   3   -8.10   21.10
  -3 -12   3   12.60    4.90
  -3 -12   3    7.60    3.20
   3  12  -3   16.60    5.10
   3  12  -3   10.80    4.70
   3  12  -3    7.80    4.60
   3  12  -3   12.00   20.90
   3  12  -3    5.00    4.50
   3  12  -3    9.40    3.70
  -3 -12   2   21.30    3.90
  -3 -12   2   13.00    4.90
  -3 -12   2   30.70   22.10
  -3 -12   2   19.40    4.60
  -3 -12   2   11.30    4.00
   3  12  -2   19.00    4.90
   3  12  -2   18.50    4.10
   3  12  -2   17.00    5.00
   3  12  -2    8.40   18.80
   3  12  -2   17.70    4.80
   3  12  -2   16.20    4.80
  -3 -12   1   64.59    7.10
  -3 -12   1  119.19   25.70
  -3 -12   1   88.39    8.70
  -3 -12   1   66.39    8.20
  -3 -12   1   76.79    7.30
   3  12  -1   68.29   19.30
   3  12  -1   59.89    7.90
   3  12  -1   76.79    8.40
   3  12  -1   76.39    8.40
   3  12  -1   88.69    8.10
   3  12  -1   80.79    8.00
  -3 -12   0   66.69   12.10
  -3 -12   0   59.99   10.00
  -3 -12   0   81.39   22.80
  -3 -12   0   57.39    8.20
  -3 -12   0   54.39    6.80
  -3 -12   0   58.79    7.30
   3  12   0   55.79    8.20
   3  12   0   65.29    7.30
   3  12   0   39.60   31.70
   3  12   0   62.09    7.70
   3  12   0   61.39    8.50
  -3 -12  -1    4.70    4.20
  -3 -12  -1   26.80   24.10
  -3 -12  -1   -0.60    3.90
  -3 -12  -1    0.00    5.00
  -3 -12  -1   -3.10    4.20
  -3 -12  -1    6.80    4.40
   3  12   1    4.60    4.70
   3  12   1    4.60    4.80
   3  12   1   -8.60   16.90
   3  12   1    3.90    5.80
   3  12   1    5.60    4.40
   3  12   1    3.80    4.20
  -3 -12  -2   42.10    6.80
  -3 -12  -2   55.29    8.50
  -3 -12  -2   41.50    7.00
  -3 -12  -2   49.99    8.70
  -3 -12  -2   50.29    8.00
  -3 -12  -2   27.20   22.60
  -3 -12  -2   31.10   23.20
   3  12   2   36.30    5.50
   3  12   2   48.20    7.20
   3  12   2   44.40   10.00
   3  12   2   38.30    6.00
  -3 -12  -3  -21.30   25.00
  -3 -12  -3    3.90    5.70
  -3 -12  -3    4.90    6.70
  -3 -12  -3    4.40    6.00
  -3 -12  -3   21.50   20.90
   3  12   3   -6.30    5.10
   3  12   3   -3.00    5.60
   3  12   3    0.40    6.20
   3  12   3   -4.80    5.50
  -3 -12  -4   23.80    8.20
  -3 -12  -4   13.40    6.30
  -3 -12  -4    9.90    6.90
  -3 -12  -4   43.20   37.10
   3  12   4    6.20    6.70
   3  12   4   12.50    6.40
   3  12   4    0.20    8.50
   3  12   4   12.50    7.20
   3  12   4    8.00    6.40
  -3 -12  -5    9.90    8.10
  -3 -12  -5    1.80    8.00
  -3 -12  -5   11.90    7.60
   3  12   5   14.40    7.30
   3  12   5   12.00    6.60
   3  12   5   21.60    7.20
   3  12   5    9.60    8.70
  -3 -12  -6   22.60    9.00
   3  12   6    4.70    8.80
   3  12   6   17.60    9.30
   3  12   6   25.00    9.40
  -3 -11   8   15.70   10.80
  -3 -11   8   11.30    6.40
  -3 -11   8   -6.80    8.90
  -3 -11   7   21.90    7.90
  -3 -11   7   11.80   11.60
  -3 -11   7   26.00    5.60
  -3 -11   7   22.80    7.40
   3  11  -7   15.80    7.60
  -3 -11   6   -0.30    5.70
  -3 -11   6    8.60    4.80
  -3 -11   6   -5.70    5.30
   3  11  -6   -1.60    3.40
   3  11  -6   -6.00    3.40
   3  11  -6    9.40    6.10
  -3 -11   5   10.40    4.70
  -3 -11   5   -3.10    3.90
  -3 -11   5   -2.60    4.60
  -3 -11   5    7.70   21.90
  -3 -11   5   -0.90    5.20
   3  11  -5    2.00    3.90
   3  11  -5   10.50    5.40
   3  11  -5   10.90    4.70
   3  11  -5  -12.30   19.30
   3  11  -5    8.00    4.10
  -3 -11   4   -4.60   18.90
  -3 -11   4   20.20    4.70
  -3 -11   4   22.00    4.90
  -3 -11   4   19.00    5.00
  -3 -11   4   23.50    4.80
  -3 -11   4   12.90    4.70
   3  11  -4   12.70    4.40
   3  11  -4   20.20    6.80
   3  11  -4   19.40   18.00
   3  11  -4   25.30    5.30
   3  11  -4   23.40    4.60
  -3 -11   3  120.39    6.20
  -3 -11   3  116.99    8.70
  -3 -11   3  126.69   21.80
  -3 -11   3  116.49    8.60
  -3 -11   3  122.39    8.70
  -3 -11   3   90.09    7.40
   3  11  -3  113.09    7.10
   3  11  -3  122.09    8.30
   3  11  -3  119.19    8.40
   3  11  -3   99.09    7.90
   3  11  -3   98.49   20.60
   3  11  -3  120.39    8.40
  -3 -11   2    5.20    2.90
  -3 -11   2    0.50    3.30
  -3 -11   2    2.80   14.20
  -3 -11   2    3.20    4.00
  -3 -11   2    0.40    3.60
  -3 -11   2    4.50    3.90
   3  11  -2    6.00    3.80
   3  11  -2    0.10    3.70
   3  11  -2   13.10    4.00
   3  11  -2   11.00    4.30
   3  11  -2    2.30   17.90
   3  11  -2    7.40    3.80
  -3 -11   1  574.14   18.50
  -3 -11   1  562.04   17.50
  -3 -11   1  606.04   18.90
  -3 -11   1  578.24   18.30
  -3 -11   1  549.74   41.00
  -3 -11   1  536.45   17.60
   3  11  -1  550.44   18.10
   3  11  -1  587.74   18.60
   3  11  -1  563.44   18.20
   3  11  -1  586.84   18.70
   3  11  -1  553.54   17.80
  -3 -11   0   86.49    7.30
  -3 -11   0   77.69    7.50
  -3 -11   0   83.89   21.10
  -3 -11   0   60.89    8.30
  -3 -11   0   80.39    7.50
  -3 -11   0   56.79    6.90
   3  11   0   79.29    7.20
   3  11   0   67.39    7.40
   3  11   0   75.79    7.90
   3  11   0   97.39    8.80
   3  11   0   70.29   20.80
  -3 -11  -1  277.07   11.80
  -3 -11  -1  300.57   12.70
  -3 -11  -1  304.47   13.10
  -3 -11  -1  300.67   13.00
  -3 -11  -1  291.27   13.10
  -3 -11  -1  285.57   37.30
   3  11   1  315.27   13.70
   3  11   1  298.07   13.30
   3  11   1  303.77   13.10
   3  11   1  292.87   12.40
   3  11   1  289.77   13.90
   3  11   1  431.06   52.19
  -3 -11  -2   21.60    4.60
  -3 -11  -2    9.20    4.90
  -3 -11  -2   23.10    5.60
  -3 -11  -2    9.50   19.60
  -3 -11  -2   24.50    5.20
  -3 -11  -2   14.00    4.70
   3  11   2   17.20    4.90
   3  11   2   20.20    5.30
   3  11   2   19.70    5.00
   3  11   2   24.70    4.70
   3  11   2   21.90    5.00
  -3 -11  -3  142.29   23.50
  -3 -11  -3  234.28   12.00
  -3 -11  -3  200.58   12.20
  -3 -11  -3  249.68   12.60
  -3 -11  -3  204.18   12.70
  -3 -11  -3  220.58   11.80
  -3 -11  -3  270.67   40.50
   3  11   3  237.78   14.60
   3  11   3  204.78   12.40
   3  11   3  205.38   11.60
   3  11   3  227.08   13.00
   3  11   3  192.28   10.80
  -3 -11  -4   40.50   25.50
  -3 -11  -4   49.40   26.80
  -3 -11  -4   63.29    8.40
  -3 -11  -4   44.40    7.60
  -3 -11  -4   73.39    8.40
  -3 -11  -4   54.69    7.60
  -3 -11  -4   80.09   12.30
   3  11   4   48.40    7.20
   3  11   4   75.49   10.60
   3  11   4   67.09    9.10
   3  11   4   62.09    9.00
   3  11   4   51.69    7.70
  -3 -11  -5   59.49    8.60
  -3 -11  -5   62.99    8.40
  -3 -11  -5   46.50    8.50
  -3 -11  -5   52.29    7.90
   3  11   5   58.69    9.50
   3  11   5   70.09   10.90
   3  11   5   51.99    8.40
  -3 -11  -6    8.20    8.90
  -3 -11  -6   -4.00    7.00
   3  11   6    4.80    7.90
   3  11   6    0.20    8.00
   3  11   6   -2.70    7.60
  -3 -10   8   40.10    9.10
  -3 -10   8   33.20    6.00
  -3 -10   7   16.20    4.90
  -3 -10   7   16.00   10.30
  -3 -10   7   11.00    6.70
   3  10  -7   21.00    6.80
  -3 -10   6   37.90    6.20
  -3 -10   6   36.10    6.80
  -3 -10   6   52.39   22.90
  -3 -10   6   54.29    7.30
  -3 -10   6   35.80    6.50
   3  10  -6   35.20    5.20
   3  10  -6   19.10   22.50
   3  10  -6   37.80    5.40
   3  10  -6   30.70    3.80
   3  10  -6   34.40    6.40
  -3 -10   5   -1.30    3.70
  -3 -10   5   13.80   18.60
  -3 -10   5   -8.50    4.10
  -3 -10   5    1.40    4.40
  -3 -10   5   -1.50    4.60
  -3 -10   5    5.60    4.60
   3  10  -5   -3.00    4.40
   3  10  -5    0.70    4.20
   3  10  -5    2.00    3.80
   3  10  -5    3.60    3.80
   3  10  -5    8.70   17.30
  -3 -10   4   47.20    6.90
  -3 -10   4   52.79    7.70
  -3 -10   4   43.70    7.00
  -3 -10   4   57.09    6.40
  -3 -10   4   47.70    6.60
  -3 -10   4   47.30   17.10
   3  10  -4   56.99    9.20
   3  10  -4   36.00   16.30
   3  10  -4   47.80    5.80
   3  10  -4   43.70    6.20
   3  10  -4   38.00    6.20
  -3 -10   3  -19.50   14.00
  -3 -10   3   -0.70    2.10
  -3 -10   3   -1.40    3.30
  -3 -10   3   -2.30    3.10
  -3 -10   3    2.30    3.70
[truncated: 828,093 more chars]
