# Supplementary material for: Crystal structure of catena-poly[[bis­(acetato-κO)copper(II)]-bis­[μ-4-(1H-imidazol-1-yl)phenol]-κ2 N 3:O;κ2 O:N 3]
Source: Acta Crystallogr E Crystallogr Commun. 2017 Jan 20;73(Pt 2):209–12. doi: 10.1107/S2056989017000780 (PMC5290567; doi:10.1107/S2056989017000780)
Supplement: Supplementary file 2 [file e-73-00209-Isup2.hkl]

data_I                                                                          
_shelx_title ' poyraz12_a.res in P2(1)/c'                                       
_shelx_refln_list_code          4                                               
_shelx_F_calc_maximum      134.96                                               
_exptl_crystal_F_000       518.00                                               
_reflns_d_resolution_high  0.7492                                               
                                                                                
loop_                                                                           
 _space_group_symop_operation_xyz                                               
 'x, y, z'                                                                      
 '-x, y+1/2, -z+1/2'                                                            
 '-x, -y, -z'                                                                   
 'x, -y-1/2, z-1/2'                                                             
                                                                                
_cell_length_a    10.2029                                                       
_cell_length_b    15.0887                                                       
_cell_length_c     7.7814                                                       
_cell_angle_alpha  90.000                                                       
_cell_angle_beta  111.545                                                       
_cell_angle_gamma  90.000                                                       
                                                                                
_shelx_F_squared_multiplier     1.000                                           
                                                                                
loop_                                                                           
 _refln_index_h                                                                 
 _refln_index_k                                                                 
 _refln_index_l                                                                 
 _refln_F_squared_calc                                                          
 _refln_F_squared_meas                                                          
 _refln_F_squared_sigma                                                         
 _refln_observed_status                                                         
   2   0   0       1372.95       1399.59        11.80 o                         
   3   0   0       1690.44       1663.88        12.18 o                         
   4   0   0       2396.66       2479.04        18.98 o                         
   5   0   0       3811.92       3955.35        31.51 o                         
   6   0   0       4006.22       4195.19        33.82 o                         
   7   0   0       2091.17       2113.64        18.06 o                         
   8   0   0        120.76        110.93         4.86 o                         
   9   0   0          6.72          4.90         2.04 o                         
  10   0   0        177.79        179.54        10.51 o                         
  11   0   0        327.45        298.81         9.76 o                         
  12   0   0        229.95        231.55        20.87 o                         
   2   1   0        293.24        284.82         6.06 o                         
   3   1   0        113.10         88.99         1.25 o                         
   4   1   0        112.12         94.00         1.48 o                         
   5   1   0          2.19          8.47         0.82 o                         
   6   1   0         55.49         91.36         2.79 o                         
   7   1   0         87.32        125.23         2.33 o                         
   8   1   0        624.77        595.76         5.53 o                         
   9   1   0        281.72        259.26         4.02 o                         
  10   1   0         23.71         25.97         3.06 o                         
  11   1   0         22.08         34.11         3.42 o                         
  12   1   0          4.17         17.71         6.74 o                         
   1   2   0       9101.18       8641.65       155.38 o                         
   2   2   0       5031.27       4765.25        31.23 o                         
   3   2   0        148.43        112.31         1.41 o                         
   4   2   0       2181.12       2066.47        10.93 o                         
   5   2   0       2509.43       2443.40        12.84 o                         
   6   2   0       1757.26       1692.09         9.64 o                         
   7   2   0       1220.31       1198.74         7.57 o                         
   8   2   0        749.09        749.12         6.92 o                         
   9   2   0        118.16        118.55         4.60 o                         
  10   2   0         32.89         42.58         2.58 o                         
  11   2   0        258.66        251.99         5.82 o                         
  12   2   0        261.52        250.21        10.84 o                         
   1   3   0        844.31        891.50         4.95 o                         
   2   3   0        157.63        175.68         1.73 o                         
   3   3   0         75.16         79.62         1.23 o                         
   4   3   0         21.75         27.57         1.10 o                         
   5   3   0         53.67         62.30         1.55 o                         
   6   3   0         24.20         19.63         1.45 o                         
   7   3   0         14.30         23.08         1.41 o                         
   8   3   0        350.43        362.34         4.21 o                         
   9   3   0        210.86        218.41         3.80 o                         
  10   3   0        213.27        193.98         5.10 o                         
  11   3   0         42.04         45.41         3.31 o                         
  12   3   0         29.83         36.17         6.63 o                         
   0   4   0       4867.76       5091.43        31.92 o                         
   1   4   0       4604.00       4553.12        21.09 o                         
   2   4   0       1491.09       1471.40         7.86 o                         
   3   4   0        991.77        924.20         5.47 o                         
   4   4   0        750.84        678.13         4.51 o                         
   5   4   0        998.22        961.83         6.13 o                         
   6   4   0        255.84        212.72         2.65 o                         
   7   4   0        860.42        887.27         7.07 o                         
   8   4   0        804.04        815.00         7.89 o                         
   9   4   0        467.80        464.00         5.77 o                         
  10   4   0        129.69        141.10         5.01 o                         
  11   4   0         50.29         51.24         4.75 o                         
  12   4   0        169.39        172.17        12.51 o                         
   1   5   0       1209.41       1236.45         6.66 o                         
   2   5   0        345.26        366.80         2.96 o                         
   3   5   0        350.14        392.85         3.64 o                         
   4   5   0         86.88         75.70         2.72 o                         
   5   5   0         15.61         13.54         0.98 o                         
   6   5   0        437.23        436.49         4.07 o                         
   7   5   0         13.84         19.52         1.72 o                         
   8   5   0        186.06        177.04         4.49 o                         
   9   5   0         55.85         50.43         2.98 o                         
  10   5   0        206.55        203.52         5.02 o                         
  11   5   0         36.74         28.80         5.00 o                         
  12   5   0         12.88         12.41         9.29 o                         
   0   6   0       1290.69       1328.48         9.98 o                         
   1   6   0       1191.42       1168.61         6.55 o                         
   2   6   0         11.24         32.04         1.14 o                         
   3   6   0       1519.53       1480.31         8.52 o                         
   4   6   0        416.38        360.47         3.24 o                         
   5   6   0        478.64        466.70         4.04 o                         
   6   6   0        609.36        610.14         5.63 o                         
   7   6   0        526.08        523.20         5.51 o                         
   8   6   0        162.25        185.41         3.95 o                         
   9   6   0        230.64        222.96         4.48 o                         
  10   6   0        358.07        360.64         6.50 o                         
  11   6   0         43.42         48.72         4.96 o                         
  12   6   0         27.24         55.91        18.27 o                         
   1   7   0        301.78        321.57         3.15 o                         
   2   7   0       1010.58       1131.20         6.71 o                         
   3   7   0        467.36        525.25         4.54 o                         
   4   7   0          9.57          9.41         1.58 o                         
   5   7   0         78.38         75.91         1.96 o                         
   6   7   0          1.37         12.50         1.41 o                         
   7   7   0          3.19          3.48         1.93 o                         
   8   7   0         33.68         33.46         2.37 o                         
   9   7   0         21.92         21.02         2.51 o                         
  10   7   0          0.02          2.12         3.16 o                         
  11   7   0         34.83         46.58         5.69 o                         
   0   8   0        294.06        265.34         4.35 o                         
   1   8   0        783.24        695.44         4.90 o                         
   2   8   0        265.97        256.34         3.09 o                         
   3   8   0         60.47         65.49         1.82 o                         
   4   8   0        186.23        182.38         2.68 o                         
   5   8   0        349.17        341.31         3.61 o                         
   6   8   0       1281.95       1269.13        10.62 o                         
   7   8   0         62.21         76.27         3.35 o                         
   8   8   0        193.04        193.62         4.79 o                         
   9   8   0        133.66        124.98         5.00 o                         
  10   8   0         53.06         49.85         4.79 o                         
  11   8   0        174.84        182.91         9.82 o                         
   1   9   0          0.05         -0.96         0.96 o                         
   2   9   0         96.03         96.51         2.38 o                         
   3   9   0        146.59        157.81         2.50 o                         
   4   9   0          5.70          6.06         1.26 o                         
   5   9   0         26.58         19.77         1.71 o                         
   6   9   0         95.38        112.67         3.39 o                         
   7   9   0         41.38         46.49         2.55 o                         
   8   9   0          0.73          1.88         2.32 o                         
   9   9   0          4.46          7.91         3.08 o                         
  10   9   0         56.37         53.54         4.93 o                         
  11   9   0          2.84          3.83         6.27 o                         
   0  10   0        178.88        159.72         3.75 o                         
   1  10   0        117.62        106.84         2.37 o                         
   2  10   0        363.14        413.46         4.15 o                         
   3  10   0        176.02        184.22         3.73 o                         
   4  10   0         36.66         37.93         1.78 o                         
   5  10   0        156.70        163.67         4.15 o                         
   6  10   0        539.66        547.23         5.91 o                         
   7  10   0        273.38        266.56         6.06 o                         
   8  10   0         64.55         60.67         4.57 o                         
   9  10   0        109.58        120.08         5.88 o                         
  10  10   0         52.66         39.50         5.55 o                         
   1  11   0         57.47         64.45         2.18 o                         
   2  11   0        374.32        393.08         4.20 o                         
   3  11   0        144.16        143.93         3.04 o                         
   4  11   0         11.78          5.41         1.73 o                         
   5  11   0          6.86          6.44         2.00 o                         
   6  11   0          0.37          2.22         2.66 o                         
   7  11   0         16.82         15.92         3.86 o                         
   8  11   0          0.12         -1.11         3.75 o                         
   9  11   0          6.90         11.37         4.49 o                         
  10  11   0         27.34         29.25         6.46 o                         
   0  12   0        444.87        507.05         7.25 o                         
   1  12   0        324.12        325.35         4.21 o                         
   2  12   0        348.60        353.12         5.31 o                         
   3  12   0        118.48        110.49         3.30 o                         
   4  12   0        119.06        111.44         3.75 o                         
   5  12   0        420.12        426.67         8.57 o                         
   6  12   0         58.47         58.09         3.07 o                         
   7  12   0        283.71        255.06         9.31 o                         
   8  12   0         25.38         23.39         5.34 o                         
   9  12   0         34.26         32.56         5.31 o                         
  10  12   0         67.88         79.97         8.70 o                         
   1  13   0         20.32         22.30         2.05 o                         
   2  13   0         33.43         38.32         2.21 o                         
   3  13   0         21.85         26.78         2.36 o                         
   4  13   0          8.07          2.56         2.08 o                         
   5  13   0        102.19        102.50         4.96 o                         
   6  13   0          0.06         -2.31         2.31 o                         
   7  13   0         32.28         31.37         3.58 o                         
   8  13   0          0.10         -1.00         4.98 o                         
   9  13   0          0.86          0.29         8.06 o                         
   0  14   0        414.32        445.75        11.28 o                         
   1  14   0        589.34        607.91         7.04 o                         
   2  14   0        319.08        340.75         5.30 o                         
   3  14   0          2.55         -2.18         3.18 o                         
   4  14   0        229.09        228.42         5.45 o                         
   5  14   0        222.71        232.80         6.81 o                         
   6  14   0         80.13         83.30         3.53 o                         
   7  14   0         27.95         29.13         4.60 o                         
   8  14   0         35.08         28.47         6.44 o                         
   9  14   0          6.46         21.33        10.79 o                         
   1  15   0         13.47         15.62         3.33 o                         
   2  15   0        114.03        108.79         3.97 o                         
   3  15   0          6.44          1.72         2.65 o                         
   4  15   0         35.65         37.97         3.18 o                         
   5  15   0          0.24         -3.04         3.04 o                         
   6  15   0          0.78          2.70         3.74 o                         
   7  15   0         29.52         27.81         5.77 o                         
   8  15   0         40.73         36.37         8.92 o                         
   0  16   0        682.97        778.39        19.79 o                         
   1  16   0         23.11         26.25         3.74 o                         
   2  16   0         32.49         31.08         3.84 o                         
   3  16   0        112.95        116.90         5.09 o                         
   4  16   0         51.36         54.75         3.81 o                         
   5  16   0          0.41          0.13         4.38 o                         
   6  16   0         96.00         94.67         8.24 o                         
   7  16   0         27.07         17.97         6.98 o                         
   1  17   0         10.85          3.80         3.60 o                         
   2  17   0          1.29         -3.46         3.99 o                         
   3  17   0         16.31         13.44         6.08 o                         
   4  17   0          0.04         -6.56         7.26 o                         
   5  17   0          0.23         -3.95         5.67 o                         
   6  17   0          2.86          6.17        10.07 o                         
   0  18   0         51.69         59.03         9.87 o                         
   1  18   0          8.73         14.31         5.36 o                         
   2  18   0          1.04         -2.78         4.99 o                         
   3  18   0         41.84         35.09         8.59 o                         
   4  18   0         12.37         14.01         6.54 o                         
   5  18   0          8.87          7.59         7.44 o                         
   1  19   0          0.16         -6.74         6.74 o                         
   2  19   0          0.42         -3.71         8.64 o                         
   3  19   0          5.62         -6.82         6.82 o                         
   4  19   0          0.35        -10.91        10.91 o                         
   0  20   0         56.02         47.30        15.51 o                         
   1  20   0         63.94         68.01        12.43 o                         
 -13   1   1         14.13         14.52        12.25 o                         
 -12   1   1         96.83         97.91         6.98 o                         
 -11   1   1        141.20        138.32         4.56 o                         
 -10   1   1        209.54        213.11         4.21 o                         
  -9   1   1          2.81         -0.02         1.80 o                         
  -8   1   1       2148.85       2152.24        14.67 o                         
  -7   1   1        948.14        941.77         7.14 o                         
  -6   1   1       2054.25       2045.21        11.93 o                         
  -5   1   1        166.30        101.93         2.42 o                         
  -4   1   1       2443.20       2315.43        12.36 o                         
  -3   1   1       3330.01       3258.98        16.23 o                         
  -2   1   1        844.66        876.01         4.99 o                         
  -1   1   1       2614.05       2513.77        20.91 o                         
   0   1   1      13254.71      12974.64       132.21 o                         
   1   1   1       1674.93       1788.74        10.41 o                         
   2   1   1        161.42        155.05         1.39 o                         
   3   1   1       3345.48       3234.32        20.27 o                         
   4   1   1       4204.80       4106.30        19.84 o                         
   5   1   1       2832.77       2674.71        14.21 o                         
   6   1   1       1107.69       1047.99         6.75 o                         
   7   1   1        733.92        707.27         5.72 o                         
   8   1   1        243.49        238.92         3.97 o                         
   9   1   1       1211.88       1199.81         9.79 o                         
  10   1   1        261.64        265.88         5.97 o                         
  11   1   1        481.74        478.30        12.98 o                         
  12   1   1        130.08        138.48        17.03 o                         
 -13   2   1         21.67         24.87        12.07 o                         
 -12   2   1          2.80          2.48         5.42 o                         
 -11   2   1          0.33          3.47         2.47 o                         
 -10   2   1         12.61         10.54         2.08 o                         
  -9   2   1          4.12          8.04         2.54 o                         
  -8   2   1        647.95        698.21         5.84 o                         
  -7   2   1        209.00        191.85         2.82 o                         
  -6   2   1         18.63         34.94         2.09 o                         
  -5   2   1       1524.29       1599.26         9.53 o                         
  -4   2   1       1355.09       1352.00         8.35 o                         
  -3   2   1       3683.37       3620.47        17.43 o                         
  -2   2   1       1541.26       1506.95         7.70 o                         
  -1   2   1       1435.63       1463.46         6.81 o                         
   0   2   1       2856.42       2746.88        12.71 o                         
   1   2   1       8544.10       8301.76        77.35 o                         
   2   2   1         59.64         72.89         1.04 o                         
   3   2   1        326.99        389.50         2.67 o                         
   4   2   1        356.76        407.68         3.07 o                         
   5   2   1         77.74         77.86         1.59 o                         
   6   2   1          7.29         14.90         1.09 o                         
   7   2   1         14.66         27.43         2.02 o                         
   8   2   1         96.95        105.98         3.58 o                         
   9   2   1        329.63        328.33         5.56 o                         
  10   2   1         32.79         29.16         3.05 o                         
  11   2   1         62.07         78.14         5.76 o                         
  12   2   1          7.22         22.07         9.57 o                         
 -12   3   1         80.23         80.77         9.51 o                         
 -11   3   1        107.37        103.64         4.13 o                         
 -10   3   1        123.80        126.33         4.29 o                         
  -9   3   1        775.81        780.01         6.98 o                         
  -8   3   1        601.00        636.59         7.26 o                         
  -7   3   1        212.28        237.37         3.33 o                         
  -6   3   1        242.56        244.86         3.03 o                         
  -5   3   1       1274.40       1281.48         8.10 o                         
  -4   3   1       3794.67       3812.75        19.07 o                         
  -3   3   1       6789.80       6609.62        31.16 o                         
  -2   3   1       7333.86       7013.28        38.56 o                         
  -1   3   1       3742.41       3612.36        16.61 o                         
   0   3   1       1864.06       2048.52        10.20 o                         
   1   3   1      18215.16      17773.02       329.13 o                         
   2   3   1       6542.46       6237.25        32.07 o                         
   3   3   1        629.60        567.92         3.81 o                         
   4   3   1       3668.46       3934.43        19.36 o                         
   5   3   1       1022.99       1076.43         6.82 o                         
   6   3   1        261.17        258.57         3.01 o                         
   7   3   1        599.52        595.65         5.08 o                         
   8   3   1        956.69        934.98         7.15 o                         
   9   3   1        283.87        286.02         4.87 o                         
  10   3   1         80.15         82.69         3.66 o                         
  11   3   1        187.48        184.16        10.92 o                         
 -12   4   1          3.54          3.81         5.45 o                         
 -11   4   1         10.61         14.11         3.46 o                         
 -10   4   1         20.87         29.20         2.14 o                         
  -9   4   1          0.00         21.99         3.73 o                         
  -8   4   1        211.47        191.58         3.46 o                         
  -7   4   1        140.94        143.31         2.77 o                         
  -6   4   1        328.73        336.32         3.72 o                         
  -5   4   1         13.92         20.22         1.16 o                         
  -4   4   1        897.09        943.31         6.17 o                         
  -3   4   1        972.46        970.79         5.80 o                         
  -2   4   1       1218.31       1154.26         6.46 o                         
  -1   4   1       1019.81       1034.83         5.50 o                         
   0   4   1        459.67        448.80         2.99 o                         
   1   4   1       7570.92       7569.71        41.27 o                         
   2   4   1          0.67          0.42         0.89 o                         
   3   4   1        392.48        401.74         3.17 o                         
   4   4   1         41.71         62.54         1.43 o                         
   5   4   1         33.57         24.84         1.85 o                         
   6   4   1          0.44         -1.02         1.02 o                         
   7   4   1         39.84         45.46         1.88 o                         
   8   4   1        122.59        130.57         3.44 o                         
   9   4   1          1.27          0.88         1.87 o                         
  10   4   1          4.34          4.95         2.95 o                         
  11   4   1          0.07          9.21         5.05 o                         
 -12   5   1         48.98         73.57         7.77 o                         
 -11   5   1         77.76         75.51         3.96 o                         
 -10   5   1        573.23        558.93         6.37 o                         
  -9   5   1       1149.85       1108.57         8.82 o                         
  -8   5   1          4.68         12.45         2.30 o                         
  -7   5   1       1031.76       1007.77         7.59 o                         
  -6   5   1          7.55         17.06         1.28 o                         
  -5   5   1        967.60        920.49         6.35 o                         
  -4   5   1       2612.50       2527.05        13.60 o                         
  -3   5   1       5783.12       5793.48        26.80 o                         
  -2   5   1       1590.09       1539.05         8.10 o                         
  -1   5   1        411.53        379.07         2.87 o                         
   0   5   1        737.47        657.25         4.57 o                         
   1   5   1       1665.05       1624.95         8.64 o                         
   2   5   1       2321.08       2388.99        12.48 o                         
   3   5   1       3464.19       3543.38        18.78 o                         
   4   5   1       1228.49       1266.93         7.90 o                         
   5   5   1        378.07        357.93         3.37 o                         
   6   5   1         72.16         68.03         2.16 o                         
   7   5   1        248.86        234.27         3.47 o                         
   8   5   1        420.20        417.35         5.85 o                         
   9   5   1         35.82         41.54         2.37 o                         
  10   5   1        373.23        346.90         5.71 o                         
  11   5   1          1.15         -2.10         5.22 o                         
 -12   6   1          1.36          2.47         8.07 o                         
 -11   6   1         43.39         55.22         4.55 o                         
 -10   6   1          0.82         17.40         3.10 o                         
  -9   6   1          7.48         23.17         3.31 o                         
  -8   6   1        351.06        308.41         4.63 o                         
  -7   6   1        103.15        122.84         4.37 o                         
  -6   6   1        553.98        582.54         5.06 o                         
  -5   6   1         76.01         89.40         2.22 o                         
  -4   6   1         91.40        101.20         2.00 o                         
  -3   6   1        286.62        321.68         3.10 o                         
  -2   6   1        122.47        138.41         2.70 o                         
  -1   6   1        403.06        404.02         3.17 o                         
   0   6   1       2008.58       2127.71        10.92 o                         
   1   6   1        118.11        123.75         1.70 o                         
   2   6   1         97.13        133.85         2.06 o                         
   3   6   1        304.04        304.40         3.17 o                         
   4   6   1         44.86         74.25         1.81 o                         
   5   6   1         38.17         49.29         1.72 o                         
   6   6   1        100.35         94.36         2.42 o                         
   7   6   1          0.01         -1.33         2.51 o                         
   8   6   1          9.38          7.40         2.25 o                         
   9   6   1         42.64         47.29         2.65 o                         
  10   6   1          8.50         18.74         3.50 o                         
  11   6   1          1.88          0.73         5.87 o                         
 -12   7   1         46.57         44.99         6.68 o                         
 -11   7   1        236.09        232.52         8.38 o                         
 -10   7   1        233.72        214.34         6.26 o                         
  -9   7   1        663.53        632.84         8.12 o                         
  -8   7   1        359.87        341.27         7.51 o                         
  -7   7   1        375.98        357.87         4.66 o                         
  -6   7   1         97.80         92.16         2.60 o                         
  -5   7   1        387.90        376.29         3.78 o                         
  -4   7   1        480.55        504.40         4.26 o                         
  -3   7   1        698.83        706.17         5.00 o                         
  -2   7   1       2748.51       2907.29        14.94 o                         
  -1   7   1        408.76        388.52         4.07 o                         
   0   7   1        498.46        472.40         3.83 o                         
   1   7   1        237.90        310.12         2.95 o                         
   2   7   1        675.45        646.31         4.54 o                         
   3   7   1       2920.71       3181.96        16.81 o                         
   4   7   1        885.89        883.50         6.67 o                         
   5   7   1        261.40        270.60         3.32 o                         
   6   7   1        189.47        188.74         2.97 o                         
   7   7   1         21.57          8.17         1.88 o                         
   8   7   1         97.84        112.35         3.31 o                         
   9   7   1        103.41         96.69         3.48 o                         
  10   7   1        272.02        254.70         9.33 o                         
  11   7   1          8.41         11.36         6.41 o                         
 -12   8   1          0.01          3.17         8.43 o                         
 -11   8   1          0.53         14.12         5.22 o                         
 -10   8   1          8.10          3.46         3.39 o                         
  -9   8   1          0.02          6.65         3.23 o                         
  -8   8   1         65.14         69.15         3.90 o                         
  -7   8   1          3.67          3.48         1.96 o                         
  -6   8   1          9.60          9.93         1.54 o                         
  -5   8   1         10.23         14.24         1.75 o                         
  -4   8   1         28.62         33.09         1.48 o                         
  -3   8   1          1.67         -0.30         1.31 o                         
  -2   8   1          3.01          6.91         0.97 o                         
  -1   8   1          0.99         -0.34         0.90 o                         
   0   8   1        207.18        223.72         3.10 o                         
   1   8   1        373.74        426.18         3.62 o                         
   2   8   1          7.15          5.68         0.98 o                         
   3   8   1        426.29        458.68         4.12 o                         
   4   8   1          0.03         -0.37         1.34 o                         
   5   8   1         50.99         63.48         3.16 o                         
   6   8   1         13.44         27.00         2.25 o                         
   7   8   1          3.13          1.96         2.18 o                         
   8   8   1         95.46         89.78         3.36 o                         
   9   8   1          5.51          2.67         2.71 o                         
  10   8   1          3.43         -0.10         4.23 o                         
  11   8   1          0.00          3.70         8.34 o                         
 -11   9   1        133.82        114.63        12.62 o                         
 -10   9   1         48.75         42.36         4.06 o                         
  -9   9   1        367.16        385.32         8.16 o                         
  -8   9   1        590.65        568.25         9.16 o                         
  -7   9   1         29.84         32.81         2.24 o                         
  -6   9   1        310.19        318.36         4.36 o                         
  -5   9   1        145.11        130.90         2.81 o                         
  -4   9   1        267.13        244.23         3.62 o                         
  -3   9   1        639.34        604.25         5.23 o                         
  -2   9   1       2882.25       2975.54        15.62 o                         
  -1   9   1        620.40        603.70         4.64 o                         
   0   9   1         51.79         35.33         1.42 o                         
   1   9   1        172.29        156.01         2.61 o                         
   2   9   1       1247.89       1268.20         8.10 o                         
   3   9   1       1187.21       1183.98         7.41 o                         
   4   9   1        446.33        417.28         4.46 o                         
   5   9   1        220.23        219.38         3.85 o                         
   6   9   1        369.94        357.02         5.52 o                         
   7   9   1          6.23          2.37         2.09 o                         
   8   9   1         25.55         26.89         2.78 o                         
   9   9   1        137.02        136.95         5.69 o                         
  10   9   1         45.66         37.63         6.38 o                         
 -11  10   1         58.86         59.71         7.12 o                         
 -10  10   1          0.01          0.74         4.77 o                         
  -9  10   1          1.25          1.19         3.46 o                         
  -8  10   1        100.97         91.91         3.39 o                         
  -7  10   1         16.49         18.99         2.19 o                         
  -6  10   1        155.48        149.88         5.85 o                         
  -5  10   1         89.60         77.93         2.81 o                         
  -4  10   1        124.36        120.54         2.87 o                         
  -3  10   1        353.93        381.58         4.05 o                         
  -2  10   1        667.48        722.30         5.77 o                         
  -1  10   1         98.77        104.25         2.39 o                         
   0  10   1        314.72        314.90         3.67 o                         
   1  10   1        410.06        418.37         4.12 o                         
   2  10   1        342.09        340.57         3.71 o                         
   3  10   1          5.66          7.57         1.35 o                         
   4  10   1         14.50          8.94         2.05 o                         
   5  10   1         58.07         45.33         2.60 o                         
   6  10   1         59.87         51.31         3.29 o                         
   7  10   1          5.54          2.89         2.39 o                         
   8  10   1          5.18          2.31         3.28 o                         
   9  10   1          9.74          7.90         4.09 o                         
  10  10   1          0.76          3.11         6.42 o                         
 -11  11   1          3.42         11.72        11.24 o                         
 -10  11   1        230.56        241.80        10.31 o                         
  -9  11   1         94.12         96.37         5.27 o                         
  -8  11   1         26.20         24.06         2.55 o                         
  -7  11   1        176.33        177.44         4.43 o                         
  -6  11   1        156.07        166.19         4.17 o                         
  -5  11   1        165.35        162.47         4.64 o                         
  -4  11   1        256.71        261.91         4.37 o                         
  -3  11   1       1035.14       1047.17         7.53 o                         
  -2  11   1        265.27        250.00         3.60 o                         
  -1  11   1        452.80        456.37         5.42 o                         
   0  11   1        505.62        493.03         5.63 o                         
   1  11   1        452.74        487.95         5.39 o                         
   2  11   1        635.47        616.24         6.85 o                         
   3  11   1        530.50        538.44         7.26 o                         
   4  11   1        114.43        125.12         3.28 o                         
   5  11   1        179.91        173.66         4.36 o                         
   6  11   1         91.00        100.17         3.52 o                         
   7  11   1        256.46        231.26         4.94 o                         
   8  11   1          6.30          6.52         3.42 o                         
   9  11   1         29.44         25.07         5.14 o                         
  10  11   1         64.14         67.66         7.61 o                         
 -10  12   1          3.79          7.96         7.78 o                         
  -9  12   1          1.74          2.53         5.17 o                         
  -8  12   1         42.37         36.81         3.23 o                         
  -7  12   1          4.45          4.75         2.70 o                         
  -6  12   1         25.42         24.56         2.49 o                         
  -5  12   1         38.02         45.05         2.92 o                         
  -4  12   1        304.93        295.90         5.86 o                         
  -3  12   1        143.62        143.11         4.02 o                         
  -2  12   1          0.01         -0.53         1.61 o                         
  -1  12   1          1.16          2.15         1.85 o                         
   0  12   1         18.45         17.68         1.86 o                         
   1  12   1        349.21        346.99         4.39 o                         
   2  12   1         87.98         82.43         2.81 o                         
   3  12   1          9.21          6.06         1.82 o                         
   4  12   1         90.99         84.40         3.30 o                         
   5  12   1          0.14          2.19         3.08 o                         
   6  12   1          7.85          5.15         2.63 o                         
   7  12   1          9.84         17.83         3.44 o                         
   8  12   1          9.35          6.60         3.80 o                         
   9  12   1          0.02         -3.24         5.76 o                         
 -10  13   1         78.79         90.10        11.33 o                         
  -9  13   1         20.92         21.18         5.75 o                         
  -8  13   1         38.96         39.19         3.76 o                         
  -7  13   1         38.36         36.16         3.32 o                         
  -6  13   1        172.18        186.08         5.34 o                         
  -5  13   1        332.09        347.69         6.20 o                         
  -4  13   1        102.37        108.85         4.01 o                         
  -3  13   1         48.69         54.41         2.56 o                         
  -2  13   1         59.82         67.95         2.53 o                         
  -1  13   1        377.04        408.04         5.17 o                         
   0  13   1         21.40         18.72         2.79 o                         
   1  13   1        435.84        454.39         7.98 o                         
   2  13   1         82.57         83.72         3.11 o                         
   3  13   1          1.34         -0.63         1.92 o                         
   4  13   1        188.73        199.70         4.58 o                         
   5  13   1        199.97        199.75         6.21 o                         
   6  13   1          5.76          8.43         3.05 o                         
   7  13   1        177.89        173.07         8.06 o                         
   8  13   1         56.22         64.95         6.48 o                         
   9  13   1         34.63         27.54         7.37 o                         
  -9  14   1          9.49         10.85         7.06 o                         
  -8  14   1          0.75          5.39         5.58 o                         
  -7  14   1          0.08         -3.56         3.56 o                         
  -6  14   1          0.45         10.58         3.39 o                         
  -5  14   1          1.76         -0.08         2.58 o                         
  -4  14   1          1.72          1.36         2.47 o                         
  -3  14   1          7.85          4.97         2.38 o                         
  -2  14   1        265.49        271.04         4.95 o                         
  -1  14   1         37.43         38.38         2.52 o                         
   0  14   1         65.79         63.35         3.61 o                         
   1  14   1         48.96         44.66         3.18 o                         
   2  14   1          0.01          0.65         2.42 o                         
   3  14   1          9.74          6.33         2.76 o                         
   4  14   1          0.65         -0.83         2.13 o                         
   5  14   1          0.39         -2.50         3.23 o                         
   6  14   1         40.66         38.57         3.94 o                         
   7  14   1          0.73          4.60         4.89 o                         
   8  14   1          0.01          0.79         6.74 o                         
  -8  15   1        116.80        128.32         8.58 o                         
  -7  15   1         27.16         29.79         4.86 o                         
  -6  15   1        149.25        136.58         6.20 o                         
  -5  15   1         18.64         19.70         3.80 o                         
  -4  15   1        109.87        107.59         4.80 o                         
  -3  15   1         25.93         21.77         2.97 o                         
  -2  15   1         68.93         71.69         2.98 o                         
  -1  15   1         71.03         75.76         3.95 o                         
   0  15   1         62.37         65.26         2.89 o                         
   1  15   1         23.61         20.42         2.53 o                         
   2  15   1         16.81         14.29         2.71 o                         
   3  15   1         14.95         17.77         2.96 o                         
   4  15   1         79.76         70.51         3.37 o                         
   5  15   1         46.71         37.92         3.93 o                         
   6  15   1         88.77         96.23         6.25 o                         
   7  15   1         33.50         32.81         6.66 o                         
  -8  16   1         10.90         14.60         9.28 o                         
  -7  16   1          3.46         -6.43         6.43 o                         
  -6  16   1         12.74         13.15         4.64 o                         
  -5  16   1          1.16         -0.23         3.91 o                         
  -4  16   1         34.40         31.68         3.70 o                         
  -3  16   1          2.85          4.10         4.75 o                         
  -2  16   1          1.12         -4.32         4.32 o                         
  -1  16   1         13.16          1.36         3.10 o                         
   0  16   1          0.20          1.54         2.88 o                         
   1  16   1         47.82         38.62         3.78 o                         
   2  16   1         16.03          9.39         3.15 o                         
   3  16   1          0.10         -1.61         3.26 o                         
   4  16   1          9.40          4.65         3.26 o                         
   5  16   1          0.11         -4.17         5.20 o                         
   6  16   1          3.01         -0.46         6.59 o                         
   7  16   1          0.77         -0.60        10.55 o                         
  -7  17   1         58.71         40.12        19.18 o                         
  -6  17   1          7.84         -1.20         6.88 o                         
  -5  17   1          0.35         -1.64         5.07 o                         
  -4  17   1         69.38         73.29         5.27 o                         
  -3  17   1        134.80        133.12         7.17 o                         
  -2  17   1         28.62         24.22         3.94 o                         
  -1  17   1          0.36         -0.87         3.91 o                         
   0  17   1        300.19        325.38         8.35 o                         
   1  17   1          6.84         -0.38         3.79 o                         
   2  17   1         19.94         15.99         3.89 o                         
   3  17   1        129.54        125.03         6.35 o                         
   4  17   1         10.29         11.44         5.59 o                         
   5  17   1         18.39         25.52         6.58 o                         
   6  17   1         42.95         21.65        12.05 o                         
  -5  18   1         18.63          9.60         6.85 o                         
  -4  18   1          2.82          4.99         6.85 o                         
  -3  18   1          2.98          9.04         5.21 o                         
  -2  18   1         25.96         25.20         5.01 o                         
  -1  18   1         13.86          4.67         4.88 o                         
   0  18   1         19.19         28.20         5.09 o                         
   1  18   1         17.95         16.30         5.07 o                         
   2  18   1          0.42         -5.20         5.33 o                         
   3  18   1         14.14          2.35         6.26 o                         
   4  18   1          3.79         -8.03         8.03 o                         
   5  18   1          2.78         -6.00        13.71 o                         
  -4  19   1         11.32          0.95         8.35 o                         
  -3  19   1         15.78         17.08         7.34 o                         
  -2  19   1         20.89         20.55         6.98 o                         
  -1  19   1         12.68         17.46         6.54 o                         
   0  19   1          0.52          0.13         6.52 o                         
   1  19   1         64.25         59.08         6.50 o                         
   2  19   1          4.54         -7.24         7.24 o                         
   3  19   1          2.93        -14.01        14.01 o                         
  -1  20   1          0.50         -0.16        14.34 o                         
   0  20   1          0.55          4.21        13.13 o                         
 -13   0   2          7.02         15.45        11.85 o                         
 -12   0   2        276.36        293.48        17.63 o                         
 -11   0   2        371.44        373.55        10.96 o                         
 -10   0   2        132.93        139.12         6.36 o                         
  -9   0   2          7.58          3.77         3.15 o                         
  -8   0   2        540.54        544.24         8.14 o                         
  -7   0   2        557.30        576.67         7.29 o                         
  -6   0   2        615.27        659.51         7.26 o                         
  -5   0   2         27.61         11.75         1.45 o                         
  -4   0   2        557.71        529.74         5.45 o                         
  -3   0   2         65.37         40.64         1.59 o                         
  -2   0   2         25.15         51.18         1.43 o                         
  -1   0   2       2494.14       2407.22        16.14 o                         
   0   0   2      10276.36      10519.08       132.19 o                         
   1   0   2       2477.80       2463.57        17.99 o                         
   2   0   2        318.04        241.37         2.40 o                         
   3   0   2       5886.35       5920.44        44.21 o                         
   4   0   2         58.96         31.59         1.46 o                         
   5   0   2       1663.70       1693.35        14.11 o                         
   6   0   2        974.44        979.06         9.13 o                         
   7   0   2        339.36        356.73         5.68 o                         
   8   0   2        397.76        393.33         7.21 o                         
   9   0   2        387.90        360.80         6.99 o                         
  10   0   2         13.99         16.92         4.15 o                         
  11   0   2         25.59         32.74         7.83 o                         
 -13   1   2         16.32         23.70         7.63 o                         
 -12   1   2          5.56         23.30         3.74 o                         
 -11   1   2          0.06         13.95         2.81 o                         
 -10   1   2         47.41         48.71         2.99 o                         
  -9   1   2         13.64         12.92         1.89 o                         
  -8   1   2         23.53         29.03         1.89 o                         
  -7   1   2        422.79        429.18         4.43 o                         
  -6   1   2        165.20        197.18         2.79 o                         
  -5   1   2       1854.20       2091.70        11.51 o                         
  -4   1   2        260.83        300.54         2.81 o                         
  -3   1   2          0.00         -0.51         0.51 o                         
  -2   1   2        933.06        985.72         5.27 o                         
  -1   1   2       1657.93       1697.49         7.77 o                         
   0   1   2         29.18         30.21         0.71 o                         
   1   1   2       1591.17       1783.35         9.72 o                         
   2   1   2        263.92        321.20         4.56 o                         
   3   1   2          0.60          4.55         0.90 o                         
   4   1   2         32.05         38.63         1.45 o                         
   5   1   2         26.77         32.57         1.29 o                         
   6   1   2         62.98         66.78         1.84 o                         
   7   1   2        107.49        103.88         2.55 o                         
   8   1   2         10.42         19.28         1.71 o                         
   9   1   2         69.79         75.79         2.93 o                         
  10   1   2          0.00         -3.27         3.27 o                         
  11   1   2         23.95         28.87         5.36 o                         
 -13   2   2         77.08         70.86         7.80 o                         
 -12   2   2        275.82        276.21         7.76 o                         
 -11   2   2        448.80        443.81         6.51 o                         
 -10   2   2         62.55         81.10         3.33 o                         
  -9   2   2        155.04        159.71         3.68 o                         
  -8   2   2        375.31        369.51         4.47 o                         
  -7   2   2        465.40        463.43         4.77 o                         
  -6   2   2       1681.31       1641.66        10.18 o                         
  -5   2   2        914.55        857.26         5.91 o                         
  -4   2   2        324.37        276.58         4.78 o                         
  -3   2   2         32.49         10.59         0.69 o                         
  -2   2   2          7.66         14.06         0.74 o                         
  -1   2   2        472.79        461.22         2.95 o                         
   0   2   2        496.43        455.41         2.76 o                         
   1   2   2      11681.14      11435.40       102.46 o                         
   2   2   2        485.18        461.76         3.97 o                         
   3   2   2         93.69         80.93         1.57 o                         
   4   2   2        583.72        609.53         6.84 o                         
   5   2   2        951.94        922.89         5.81 o                         
   6   2   2        927.29        873.06         6.56 o                         
   7   2   2        522.87        519.16         5.18 o                         
   8   2   2        543.25        534.72         6.45 o                         
   9   2   2        131.48        132.39         3.75 o                         
  10   2   2         13.67         15.84         3.14 o                         
  11   2   2         93.07         93.51         6.99 o                         
 -13   3   2         40.34         69.76         8.79 o                         
 -12   3   2         30.24         35.50         4.48 o                         
 -11   3   2          5.93         21.01         3.47 o                         
 -10   3   2         91.08        104.59         3.41 o                         
  -9   3   2         53.61         63.38         2.69 o                         
  -8   3   2        464.46        421.79         4.69 o                         
  -7   3   2          3.57         15.58         1.32 o                         
  -6   3   2        181.49        211.86         5.21 o                         
  -5   3   2       1639.21       1865.90        10.75 o                         
  -4   3   2         71.11         78.90         1.77 o                         
  -3   3   2          0.59         -0.85         0.85 o                         
  -2   3   2         14.30         12.58         0.89 o                         
  -1   3   2       3774.58       3706.45        17.25 o                         
   0   3   2        828.89        791.68         4.90 o                         
   1   3   2       4658.85       4833.70        27.82 o                         
   2   3   2        598.57        655.97         5.55 o                         
   3   3   2         33.95         61.84         2.02 o                         
   4   3   2         89.52         97.51         1.68 o                         
   5   3   2         40.55         55.43         1.53 o                         
   6   3   2        121.82        150.15         5.19 o                         
   7   3   2        149.10        150.56         2.82 o                         
   8   3   2        279.93        282.40         4.38 o                         
   9   3   2         24.43         22.44         2.26 o                         
  10   3   2         21.31         22.09         3.10 o                         
  11   3   2         29.33         31.89         5.66 o                         
 -13   4   2        196.96        188.53        15.98 o                         
 -12   4   2        155.33        165.19         7.81 o                         
 -11   4   2        272.10        265.18         6.66 o                         
 -10   4   2        378.56        359.20         5.65 o                         
  -9   4   2        409.91        401.66         6.82 o                         
  -8   4   2         14.95         24.74         1.78 o                         
  -7   4   2       1894.08       1855.02        11.38 o                         
  -6   4   2       1797.83       1752.63        11.21 o                         
  -5   4   2       2170.95       2119.27        11.57 o                         
  -4   4   2       1872.19       1868.13        10.23 o                         
  -3   4   2        750.93        779.84         4.95 o                         
  -2   4   2        119.77        157.32         1.79 o                         
  -1   4   2        654.84        620.44         4.13 o                         
   0   4   2       2420.21       2334.59        11.49 o                         
   1   4   2       6063.31       5914.67        29.17 o                         
   2   4   2       1647.70       1514.65         9.69 o                         
   3   4   2        143.85        175.82         2.83 o                         
   4   4   2        771.44        798.71         6.26 o                         
   5   4   2        428.23        378.74         4.04 o                         
   6   4   2        612.97        611.72         5.37 o                         
   7   4   2        898.95        869.77         7.00 o                         
   8   4   2        322.00        354.96         4.83 o                         
   9   4   2         17.16         21.97         2.95 o                         
  10   4   2        140.59        126.90         5.53 o                         
  11   4   2         68.45         73.92         6.39 o                         
 -12   5   2         17.54         21.35         5.94 o                         
 -11   5   2         25.22         23.74         3.22 o                         
 -10   5   2          1.01         14.13         3.36 o                         
  -9   5   2          3.56          7.59         2.16 o                         
  -8   5   2        259.78        255.83         4.06 o                         
  -7   5   2        677.27        715.55         6.05 o                         
  -6   5   2        199.44        219.57         2.98 o                         
  -5   5   2         17.39         43.29         2.01 o                         
  -4   5   2         69.46         91.71         1.83 o                         
  -3   5   2        201.04        222.51         3.47 o                         
  -2   5   2        431.64        498.13         3.53 o                         
  -1   5   2        449.00        479.17         3.65 o                         
   0   5   2          5.41          4.80         0.69 o                         
   1   5   2        125.96        125.60         2.63 o                         
   2   5   2        367.33        364.95         2.98 o                         
   3   5   2         90.21         97.70         2.27 o                         
   4   5   2          7.10         10.24         0.96 o                         
   5   5   2         12.44          7.69         1.08 o                         
   6   5   2         68.57         60.11         2.25 o                         
   7   5   2          5.92          9.88         2.01 o                         
   8   5   2        198.58        176.32         4.04 o                         
   9   5   2          1.88          1.35         2.53 o                         
  10   5   2         69.67         71.40         4.68 o                         
  11   5   2          2.55          8.06         6.61 o                         
 -12   6   2         60.28         59.74         5.85 o                         
 -11   6   2         80.24         90.13         4.05 o                         
 -10   6   2        585.50        564.17         7.09 o                         
  -9   6   2        177.67        168.97         4.25 o                         
  -8   6   2        204.02        210.60         3.82 o                         
  -7   6   2       1348.42       1387.25         9.75 o                         
  -6   6   2        996.09        990.79         6.95 o                         
  -5   6   2       2744.93       2698.41        14.72 o                         
  -4   6   2       2913.77       2960.81        15.16 o                         
  -3   6   2       2228.35       2212.75        11.54 o                         
  -2   6   2       2570.08       2612.15        13.08 o                         
  -1   6   2       2074.43       2062.70        10.83 o                         
   0   6   2       7748.15       7557.66        33.35 o                         
   1   6   2         85.73         57.27         1.57 o                         
   2   6   2       3600.47       3588.62        18.42 o                         
   3   6   2       1457.10       1408.00         8.53 o                         
   4   6   2        388.18        377.01         3.86 o                         
   5   6   2        218.90        196.09         3.34 o                         
   6   6   2        232.56        235.56         4.19 o                         
   7   6   2        580.54        558.41         7.19 o                         
   8   6   2        129.63        126.77         4.41 o                         
   9   6   2        153.40        135.28         4.81 o                         
  10   6   2        174.32        162.86         8.80 o                         
 -12   7   2          3.56         -6.18         6.18 o                         
 -11   7   2          2.35         -2.69         3.49 o                         
 -10   7   2         13.34         27.11         3.12 o                         
  -9   7   2         10.55         15.12         2.61 o                         
  -8   7   2         31.34         42.20         2.83 o                         
  -7   7   2         16.37         13.09         1.71 o                         
  -6   7   2        133.82        153.40         4.28 o                         
  -5   7   2         50.80        104.60         3.75 o                         
  -4   7   2         26.22         40.11         1.76 o                         
  -3   7   2        149.13        140.23         2.24 o                         
  -2   7   2        194.83        272.64         2.79 o                         
  -1   7   2         69.71         75.35         1.66 o                         
   0   7   2        110.88        129.80         1.97 o                         
   1   7   2       1066.91       1071.12         7.27 o                         
   2   7   2        268.23        279.68         3.25 o                         
   3   7   2         20.03         29.79         1.34 o                         
   4   7   2          2.53          1.06         1.66 o                         
   5   7   2         16.94         16.95         1.51 o                         
   6   7   2         43.57         31.46         2.16 o                         
   7   7   2         22.02         28.31         2.16 o                         
   8   7   2         28.49         21.17         2.72 o                         
   9   7   2         44.59         42.96         3.33 o                         
  10   7   2          7.68          3.52         5.05 o                         
 -12   8   2         47.55         34.17         7.66 o                         
 -11   8   2         55.17         64.02         4.75 o                         
 -10   8   2         56.95         67.10         3.54 o                         
  -9   8   2        355.09        341.21         7.88 o                         
  -8   8   2       1256.65       1232.20        12.37 o                         
  -7   8   2         14.38         16.92         2.95 o                         
  -6   8   2       1102.38       1118.30         8.25 o                         
  -5   8   2       2180.78       2236.53        13.22 o                         
  -4   8   2       1255.76       1210.64         7.97 o                         
  -3   8   2       1495.55       1408.35         8.78 o                         
  -2   8   2       6102.42       6365.22        29.72 o                         
  -1   8   2        892.70        819.12         5.57 o                         
   0   8   2        692.74        689.19         5.06 o                         
   1   8   2        698.02        704.13         5.25 o                         
   2   8   2       2732.77       2890.18        15.93 o                         
   3   8   2        926.78       1008.72         8.21 o                         
   4   8   2        255.44        249.96         3.31 o                         
   5   8   2        112.95        113.03         2.56 o                         
   6   8   2        199.91        193.39         4.92 o                         
   7   8   2        100.42         97.96         4.02 o                         
   8   8   2        159.50        135.65         5.02 o                         
   9   8   2        346.13        330.41        15.76 o                         
  10   8   2         13.40         10.18         5.62 o                         
 -12   9   2          0.44        -10.01        10.01 o                         
 -11   9   2         24.40         16.45         6.50 o                         
 -10   9   2         27.09         30.63         3.54 o                         
  -9   9   2          7.81         19.64         3.07 o                         
  -8   9   2         16.28         35.78         3.70 o                         
  -7   9   2        239.39        193.97         4.76 o                         
  -6   9   2         46.27         61.44         3.77 o                         
  -5   9   2          9.14         14.08         1.77 o                         
  -4   9   2          2.19          2.85         1.63 o                         
  -3   9   2         10.10          9.23         2.11 o                         
  -2   9   2          6.71         14.20         1.35 o                         
  -1   9   2          8.41          5.56         1.45 o                         
   0   9   2        265.71        252.00         3.06 o                         
   1   9   2        198.88        212.34         2.71 o                         
   2   9   2         18.61         15.48         1.39 o                         
   3   9   2          0.58          3.17         1.65 o                         
   4   9   2          1.58         -0.42         1.55 o                         
   5   9   2          6.71          3.23         2.35 o                         
   6   9   2         87.54         85.29         3.02 o                         
   7   9   2          0.81          1.09         2.38 o                         
   8   9   2         27.34         13.63         2.87 o                         
   9   9   2          5.21          5.64         4.04 o                         
  10   9   2         23.01         17.27         7.62 o                         
 -11  10   2         31.63         16.89         6.28 o                         
 -10  10   2         97.06        120.39         6.26 o                         
  -9  10   2        190.38        193.64         5.66 o                         
  -8  10   2        173.27        169.70         5.19 o                         
  -7  10   2        138.05        128.99         4.65 o                         
  -6  10   2        433.92        441.53         6.31 o                         
  -5  10   2        531.34        549.18         5.27 o                         
  -4  10   2        608.63        642.61         5.56 o                         
  -3  10   2        548.97        558.92         6.16 o                         
  -2  10   2        349.65        353.50         3.92 o                         
  -1  10   2        339.75        350.17         3.86 o                         
   0  10   2        361.45        355.13         3.70 o                         
   1  10   2        506.51        546.72         4.98 o                         
   2  10   2        413.67        438.05         4.63 o                         
   3  10   2        311.98        321.62         3.93 o                         
   4  10   2         14.09         17.61         1.75 o                         
   5  10   2         86.44         93.28         2.99 o                         
   6  10   2        361.28        371.55         4.82 o                         
   7  10   2        129.47        139.69         3.65 o                         
   8  10   2         64.27         57.44         3.79 o                         
   9  10   2         62.11         56.85         6.11 o                         
 -11  11   2         10.79          3.39         7.49 o                         
 -10  11   2         13.31         24.93         5.40 o                         
  -9  11   2          6.72          6.57         3.42 o                         
  -8  11   2         11.10          6.76         3.04 o                         
  -7  11   2         24.75         34.04         3.09 o                         
  -6  11   2         16.04         11.97         2.14 o                         
  -5  11   2          7.30          7.63         2.30 o                         
  -4  11   2          0.60         -1.69         1.69 o                         
  -3  11   2         11.42          7.33         1.87 o                         
  -2  11   2        117.02        116.45         2.89 o                         
  -1  11   2          8.76          7.87         1.45 o                         
   0  11   2        170.94        190.37         4.09 o                         
   1  11   2        137.60        124.70         2.87 o                         
   2  11   2         78.97         65.70         2.22 o                         
   3  11   2         38.95         41.91         2.46 o                         
   4  11   2          7.10          1.22         2.16 o                         
   5  11   2         68.25         70.71         2.76 o                         
   6  11   2        185.54        162.44         4.00 o                         
   7  11   2          0.21          0.24         2.49 o                         
   8  11   2         18.08         12.34         4.39 o                         
   9  11   2          1.68          2.48         6.63 o                         
 -10  12   2         94.18        100.34         7.08 o                         
  -9  12   2         17.26         16.36         4.35 o                         
  -8  12   2         47.22         31.20         3.28 o                         
  -7  12   2        491.10        487.65         8.64 o                         
  -6  12   2        188.29        186.80         5.81 o                         
  -5  12   2        237.25        225.37         7.50 o                         
  -4  12   2         68.62         70.55         2.95 o                         
  -3  12   2         29.24         36.35         2.11 o                         
  -2  12   2         35.93         31.86         2.32 o                         
  -1  12   2        624.95        643.42         5.95 o                         
   0  12   2        376.45        398.36         6.40 o                         
   1  12   2        396.83        404.14         6.57 o                         
   2  12   2         14.39         11.26         2.23 o                         
   3  12   2         79.52         81.83         3.14 o                         
   4  12   2         69.17         72.13         3.34 o                         
   5  12   2        145.01        145.60         4.02 o                         
   6  12   2        173.40        179.57         5.18 o                         
   7  12   2        212.50        215.64         5.59 o                         
   8  12   2         59.63         67.33         4.92 o                         
 -10  13   2         15.60         14.29         7.67 o                         
  -9  13   2          0.26         -5.24         5.24 o                         
  -8  13   2         28.00         21.48         3.98 o                         
  -7  13   2          7.27          9.16         3.39 o                         
  -6  13   2          8.10          7.57         3.09 o                         
  -5  13   2          0.27         -2.95         3.72 o                         
  -4  13   2         19.13         10.65         2.41 o                         
  -3  13   2         14.97          5.39         2.35 o                         
  -2  13   2         22.74         17.40         2.24 o                         
  -1  13   2         42.65         44.40         3.24 o                         
   0  13   2         63.06         63.18         2.59 o                         
   1  13   2        246.81        247.28         5.36 o                         
   2  13   2         22.17         16.03         2.88 o                         
   3  13   2          0.29         -2.38         2.38 o                         
   4  13   2          0.79         -0.56         2.42 o                         
   5  13   2         77.99         63.24         3.46 o                         
   6  13   2          4.11          0.85         3.42 o                         
   7  13   2         14.17          8.07         4.01 o                         
   8  13   2         19.27         19.08         6.20 o                         
  -9  14   2         11.52         15.43         6.47 o                         
  -8  14   2          7.91          9.31         4.47 o                         
  -7  14   2         14.27         13.80         4.11 o                         
  -6  14   2        139.93        151.84         6.87 o                         
  -5  14   2         70.18         73.38         3.69 o                         
  -4  14   2          1.96         -2.38         2.38 o                         
  -3  14   2          2.66         -0.94         2.69 o                         
  -2  14   2         52.40         51.65         2.70 o                         
  -1  14   2        278.95        283.78         4.85 o                         
   0  14   2         19.68         17.70         2.27 o                         
   1  14   2        634.22        648.64         8.76 o                         
   2  14   2         23.27         22.37         2.91 o                         
   3  14   2         15.57         20.28         6.82 o                         
   4  14   2        145.29        146.71         5.46 o                         
   5  14   2        103.19        107.65         4.98 o                         
   6  14   2         76.93        100.93         7.20 o                         
   7  14   2         40.80         45.45         6.20 o                         
  -9  15   2         19.89         33.02        16.64 o                         
  -8  15   2         29.03         18.22         6.04 o                         
  -7  15   2          0.60          1.89         4.92 o                         
  -6  15   2         21.52         19.55         4.77 o                         
  -5  15   2          0.00         -3.16         3.83 o                         
  -4  15   2         69.84         61.17         3.61 o                         
  -3  15   2         31.40         18.74         2.66 o                         
  -2  15   2         49.18         39.77         3.42 o                         
  -1  15   2          2.90          2.05         2.71 o                         
   0  15   2         58.04         55.83         3.81 o                         
   1  15   2         38.06         34.24         3.25 o                         
   2  15   2          5.52          0.83         3.58 o                         
   3  15   2          0.02         -5.20         6.53 o                         
   4  15   2          0.19         -3.60         3.93 o                         
   5  15   2          1.61         -0.44         4.57 o                         
   6  15   2          0.07         -2.75         5.69 o                         
   7  15   2          2.50          0.54         7.67 o                         
  -8  16   2         88.20         85.08         9.35 o                         
  -7  16   2          6.85          5.64         6.46 o                         
  -6  16   2          8.63          7.86         6.43 o                         
  -5  16   2          2.41         -4.53         4.53 o                         
  -4  16   2         39.94         41.52         4.12 o                         
  -3  16   2         38.11         31.87         3.67 o                         
  -2  16   2         11.28          8.81         4.21 o                         
  -1  16   2          0.44         -2.57         3.32 o                         
   0  16   2         95.31        113.99         4.59 o                         
   1  16   2         16.96         15.87         3.87 o                         
   2  16   2         62.56         64.87         3.58 o                         
   3  16   2         72.14         69.39         4.70 o                         
   4  16   2          0.83         -5.13         5.13 o                         
   5  16   2         42.90         45.41         6.17 o                         
   6  16   2         38.75         53.07         8.41 o                         
  -7  17   2          0.05         -7.54         7.54 o                         
  -6  17   2          1.38         -5.54         5.54 o                         
  -5  17   2         12.66         17.96         8.99 o                         
  -4  17   2          0.29         -2.29         4.61 o                         
  -3  17   2          0.24         -2.76         4.20 o                         
  -2  17   2          0.29         -4.20         4.33 o                         
  -1  17   2         43.76         37.72         5.41 o                         
   0  17   2         15.87         13.81         5.25 o                         
   1  17   2         53.18         44.80         4.30 o                         
   2  17   2          0.42         -4.43         4.43 o                         
   3  17   2          8.56         -3.23         5.48 o                         
   4  17   2          0.24         -5.89         5.89 o                         
   5  17   2          1.86          3.80         8.50 o                         
  -6  18   2          0.63         -7.85         8.33 o                         
  -5  18   2          9.59         12.22         7.08 o                         
  -4  18   2         13.77         11.59         6.36 o                         
  -3  18   2         27.00         23.69         6.83 o                         
  -2  18   2          9.63         -2.76         5.25 o                         
  -1  18   2          7.13          1.63         5.20 o                         
   0  18   2         64.14         73.65         7.85 o                         
   1  18   2          0.49         -4.41         5.14 o                         
   2  18   2         13.79          8.53         6.12 o                         
   3  18   2         10.27         -0.11         7.79 o                         
   4  18   2         13.44         15.18        10.20 o                         
  -4  19   2          0.88          1.65         8.81 o                         
  -3  19   2          4.29         19.64        10.01 o                         
  -2  19   2          0.01         -6.45         7.50 o                         
  -1  19   2          1.02         -6.85         6.85 o                         
   0  19   2         32.37         27.73         7.76 o                         
   1  19   2          9.76         -7.58         7.58 o                         
   2  19   2          4.22         -9.69         9.69 o                         
 -13   1   3         35.52         37.27         8.22 o                         
 -12   1   3        200.71        231.73         9.10 o                         
 -11   1   3        302.12        290.76         7.09 o                         
 -10   1   3        305.71        321.10         6.24 o                         
  -9   1   3        269.20        255.79         5.02 o                         
  -8   1   3        459.25        451.58         4.99 o                         
  -7   1   3       1444.44       1385.52         8.92 o                         
  -6   1   3        409.29        393.14         4.21 o                         
  -5   1   3       1439.82       1471.77         8.75 o                         
  -4   1   3        172.49        132.64         2.01 o                         
  -3   1   3       2553.47       2505.06        12.16 o                         
  -2   1   3       3579.20       3513.98        15.34 o                         
  -1   1   3        133.88        100.89         1.25 o                         
   0   1   3       2504.52       2475.21        11.40 o                         
   1   1   3        287.49        260.69         2.04 o                         
   2   1   3         74.40         45.59         1.37 o                         
   3   1   3        361.27        331.99         3.49 o                         
   4   1   3         66.07         48.68         1.54 o                         
   5   1   3        751.13        777.12         5.77 o                         
   6   1   3        126.88        118.42         2.49 o                         
   7   1   3         15.77         17.15         1.70 o                         
   8   1   3        129.33        132.90         4.38 o                         
   9   1   3         67.15         76.01         3.57 o                         
  10   1   3         52.72         57.48         4.70 o                         
 -13   2   3          8.29         24.03         6.22 o                         
 -12   2   3          8.57         11.08         3.89 o                         
 -11   2   3          1.08          7.35         3.01 o                         
 -10   2   3        167.06        140.63         4.62 o                         
  -9   2   3        247.11        236.47         4.34 o                         
  -8   2   3        581.63        571.62         5.56 o                         
  -7   2   3        243.19        268.83         4.71 o                         
  -6   2   3         22.84         21.09         1.98 o                         
  -5   2   3       1335.77       1458.78         8.70 o                         
  -4   2   3       1182.88       1251.89         7.74 o                         
  -3   2   3        451.35        440.85         3.54 o                         
  -2   2   3        916.54        983.29         5.32 o                         
  -1   2   3         47.92         52.28         0.97 o                         
   0   2   3        711.22        670.75         3.99 o                         
   1   2   3        636.84        635.82         4.15 o                         
   2   2   3          8.75          8.93         1.00 o                         
   3   2   3        700.00        742.38         6.64 o                         
   4   2   3          1.57          2.17         1.19 o                         
   5   2   3          7.38          9.57         1.56 o                         
   6   2   3         12.05         16.00         2.08 o                         
   7   2   3         78.59         68.55         2.63 o                         
   8   2   3        102.59         87.56         3.74 o                         
   9   2   3          0.79          4.84         2.78 o                         
  10   2   3          5.18          7.01         4.49 o                         
 -13   3   3        211.30        241.06        11.10 o                         
 -12   3   3         84.23         85.79         4.88 o                         
 -11   3   3        153.00        152.35         5.43 o                         
 -10   3   3         27.37         37.29         2.38 o                         
  -9   3   3        620.35        632.70         6.56 o                         
  -8   3   3        596.51        638.73         7.53 o                         
  -7   3   3       1103.19       1134.58         8.46 o                         
  -6   3   3        787.43        778.77         9.03 o                         
  -5   3   3        170.02        135.20         2.25 o                         
  -4   3   3        573.03        480.04         3.99 o                         
  -3   3   3       3561.13       3538.55        16.97 o                         
  -2   3   3       4202.71       4254.18        19.28 o                         
  -1   3   3       4336.92       4387.99        19.52 o                         
   0   3   3       1103.24       1060.15         5.97 o                         
   1   3   3       2209.32       2098.23        12.81 o                         
   2   3   3        510.44        437.49         4.01 o                         
   3   3   3        105.75         84.97         2.55 o                         
   4   3   3       2407.84       2485.33        17.33 o                         
   5   3   3        778.98        771.31         6.57 o                         
   6   3   3        356.81        334.96         4.78 o                         
   7   3   3         38.74         45.31         2.77 o                         
   8   3   3        124.69        124.17         4.29 o                         
   9   3   3         61.45         65.58         4.10 o                         
  10   3   3        151.29        131.29         7.85 o                         
 -13   4   3          4.99         27.08         7.19 o                         
 -12   4   3         13.93         15.04         4.93 o                         
 -11   4   3          0.03          6.75         3.14 o                         
 -10   4   3          7.93         10.70         2.41 o                         
  -9   4   3        156.83        177.24         4.60 o                         
  -8   4   3        460.03        471.55         5.73 o                         
  -7   4   3         74.30        124.88         3.55 o                         
  -6   4   3        160.92        159.77         3.00 o                         
  -5   4   3        361.51        360.53         3.58 o                         
  -4   4   3        467.89        518.52         4.16 o                         
  -3   4   3       1083.10       1242.58         7.29 o                         
  -2   4   3          7.31          8.85         1.14 o                         
  -1   4   3       1669.97       1889.07         9.63 o                         
   0   4   3         26.61         23.86         1.05 o                         
   1   4   3        155.04        142.27         1.69 o                         
   2   4   3        399.30        398.72         4.22 o                         
   3   4   3         89.55        101.16         2.32 o                         
   4   4   3         12.92         28.15         1.63 o                         
   5   4   3         14.43         19.12         1.47 o                         
   6   4   3         27.03         29.16         2.14 o                         
   7   4   3         24.36         24.27         2.57 o                         
   8   4   3          0.14         -0.77         3.11 o                         
   9   4   3          7.70          8.62         3.67 o                         
  10   4   3          0.24          2.65         7.49 o                         
 -13   5   3        134.71        121.43        10.06 o                         
 -12   5   3         37.63         44.33         5.46 o                         
 -11   5   3         75.47         90.09         4.49 o                         
 -10   5   3        436.48        421.72         6.46 o                         
  -9   5   3        260.53        267.71         5.14 o                         
  -8   5   3        678.25        674.72         6.40 o                         
  -7   5   3       1789.07       1780.33        11.50 o                         
  -6   5   3        277.94        245.34         4.42 o                         
  -5   5   3          4.89         10.27         1.16 o                         
  -4   5   3       2432.20       2446.68        12.83 o                         
  -3   5   3       2023.17       1989.26        10.74 o                         
  -2   5   3       1423.36       1269.99         7.35 o                         
  -1   5   3       5292.57       5552.88        25.17 o                         
   0   5   3        957.02       1006.72         6.29 o                         
   1   5   3          3.86          6.45         0.84 o                         
   2   5   3       1091.92       1169.82         9.41 o                         
   3   5   3       1757.03       1797.24        14.38 o                         
   4   5   3       1668.48       1721.25        12.64 o                         
   5   5   3        737.10        727.99         6.69 o                         
   6   5   3        394.69        364.92         5.43 o                         
   7   5   3        274.23        257.72         4.55 o                         
   8   5   3         61.47         70.53         4.17 o                         
   9   5   3        168.03        151.12         8.21 o                         
  10   5   3        258.52        243.23        24.67 o                         
 -12   6   3          0.04          0.83         5.13 o                         
 -11   6   3          2.88          5.83         3.49 o                         
 -10   6   3         43.21         57.55         3.31 o                         
  -9   6   3          0.07          5.00         2.54 o                         
  -8   6   3          1.19         25.52         2.23 o                         
  -7   6   3        206.47        195.67         3.65 o                         
  -6   6   3         21.09         14.17         1.66 o                         
  -5   6   3        915.51        900.52         6.58 o                         
  -4   6   3        285.75        296.01         3.56 o                         
  -3   6   3         44.93         49.06         1.65 o                         
  -2   6   3         14.81         16.01         1.23 o                         
  -1   6   3         98.03        113.67         1.92 o                         
   0   6   3          4.00          0.42         0.83 o                         
   1   6   3        763.74        735.75         5.21 o                         
   2   6   3        830.45        879.56         8.59 o                         
   3   6   3          3.80          9.05         1.34 o                         
   4   6   3         54.69         49.67         2.25 o                         
   5   6   3          6.96          8.72         1.86 o                         
   6   6   3         40.70         40.61         2.06 o                         
   7   6   3         45.14         41.38         2.61 o                         
   8   6   3          0.43         -2.29         3.07 o                         
   9   6   3         13.26         20.88         5.95 o                         
  10   6   3          0.48         15.39        19.74 o                         
 -12   7   3         71.94         79.58         6.42 o                         
 -11   7   3         62.56         73.56         4.40 o                         
 -10   7   3        509.61        474.67         7.15 o                         
  -9   7   3        492.56        452.63         7.49 o                         
  -8   7   3       1406.06       1365.64        11.38 o                         
  -7   7   3          2.33          2.05         1.71 o                         
  -6   7   3        788.95        785.22         6.39 o                         
  -5   7   3        462.38        484.90         4.65 o                         
  -4   7   3        504.46        487.55         4.36 o                         
  -3   7   3        956.32        927.86         6.60 o                         
  -2   7   3       2097.02       2102.57        11.60 o                         
  -1   7   3        508.82        449.15         3.87 o                         
   0   7   3          6.11          2.10         1.21 o                         
   1   7   3        244.61        224.66         3.45 o                         
   2   7   3        919.97        931.82         6.32 o                         
   3   7   3       2060.38       2069.85        13.40 o                         
   4   7   3        737.16        762.00         6.68 o                         
   5   7   3        465.46        458.66         6.52 o                         
   6   7   3        203.35        214.70         4.34 o                         
   7   7   3        430.05        417.82         5.51 o                         
   8   7   3        135.59        143.44         5.62 o                         
   9   7   3        322.28        317.93        10.87 o                         
 -12   8   3          0.08          2.46         6.76 o                         
 -11   8   3          0.31          1.73         4.38 o                         
 -10   8   3          0.25          4.96         3.31 o                         
  -9   8   3         18.61         38.38         2.74 o                         
  -8   8   3         27.02         58.91         4.68 o                         
  -7   8   3          0.59          3.94         1.87 o                         
  -6   8   3         97.54        112.96         3.31 o                         
  -5   8   3         38.21         39.24         1.75 o                         
  -4   8   3          8.68          6.16         1.40 o                         
  -3   8   3          0.03          1.88         1.57 o                         
  -2   8   3          0.15          5.36         1.01 o                         
  -1   8   3        491.91        511.74         4.22 o                         
   0   8   3          0.57          0.62         1.51 o                         
   1   8   3          5.41          9.13         1.19 o                         
   2   8   3         55.96         67.00         1.98 o                         
   3   8   3          9.24         10.88         1.43 o                         
   4   8   3         25.28         35.19         1.76 o                         
   5   8   3         27.83         34.19         2.83 o                         
   6   8   3          1.38          6.20         2.09 o                         
   7   8   3         38.01         34.32         2.84 o                         
   8   8   3         13.97          8.11         4.04 o                         
   9   8   3          0.00          2.57         8.45 o                         
 -12   9   3         36.42         44.57         8.74 o                         
 -11   9   3         22.26         17.36         5.23 o                         
 -10   9   3        124.00        132.44         5.44 o                         
  -9   9   3        635.49        602.14        12.04 o                         
  -8   9   3        764.58        753.16        10.22 o                         
  -7   9   3        116.50        104.87         3.77 o                         
  -6   9   3        549.42        594.39         7.59 o                         
  -5   9   3        563.81        576.12         5.37 o                         
  -4   9   3        352.84        320.70         3.96 o                         
  -3   9   3        718.20        713.17         7.17 o                         
  -2   9   3       1233.69       1308.73         8.73 o                         
  -1   9   3        157.67        142.67         2.53 o                         
   0   9   3         36.90         33.52         1.40 o                         
   1   9   3       1076.29       1070.71         7.93 o                         
   2   9   3        589.52        580.53         4.88 o                         
   3   9   3        790.74        768.01         8.83 o                         
   4   9   3        522.62        511.71         6.09 o                         
   5   9   3        295.76        308.67         4.86 o                         
   6   9   3        257.75        260.05         5.27 o                         
   7   9   3        181.79        170.91         5.43 o                         
   8   9   3        101.82         94.68         9.75 o                         
   9   9   3        180.01        224.11        22.95 o                         
 -11  10   3          0.91         -6.44         6.44 o                         
 -10  10   3          4.26          6.81         4.44 o                         
  -9  10   3          1.48          3.51         3.95 o                         
  -8  10   3          1.76          8.33         4.16 o                         
  -7  10   3        491.14        479.80         5.50 o                         
  -6  10   3         49.92         42.42         2.56 o                         
  -5  10   3         77.87         76.65         2.89 o                         
  -4  10   3          4.99          4.38         1.65 o                         
  -3  10   3          0.06         -1.64         1.64 o                         
  -2  10   3         65.84         55.12         1.99 o                         
  -1  10   3        130.07        154.75         3.35 o                         
   0  10   3         24.18         22.80         1.47 o                         
   1  10   3        576.68        557.62         6.65 o                         
   2  10   3       1285.51       1288.66        10.62 o                         
   3  10   3          0.03          1.84         1.71 o                         
   4  10   3          2.36          1.15         2.20 o                         
   5  10   3          0.14          1.07         1.94 o                         
   6  10   3         11.39         13.70         2.93 o                         
   7  10   3          5.32         -2.37         3.79 o                         
   8  10   3          0.01         -5.96         5.96 o                         
 -11  11   3         17.29          9.67         6.99 o                         
 -10  11   3         53.97         57.05         6.52 o                         
  -9  11   3         76.18         72.60         3.90 o                         
  -8  11   3         10.11          9.65         3.23 o                         
  -7  11   3        789.51        760.24        10.52 o                         
  -6  11   3          3.37          3.00         4.21 o                         
  -5  11   3        172.34        185.84         4.94 o                         
  -4  11   3        372.65        379.69         4.61 o                         
  -3  11   3        198.62        212.36         3.58 o                         
  -2  11   3        200.91        191.32         4.10 o                         
  -1  11   3        876.77        903.36         6.73 o                         
   0  11   3        844.97        877.93         6.74 o                         
   1  11   3          1.57          2.25         1.75 o                         
   2  11   3        325.42        352.73         6.52 o                         
   3  11   3        376.02        381.82         8.13 o                         
   4  11   3        180.94        205.93         4.44 o                         
   5  11   3        146.35        142.48         4.47 o                         
   6  11   3        180.39        165.09         4.92 o                         
   7  11   3         51.35         55.72         5.75 o                         
   8  11   3         11.58         24.17         9.83 o                         
 -10  12   3         21.18         10.27         5.75 o                         
  -9  12   3          0.15         -2.87         4.07 o                         
  -8  12   3         75.44         64.65         3.99 o                         
  -7  12   3         61.29         76.73         4.63 o                         
  -6  12   3          1.40         -2.42         2.42 o                         
  -5  12   3          0.97          4.26         2.31 o                         
  -4  12   3          0.28         -2.67         2.67 o                         
  -3  12   3         25.37         18.49         2.02 o                         
  -2  12   3          0.31         -1.09         2.21 o                         
  -1  12   3         29.76         39.87         1.98 o                         
   0  12   3          0.14         -0.33         1.79 o                         
   1  12   3          2.16          2.59         1.97 o                         
   2  12   3         70.12         65.36         3.51 o                         
   3  12   3          0.03         -1.87         2.52 o                         
   4  12   3          2.24          0.35         2.67 o                         
   5  12   3          0.08         -0.19         2.99 o                         
   6  12   3          3.46          8.62         3.19 o                         
   7  12   3          6.30          8.88         5.85 o                         
   8  12   3          0.12         20.30        23.62 o                         
 -10  13   3          0.44         -1.93         7.98 o                         
  -9  13   3         38.18         37.63         5.27 o                         
  -8  13   3          0.99          2.10         8.58 o                         
  -7  13   3        474.34        484.24         9.21 o                         
  -6  13   3         66.34         66.46         3.43 o                         
  -5  13   3        122.07        123.37         3.94 o                         
  -4  13   3          7.07         11.34         2.69 o                         
  -3  13   3         19.36         19.14         2.63 o                         
  -2  13   3        241.35        237.30         5.95 o                         
  -1  13   3        396.60        417.66         7.59 o                         
   0  13   3        156.40        158.23         4.06 o                         
   1  13   3         14.05         13.51         2.72 o                         
   2  13   3         17.79         17.10         2.99 o                         
   3  13   3          4.54         -0.15         2.39 o                         
   4  13   3        120.90        132.62         6.16 o                         
   5  13   3         28.94         29.46         3.26 o                         
   6  13   3         31.18         35.95         4.20 o                         
   7  13   3          5.67         -2.44        10.14 o                         
  -9  14   3          0.31         10.76         7.76 o                         
  -8  14   3         58.32         56.82         5.00 o                         
  -7  14   3         19.52         24.89         4.35 o                         
  -6  14   3          0.01          4.61         3.80 o                         
  -5  14   3          1.51         -3.00         3.25 o                         
  -4  14   3         40.90         29.48         3.72 o                         
  -3  14   3         16.48         14.79         2.56 o                         
  -2  14   3          9.97          3.97         2.41 o                         
  -1  14   3         20.12         14.16         2.45 o                         
   0  14   3         92.87         81.65         3.87 o                         
   1  14   3        208.73        214.47         5.92 o                         
   2  14   3         72.14         54.39         3.97 o                         
   3  14   3         10.38          7.10         4.25 o                         
   4  14   3          0.01         -2.52         3.92 o                         
   5  14   3          4.58          0.78         3.82 o                         
   6  14   3          1.71         -5.16         5.16 o                         
  -9  15   3         23.34         28.40         9.64 o                         
  -8  15   3         32.57         34.70         5.89 o                         
  -7  15   3          4.47          5.57         7.34 o                         
  -6  15   3        100.89         98.64         5.70 o                         
  -5  15   3         42.65         43.81         4.78 o                         
  -4  15   3         17.75         17.74         4.48 o                         
  -3  15   3         73.05         69.84         3.64 o                         
  -2  15   3         97.20         89.56         5.90 o                         
  -1  15   3         15.20         10.40         3.05 o                         
   0  15   3         15.42         13.18         3.50 o                         
   1  15   3        167.73        172.73         5.76 o                         
   2  15   3          4.21          7.04         3.69 o                         
   3  15   3          0.42         -1.32         3.82 o                         
   4  15   3          4.14         -2.64         4.41 o                         
   5  15   3         25.74         26.93         5.35 o                         
   6  15   3         12.96          6.19         8.17 o                         
  -8  16   3         13.84         18.14         8.28 o                         
  -7  16   3          0.17          3.60         6.20 o                         
  -6  16   3          1.66          8.19         8.20 o                         
  -5  16   3          0.12         -3.63         4.33 o                         
  -4  16   3          8.28          9.51         4.00 o                         
  -3  16   3          9.96          8.51         4.00 o                         
  -2  16   3          0.03          0.59         4.09 o                         
  -1  16   3         11.18          5.83         4.91 o                         
   0  16   3         48.36         39.92         5.04 o                         
   1  16   3          0.12         -0.96         4.04 o                         
   2  16   3          0.88         -3.93         6.32 o                         
   3  16   3          5.24         11.14         7.32 o                         
   4  16   3          2.52         -3.52         6.02 o                         
   5  16   3          0.99          0.19         9.36 o                         
  -7  17   3          2.09         -1.87         8.09 o                         
  -6  17   3          3.97         -2.23         7.72 o                         
  -5  17   3          9.99         10.61         6.03 o                         
  -4  17   3         62.36         63.96         5.82 o                         
  -3  17   3         85.30         94.17         5.26 o                         
  -2  17   3         20.80         13.32         5.00 o                         
  -1  17   3          1.86          7.48         6.42 o                         
   0  17   3         74.20         78.62         6.36 o                         
   1  17   3         43.81         32.16         5.27 o                         
   2  17   3         17.35          4.59         8.15 o                         
   3  17   3         37.74         34.84         7.04 o                         
   4  17   3          1.60         -9.91         9.91 o                         
  -5  18   3          0.60         -1.70         7.89 o                         
  -4  18   3         31.68         21.99         7.84 o                         
  -3  18   3          0.95          7.37         6.59 o                         
  -2  18   3         11.60          4.81         6.40 o                         
  -1  18   3          3.27         -1.26         6.40 o                         
   0  18   3          0.64          7.39         7.00 o                         
   1  18   3         17.76         15.10         9.71 o                         
   2  18   3          0.09         -7.79         7.79 o                         
  -3  19   3         28.80         26.85         9.83 o                         
  -2  19   3         23.39         16.32         8.74 o                         
  -1  19   3          9.66         10.18        11.25 o                         
   0  19   3          2.99        -10.16        10.16 o                         
 -13   0   4        109.44        109.08        13.12 o                         
 -12   0   4        337.24        351.03        11.85 o                         
 -11   0   4        793.16        774.31        12.77 o                         
 -10   0   4       1197.18       1099.85        18.19 o                         
  -9   0   4         19.34          2.72         2.96 o                         
  -8   0   4        513.44        466.80         7.02 o                         
  -7   0   4       2503.93       2472.76        20.36 o                         
  -6   0   4       4184.28       4159.89        31.53 o                         
  -5   0   4       4683.32       4564.17        31.94 o                         
  -4   0   4       1256.68       1128.05         9.86 o                         
  -3   0   4       1313.92       1284.12         9.94 o                         
  -2   0   4        943.25        927.64         7.20 o                         
  -1   0   4        266.62        217.23         2.74 o                         
   0   0   4       5823.71       6002.89        38.73 o                         
   1   0   4       2488.84       2308.08        16.43 o                         
   2   0   4       1220.84       1174.72         8.96 o                         
   3   0   4        287.84        265.51         3.87 o                         
   4   0   4        109.25        109.08         3.02 o                         
   5   0   4        593.64        608.77         7.73 o                         
   6   0   4        462.27        445.89         7.06 o                         
   7   0   4        503.04        500.84        15.23 o                         
   8   0   4         72.22         74.25         5.81 o                         
   9   0   4        141.47        138.77        15.60 o                         
 -13   1   4         13.26         26.90         6.63 o                         
 -12   1   4          6.15         22.45         4.11 o                         
 -11   1   4          0.00         38.51         4.11 o                         
 -10   1   4         18.11         84.68        11.20 o                         
  -9   1   4        135.67         94.54         3.67 o                         
  -8   1   4         45.99         68.14         3.06 o                         
  -7   1   4          1.10         30.42         2.50 o                         
  -6   1   4         26.41        114.29         4.36 o                         
  -5   1   4          6.41         52.38         7.10 o                         
  -4   1   4        345.32        377.61         3.40 o                         
  -3   1   4        166.53        169.64         2.14 o                         
  -2   1   4        355.20        416.54         3.19 o                         
  -1   1   4        306.73        330.88         2.64 o                         
   0   1   4        149.65        154.36         2.03 o                         
   1   1   4        127.48        117.38         1.69 o                         
   2   1   4        116.45        136.23         4.19 o                         
   3   1   4         38.73         42.09         1.56 o                         
   4   1   4          0.00         -1.03         1.16 o                         
   5   1   4         15.89         22.54         1.89 o                         
   6   1   4          0.08          3.00         2.97 o                         
   7   1   4          0.78          5.92         3.89 o                         
   8   1   4         47.10         46.27         4.29 o                         
   9   1   4         10.35         11.89         6.00 o                         
 -13   2   4        154.73        169.78         8.40 o                         
 -12   2   4        210.54        197.95         7.15 o                         
 -11   2   4        487.93        479.52         6.95 o                         
 -10   2   4        477.21        449.93        10.57 o                         
  -9   2   4        490.00        498.48         9.69 o                         
  -8   2   4        646.17        650.33         6.17 o                         
  -7   2   4        807.86        805.10         6.63 o                         
  -6   2   4       3427.61       3418.57        18.03 o                         
  -5   2   4       2637.62       2606.82        13.83 o                         
  -4   2   4       1218.42       1120.26         6.90 o                         
  -3   2   4       1673.80       1628.61         8.63 o                         
  -2   2   4        979.56        995.25         5.88 o                         
  -1   2   4        150.09        119.40         1.60 o                         
   0   2   4       1514.18       1553.42         8.14 o                         
   1   2   4       2259.20       2393.01        13.18 o                         
   2   2   4       1171.19       1221.95         9.02 o                         
   3   2   4         55.60         56.09         2.13 o                         
   4   2   4        467.26        563.65         6.38 o                         
   5   2   4        275.64        277.63         3.88 o                         
   6   2   4        344.01        341.82         4.88 o                         
   7   2   4        234.84        246.01         5.47 o                         
   8   2   4        198.23        192.11         5.58 o                         
   9   2   4        131.23        151.73        10.57 o                         
 -13   3   4         10.21         18.88         6.22 o                         
 -12   3   4         35.92         45.89         4.38 o                         
 -11   3   4          0.03         17.52         3.17 o                         
 -10   3   4         24.21         23.66         3.81 o                         
  -9   3   4        209.06        245.75         4.76 o                         
  -8   3   4         76.64         93.80         3.28 o                         
  -7   3   4         20.27         22.00         1.63 o                         
  -6   3   4         42.16         82.04         4.00 o                         
  -5   3   4          3.84          7.17         1.13 o                         
  -4   3   4          7.02          9.57         0.99 o                         
  -3   3   4        278.40        279.28         2.98 o                         
  -2   3   4         72.70         92.88         2.16 o                         
  -1   3   4          9.55         11.76         1.06 o                         
   0   3   4        744.73        801.39         5.07 o                         
   1   3   4          5.80          5.80         0.83 o                         
   2   3   4        341.45        311.63         4.23 o                         
   3   3   4         92.22         91.42         2.65 o                         
   4   3   4        104.10         94.77         2.90 o                         
   5   3   4        205.66        202.29         4.33 o                         
   6   3   4          3.47         18.53         4.64 o                         
   7   3   4          1.69          2.28         2.40 o                         
   8   3   4         74.58         72.17         4.38 o                         
   9   3   4          0.71          6.48         8.37 o                         
 -13   4   4         82.14        100.92         7.93 o                         
 -12   4   4         65.16         75.18         4.67 o                         
 -11   4   4        172.26        177.75         5.51 o                         
 -10   4   4        178.76        191.89         4.83 o                         
  -9   4   4        939.00        907.52         8.42 o                         
  -8   4   4        316.93        305.03         5.90 o                         
  -7   4   4        568.50        558.46         5.98 o                         
  -6   4   4        220.54        226.90         5.12 o                         
  -5   4   4        492.95        452.16         4.36 o                         
  -4   4   4       3231.16       3364.85        17.00 o                         
  -3   4   4        744.73        746.42         5.27 o                         
  -2   4   4        300.87        275.25         2.76 o                         
  -1   4   4        855.51        859.83         5.61 o                         
   0   4   4         76.61         65.52         1.58 o                         
   1   4   4        651.65        605.17         4.89 o                         
   2   4   4       1856.15       1899.63        12.55 o                         
   3   4   4        444.00        468.87         5.50 o                         
   4   4   4        390.78        399.93         6.12 o                         
   5   4   4        125.73        131.74         4.15 o                         
   6   4   4        212.73        209.70         4.67 o                         
   7   4   4         84.64         97.49         4.08 o                         
   8   4   4        281.86        284.33         7.83 o                         
   9   4   4        101.28        124.72        13.74 o                         
 -13   5   4         13.87          3.17         7.65 o                         
 -12   5   4          5.92         14.44         4.48 o                         
 -11   5   4         11.49         14.31         3.42 o                         
 -10   5   4          2.92          8.65         3.09 o                         
  -9   5   4         21.27         32.04         2.49 o                         
  -8   5   4          0.94          3.45         1.96 o                         
  -7   5   4        438.93        450.42         5.69 o                         
  -6   5   4        168.18        157.91         4.33 o                         
  -5   5   4         12.70          7.62         1.49 o                         
  -4   5   4        562.90        598.96         4.96 o                         
  -3   5   4         40.68         48.35         1.72 o                         
  -2   5   4         69.99         80.87         1.83 o                         
  -1   5   4        600.91        714.64         6.09 o                         
   0   5   4        380.43        366.98         3.30 o                         
   1   5   4          7.10          4.11         0.89 o                         
   2   5   4         36.79         37.89         2.60 o                         
   3   5   4         64.76         73.58         2.65 o                         
   4   5   4        450.48        430.03         7.01 o                         
   5   5   4        137.52        136.34         4.54 o                         
   6   5   4         22.52         22.72         2.93 o                         
   7   5   4          7.87         10.57         3.03 o                         
   8   5   4          1.82          1.16         4.20 o                         
   9   5   4          0.07          7.49         9.09 o                         
 -12   6   4         82.14         93.99         5.38 o                         
 -11   6   4         73.90         82.59         5.06 o                         
 -10   6   4        151.75        159.03         5.10 o                         
  -9   6   4         65.35         72.54         3.08 o                         
  -8   6   4         18.26         20.38         2.38 o                         
  -7   6   4        278.62        307.50         5.19 o                         
  -6   6   4          6.35          4.67         2.06 o                         
  -5   6   4        490.04        494.68         4.70 o                         
  -4   6   4       1445.30       1465.03         9.58 o                         
  -3   6   4        491.20        552.28        14.89 o                         
  -2   6   4        481.00        465.68         4.37 o                         
  -1   6   4       1025.23       1071.24         7.74 o                         
   0   6   4        415.59        356.00         3.50 o                         
   1   6   4        751.02        717.73         5.35 o                         
   2   6   4       1127.81       1126.02         8.06 o                         
   3   6   4       2095.69       2105.74        15.01 o                         
   4   6   4         65.89         77.00         2.98 o                         
   5   6   4        158.52        149.61         4.73 o                         
   6   6   4         96.09         94.81         5.03 o                         
   7   6   4        191.00        186.34         5.22 o                         
   8   6   4        166.37        171.22        11.03 o                         
   9   6   4         46.52         31.41        12.12 o                         
 -12   7   4          1.73         15.93         6.19 o                         
 -11   7   4         11.05         10.17         4.03 o                         
 -10   7   4          3.79          3.27         3.49 o                         
  -9   7   4         59.14         50.88         2.95 o                         
  -8   7   4          0.40         -2.24         2.24 o                         
  -7   7   4        354.63        360.08         5.09 o                         
  -6   7   4         38.65         38.54         1.91 o                         
  -5   7   4         26.20         47.44         7.01 o                         
  -4   7   4          0.83          1.99         1.78 o                         
  -3   7   4         64.26         58.02         1.94 o                         
  -2   7   4          0.28          3.23         1.50 o                         
  -1   7   4         50.82         48.98         1.88 o                         
   0   7   4         34.34         31.98         1.44 o                         
   1   7   4        347.29        336.28         3.39 o                         
   2   7   4        350.04        325.34         4.51 o                         
   3   7   4         18.50         32.46         2.40 o                         
   4   7   4         72.58         66.47         2.63 o                         
   5   7   4          3.90          0.73         2.10 o                         
   6   7   4          4.68         -0.65         2.60 o                         
   7   7   4         20.02         15.76         3.22 o                         
   8   7   4          0.03         -0.67         8.67 o                         
 -12   8   4         99.49         98.52         7.66 o                         
 -11   8   4         39.86         34.75         5.00 o                         
 -10   8   4         47.35         52.77         7.50 o                         
  -9   8   4        130.81        123.83         3.93 o                         
  -8   8   4         12.99         12.28         2.38 o                         
  -7   8   4        214.06        209.19         6.34 o                         
  -6   8   4        512.14        522.13         6.43 o                         
  -5   8   4        751.24        720.49         6.04 o                         
  -4   8   4         78.62         71.23         2.45 o                         
  -3   8   4        618.92        608.31         5.23 o                         
  -2   8   4        410.54        413.27         4.26 o                         
  -1   8   4        196.57        185.11         4.19 o                         
   0   8   4        352.23        367.45         3.92 o                         
   1   8   4       2514.97       2652.54        15.26 o                         
   2   8   4         84.90         92.86         3.47 o                         
   3   8   4        887.49        912.73        12.59 o                         
   4   8   4        148.58        139.46         4.09 o                         
   5   8   4         56.53         64.35         2.99 o                         
   6   8   4         49.78         54.61         3.14 o                         
   7   8   4        198.73        181.60         8.11 o                         
   8   8   4         91.07         89.85        10.69 o                         
 -12   9   4          3.38          8.67         7.23 o                         
 -11   9   4          3.86         -5.07         5.07 o                         
 -10   9   4          0.00         -3.99         3.99 o                         
  -9   9   4          0.83          2.50         3.06 o                         
  -8   9   4         37.25         32.22         2.97 o                         
  -7   9   4        242.71        218.65         4.44 o                         
  -6   9   4        238.69        228.75         6.92 o                         
  -5   9   4          0.05         10.24         2.11 o                         
  -4   9   4        163.81        153.72         3.54 o                         
  -3   9   4          7.45         11.12         3.41 o                         
  -2   9   4         37.21         35.94         1.84 o                         
  -1   9   4         31.63         27.03         1.50 o                         
   0   9   4          0.26         -1.51         1.51 o                         
   1   9   4         18.41         20.15         2.15 o                         
   2   9   4         36.90         34.16         1.83 o                         
   3   9   4         84.42         94.06         3.36 o                         
   4   9   4        184.46        181.86         4.27 o                         
   5   9   4         19.23         11.41         3.28 o                         
   6   9   4          0.99          3.47         3.21 o                         
   7   9   4          0.01         -5.10         5.10 o                         
   8   9   4          1.47         -9.63         9.63 o                         
 -11  10   4         49.75         36.61         5.83 o                         
 -10  10   4         99.20         98.50         4.95 o                         
  -9  10   4        117.64        106.04         4.96 o                         
  -8  10   4         98.73         95.08         4.56 o                         
  -7  10   4          6.94         18.80         3.47 o                         
  -6  10   4         97.28        111.23         3.86 o                         
  -5  10   4        421.63        411.10         6.89 o                         
  -4  10   4        407.76        407.87         4.74 o                         
  -3  10   4        102.67         90.17         3.20 o                         
  -2  10   4         11.94         10.78         1.89 o                         
  -1  10   4        225.83        215.29         3.70 o                         
   0  10   4        346.26        338.56         6.00 o                         
   1  10   4        170.05        173.11         3.61 o                         
   2  10   4        241.20        254.38         4.00 o                         
   3  10   4        147.17        154.27         3.53 o                         
   4  10   4         46.73         49.99         2.82 o                         
   5  10   4         19.89         25.46         3.01 o                         
   6  10   4         71.05         80.42         4.94 o                         
   7  10   4         81.31         87.99         9.37 o                         
 -11  11   4          0.30         -4.56         6.84 o                         
 -10  11   4          2.60          6.88         4.92 o                         
  -9  11   4          5.12          2.95         4.43 o                         
  -8  11   4          1.79         -2.33         4.84 o                         
  -7  11   4        362.64        347.12         6.77 o                         
  -6  11   4        236.33        214.18         5.18 o                         
  -5  11   4         28.77         24.20         2.38 o                         
  -4  11   4          2.66          2.75         2.23 o                         
  -3  11   4         52.22         37.62         2.30 o                         
  -2  11   4         39.23         30.38         2.15 o                         
  -1  11   4          3.66          4.52         1.73 o                         
   0  11   4          7.11          5.95         1.89 o                         
   1  11   4         42.27         32.23         2.22 o                         
   2  11   4         67.46         66.03         2.59 o                         
   3  11   4        107.90        105.60         3.47 o                         
   4  11   4        187.84        189.51         5.51 o                         
   5  11   4          3.56          4.25         3.46 o                         
   6  11   4          2.23          2.00         4.69 o                         
   7  11   4          0.00          4.22         8.83 o                         
 -10  12   4         42.99         37.11         6.12 o                         
  -9  12   4         37.34         35.30         4.72 o                         
  -8  12   4        113.52        117.55         6.17 o                         
  -7  12   4        402.70        387.49         8.70 o                         
  -6  12   4         24.10         29.03         2.69 o                         
  -5  12   4        157.43        158.12         4.22 o                         
  -4  12   4        285.83        298.36         5.02 o                         
  -3  12   4          8.15          4.34         3.14 o                         
  -2  12   4        114.24        117.08         3.44 o                         
  -1  12   4        273.78        273.55         4.89 o                         
   0  12   4        232.75        237.97         6.27 o                         
   1  12   4         69.04         53.57         2.77 o                         
   2  12   4        466.66        452.94         8.33 o                         
   3  12   4         19.86         24.40         2.66 o                         
   4  12   4         59.42         72.02         3.57 o                         
   5  12   4         17.22         14.06         4.52 o                         
   6  12   4         60.83         64.70         7.11 o                         
 -10  13   4          0.39          3.53         7.13 o                         
  -9  13   4          8.10         11.88         6.02 o                         
  -8  13   4         77.99         64.58         4.62 o                         
  -7  13   4         50.77         52.96         4.80 o                         
  -6  13   4          0.64         10.34         3.47 o                         
  -5  13   4          0.15         -3.08         3.08 o                         
  -4  13   4         26.55         22.21         2.73 o                         
  -3  13   4         27.17         20.61         2.78 o                         
  -2  13   4          5.92          0.69         2.96 o                         
  -1  13   4          0.94         -0.43         2.03 o                         
   0  13   4          3.07          1.86         2.83 o                         
   1  13   4          7.70          2.36         2.33 o                         
   2  13   4         60.53         46.64         3.33 o                         
   3  13   4          0.66         -2.63         2.63 o                         
   4  13   4          1.05          4.78         3.32 o                         
   5  13   4         14.91          3.09         5.34 o                         
   6  13   4          2.18          1.85        10.81 o                         
  -9  14   4         49.19         39.35         7.34 o                         
  -8  14   4         52.04         51.40         5.40 o                         
  -7  14   4         59.79         70.19         8.48 o                         
  -6  14   4        341.76        377.99         7.98 o                         
  -5  14   4         74.09         77.58         3.97 o                         
  -4  14   4         15.68         23.29         3.78 o                         
  -3  14   4         90.36         88.82         4.25 o                         
  -2  14   4        150.96        157.14         5.49 o                         
  -1  14   4         54.35         56.96         2.91 o                         
   0  14   4         83.02         81.74         4.53 o                         
   1  14   4        113.61        117.88         4.56 o                         
   2  14   4         80.77         80.31         7.67 o                         
   3  14   4          1.44         -0.86         3.49 o                         
   4  14   4        103.01         98.85         5.53 o                         
   5  14   4         24.45         17.66         8.21 o                         
  -8  15   4          1.00         -2.68         6.81 o                         
  -7  15   4         90.24         79.65         6.11 o                         
  -6  15   4         14.34         17.64         4.90 o                         
  -5  15   4          6.01         11.59         4.18 o                         
  -4  15   4         27.14         30.44         4.31 o                         
  -3  15   4         18.32         18.41         3.71 o                         
  -2  15   4          4.99         11.78         3.12 o                         
  -1  15   4         19.99         14.44         5.25 o                         
   0  15   4          0.01          0.66         3.36 o                         
   1  15   4          0.01          3.59         3.54 o                         
   2  15   4          0.03          0.19         6.55 o                         
   3  15   4          2.56         -4.62         4.62 o                         
   4  15   4          0.47         -6.58         6.58 o                         
  -7  16   4         37.10         23.86         7.53 o                         
  -6  16   4         89.61         85.88         8.24 o                         
  -5  16   4         82.05         99.09         9.29 o                         
  -4  16   4         30.25         49.52         6.61 o                         
  -3  16   4         62.53         62.92         4.84 o                         
  -2  16   4          5.55          4.22         4.16 o                         
  -1  16   4          3.47          4.97         6.97 o                         
   0  16   4         63.50         59.58         6.19 o                         
   1  16   4        103.09         92.08         5.85 o                         
   2  16   4          1.60         -2.32         5.49 o                         
   3  16   4          7.37          0.94         6.45 o                         
  -6  17   4          0.05         -4.37         8.88 o                         
  -5  17   4          7.55          7.37         7.53 o                         
  -4  17   4          4.57         12.33         6.11 o                         
  -3  17   4          6.15          2.82         6.21 o                         
  -2  17   4         13.02         18.38         6.04 o                         
  -1  17   4          4.73         -6.02         6.02 o                         
   0  17   4          3.07          0.04         7.50 o                         
   1  17   4          6.26         -7.45         7.45 o                         
   2  17   4          9.29          1.56         7.56 o                         
  -4  18   4         11.40          4.02        10.80 o                         
  -3  18   4         20.98          6.94         7.64 o                         
  -2  18   4         12.89         11.27         7.95 o                         
  -1  18   4          0.17         -4.62         8.78 o                         
   0  18   4          6.53          7.77         8.91 o                         
 -13   1   5        254.75        225.79        16.08 o                         
 -12   1   5        223.78        201.17         8.83 o                         
 -11   1   5        346.73        339.46         8.56 o                         
 -10   1   5        293.83        269.19         7.94 o                         
  -9   1   5          4.53          8.21         2.69 o                         
  -8   1   5       1209.85       1171.83         9.50 o                         
  -7   1   5       1917.82       1914.60        12.37 o                         
  -6   1   5       1953.47       1934.98        11.87 o                         
  -5   1   5        141.75        151.22         2.83 o                         
  -4   1   5         80.09         68.34         2.03 o                         
  -3   1   5        862.89        865.80         6.05 o                         
  -2   1   5       2349.26       2317.79        11.23 o                         
  -1   1   5       3149.21       3158.27        15.02 o                         
   0   1   5       1952.82       2024.18        11.09 o                         
   1   1   5       1481.93       1550.65         8.59 o                         
   2   1   5         97.22        101.84         2.27 o                         
   3   1   5        755.97        766.74         6.21 o                         
   4   1   5        503.41        522.27         5.86 o                         
   5   1   5        874.31        891.01        13.64 o                         
   6   1   5        485.73        492.89         6.44 o                         
   7   1   5        150.06        141.36         6.91 o                         
   8   1   5          2.44         -6.86         9.16 o                         
 -13   2   5          8.84         23.33         8.25 o                         
 -12   2   5          0.37         11.05         4.42 o                         
 -11   2   5         31.53         35.63         3.69 o                         
 -10   2   5         65.97         80.60         3.81 o                         
  -9   2   5         48.58         57.85         2.96 o                         
  -8   2   5          6.35         18.10         2.04 o                         
  -7   2   5        376.94        345.99         4.45 o                         
  -6   2   5         31.36        104.14         5.97 o                         
  -5   2   5        458.57        483.62         4.41 o                         
  -4   2   5         10.65         11.90         1.80 o                         
  -3   2   5         16.23         21.19         1.25 o                         
  -2   2   5          1.73          6.20         1.07 o                         
  -1   2   5        400.93        438.34         3.70 o                         
   0   2   5        422.18        463.93         3.60 o                         
   1   2   5          6.29          9.83         1.05 o                         
   2   2   5         17.55         24.44         1.40 o                         
   3   2   5         30.57         35.02         1.76 o                         
   4   2   5         46.37         50.15         2.26 o                         
   5   2   5         27.07         32.14         2.05 o                         
   6   2   5          2.93          8.69         2.29 o                         
   7   2   5          0.74         -0.91         3.03 o                         
   8   2   5          3.48         -6.28         6.28 o                         
 -13   3   5        101.94        106.05         7.58 o                         
 -12   3   5         77.73         67.76         4.68 o                         
 -11   3   5         86.72         93.21         4.59 o                         
 -10   3   5        180.59        197.34         7.33 o                         
  -9   3   5        935.97        930.41         9.75 o                         
  -8   3   5        237.54        257.48         4.60 o                         
  -7   3   5         65.75         72.46         2.69 o                         
  -6   3   5       1467.72       1459.36         9.28 o                         
  -5   3   5        281.23        251.09         4.76 o                         
  -4   3   5        651.61        621.27         5.20 o                         
  -3   3   5        949.36        898.11         5.92 o                         
  -2   3   5       1591.20       1581.48         9.11 o                         
  -1   3   5       1455.80       1412.98         8.31 o                         
   0   3   5        923.59        915.61         5.98 o                         
   1   3   5       1203.44       1216.37         8.06 o                         
   2   3   5        993.53        979.12         8.05 o                         
   3   3   5         94.17         89.36         3.63 o                         
   4   3   5        791.71        798.73         8.09 o                         
   5   3   5        446.45        443.55         6.07 o                         
   6   3   5        259.01        249.74         4.72 o                         
   7   3   5         60.22         62.03         5.32 o                         
   8   3   5        100.67        102.90         9.30 o                         
 -13   4   5          0.17          0.77         7.31 o                         
 -12   4   5         24.65         19.62         5.17 o                         
 -11   4   5         41.75         37.24         3.89 o                         
 -10   4   5         53.22         53.55         4.00 o                         
  -9   4   5        176.65        216.43         5.90 o                         
  -8   4   5          4.01          1.41         2.67 o                         
  -7   4   5         34.55         28.74         2.05 o                         
  -6   4   5         32.83         31.44         1.90 o                         
  -5   4   5        140.84        137.06         3.25 o                         
  -4   4   5         33.15         32.97         1.57 o                         
  -3   4   5        210.05        224.12         3.60 o                         
  -2   4   5         59.01         60.64         1.84 o                         
  -1   4   5        137.16        144.14         2.31 o                         
   0   4   5        131.18        122.39         2.01 o                         
   1   4   5        194.10        206.57         2.89 o                         
   2   4   5         77.91         87.30         3.07 o                         
   3   4   5         57.61         61.46         3.04 o                         
   4   4   5        146.45        140.67         4.12 o                         
   5   4   5          7.40          9.99         4.58 o                         
   6   4   5         19.66         22.85         3.29 o                         
   7   4   5         12.06          6.77         4.01 o                         
   8   4   5          0.29         -5.39         6.63 o                         
 -13   5   5         16.25          5.50         9.53 o                         
 -12   5   5         56.76         63.59         5.94 o                         
 -11   5   5         56.40         64.63         4.57 o                         
 -10   5   5        177.89        195.24         7.33 o                         
  -9   5   5        482.25        463.12         7.05 o                         
  -8   5   5        259.00        251.56         6.28 o                         
  -7   5   5        682.12        664.61         8.01 o                         
  -6   5   5          3.25          2.93         1.57 o                         
  -5   5   5        670.67        657.48         7.18 o                         
  -4   5   5       1118.11       1128.88         7.73 o                         
  -3   5   5        376.73        331.84         3.61 o                         
  -2   5   5        748.86        761.27         5.33 o                         
  -1   5   5        599.82        595.50         5.06 o                         
   0   5   5        355.50        345.00         3.39 o                         
   1   5   5          3.67          1.37         1.15 o                         
   2   5   5        956.81        989.32         7.69 o                         
   3   5   5        113.73        120.14         3.88 o                         
   4   5   5        141.19        155.07         6.08 o                         
   5   5   5        180.17        173.60         5.05 o                         
   6   5   5         76.80         82.06         4.40 o                         
   7   5   5         43.74         50.37         4.78 o                         
   8   5   5        100.86         99.04         8.66 o                         
 -12   6   5         55.63         65.91         7.14 o                         
 -11   6   5          0.02         -2.34         4.68 o                         
 -10   6   5         48.48         45.25         4.38 o                         
  -9   6   5         34.99         38.86         2.88 o                         
  -8   6   5         16.21         20.79         2.25 o                         
  -7   6   5        225.42        240.79         5.11 o                         
  -6   6   5        595.37        567.13         5.95 o                         
  -5   6   5         18.64         21.79         1.80 o                         
  -4   6   5         32.58         35.52         2.42 o                         
  -3   6   5         55.72         52.72         2.04 o                         
  -2   6   5        202.83        195.77         2.67 o                         
  -1   6   5         97.35         99.41         2.39 o                         
   0   6   5         32.24         36.14         1.57 o                         
   1   6   5         31.71         28.99         1.46 o                         
   2   6   5         11.03         10.74         2.50 o                         
   3   6   5          7.62          6.61         2.19 o                         
   4   6   5         86.08         81.48         6.26 o                         
   5   6   5         25.86         26.33         3.54 o                         
   6   6   5          5.43          5.22         3.68 o                         
   7   6   5         12.33          5.22         5.25 o                         
   8   6   5          0.03          8.62        11.26 o                         
 -12   7   5         77.10         84.37         7.26 o                         
 -11   7   5         41.09         34.74         4.63 o                         
 -10   7   5         53.59         57.37         5.53 o                         
  -9   7   5        206.75        198.44         5.36 o                         
  -8   7   5        410.60        393.24         7.49 o                         
  -7   7   5        904.75        915.65        12.39 o                         
  -6   7   5         23.45         32.94         2.04 o                         
  -5   7   5        487.84        492.92         5.32 o                         
  -4   7   5         21.45         21.42         1.78 o                         
  -3   7   5        602.33        580.12         5.28 o                         
  -2   7   5        408.09        404.62         3.98 o                         
  -1   7   5        122.98        113.01         2.65 o                         
   0   7   5        130.69        122.27         2.72 o                         
   1   7   5         10.37          4.36         1.67 o                         
   2   7   5         19.97         17.90         1.75 o                         
   3   7   5        281.04        268.94         4.23 o                         
   4   7   5         90.18         98.33         4.19 o                         
   5   7   5         26.62         28.21         3.96 o                         
   6   7   5         24.37         38.07         5.15 o                         
   7   7   5         70.37         84.02         8.12 o                         
 -12   8   5          1.94          6.45         6.91 o                         
 -11   8   5          1.75          7.65         4.95 o                         
 -10   8   5          0.65          3.98         4.43 o                         
  -9   8   5         35.02         31.64         5.99 o                         
  -8   8   5          4.09          9.19         3.32 o                         
  -7   8   5          3.83         10.55         2.20 o                         
  -6   8   5         87.76         97.13         3.46 o                         
  -5   8   5         21.84         28.81         2.92 o                         
  -4   8   5         57.41         52.31         2.29 o                         
  -3   8   5          1.19          2.79         1.96 o                         
  -2   8   5         11.33          6.71         1.64 o                         
  -1   8   5         96.29         83.08         2.68 o                         
   0   8   5         35.71         34.31         1.89 o                         
   1   8   5         60.43         53.05         2.96 o                         
   2   8   5         96.54         88.82         3.40 o                         
   3   8   5         24.72         28.29         2.09 o                         
   4   8   5          1.33          1.00         2.05 o                         
   5   8   5          0.24         -3.68         3.68 o                         
   6   8   5          0.00          3.05         5.27 o                         
   7   8   5          0.00          1.33         6.86 o                         
 -11   9   5         20.67         40.67         5.75 o                         
 -10   9   5         27.84         27.91         5.66 o                         
  -9   9   5        186.99        193.24         6.03 o                         
  -8   9   5        223.74        223.31         6.35 o                         
  -7   9   5         89.01         98.10         4.05 o                         
  -6   9   5        271.31        276.08         4.55 o                         
  -5   9   5        286.74        285.73         4.70 o                         
  -4   9   5         40.11         48.07         2.98 o                         
  -3   9   5        360.75        358.78         4.41 o                         
  -2   9   5        108.27        120.29         2.84 o                         
  -1   9   5        279.94        296.59         4.27 o                         
   0   9   5        166.20        162.85         3.63 o                         
   1   9   5        123.78        120.71         4.15 o                         
   2   9   5         69.39         60.75         2.64 o                         
   3   9   5        172.95        171.03         4.22 o                         
   4   9   5        173.64        161.70         4.54 o                         
   5   9   5         31.19         42.98         3.19 o                         
   6   9   5         48.26         40.15         6.98 o                         
   7   9   5         53.24         38.71        12.82 o                         
 -11  10   5          4.28          7.12         6.66 o                         
 -10  10   5         72.08         68.06         5.33 o                         
  -9  10   5         38.43         27.17         4.92 o                         
  -8  10   5          2.97          5.12         5.49 o                         
  -7  10   5        123.53        106.88         5.63 o                         
  -6  10   5        198.05        190.40         4.68 o                         
  -5  10   5         31.41         30.38         3.69 o                         
  -4  10   5          4.71          5.54         2.15 o                         
  -3  10   5          1.71          3.02         2.21 o                         
  -2  10   5         80.37         72.74         2.57 o                         
  -1  10   5         25.04         29.57         2.18 o                         
   0  10   5          5.09          2.43         2.75 o                         
   1  10   5          5.60         -2.05         2.05 o                         
   2  10   5          8.15          5.80         2.19 o                         
   3  10   5          2.01         -0.68         2.74 o                         
   4  10   5         64.56         61.16         3.38 o                         
   5  10   5         42.32         43.24         4.20 o                         
   6  10   5          0.78         -6.69         6.69 o                         
 -11  11   5         24.48         14.36         9.46 o                         
 -10  11   5         33.55         32.49         5.77 o                         
  -9  11   5         35.40         33.43         4.66 o                         
  -8  11   5        148.95        149.42         7.65 o                         
  -7  11   5         69.75         65.83         5.03 o                         
  -6  11   5         38.72         50.05         3.24 o                         
  -5  11   5        167.06        186.48         5.31 o                         
  -4  11   5        466.99        461.79         7.74 o                         
  -3  11   5          2.77          6.93         2.52 o                         
  -2  11   5        176.71        181.08         3.68 o                         
  -1  11   5        480.26        480.32         7.73 o                         
   0  11   5        208.38        203.78         6.17 o                         
   1  11   5         20.81         19.36         2.45 o                         
   2  11   5        201.21        205.25         4.90 o                         
   3  11   5         97.93        106.44         4.46 o                         
   4  11   5         38.12         44.64         3.87 o                         
   5  11   5        101.86        111.17         7.38 o                         
   6  11   5         58.93         45.54        15.56 o                         
 -10  12   5         23.21         27.05         7.68 o                         
  -9  12   5         26.69         23.88         5.30 o                         
  -8  12   5          0.07          0.79         4.72 o                         
  -7  12   5          2.42          0.76         3.56 o                         
  -6  12   5         62.77         59.44         4.97 o                         
  -5  12   5         36.73         43.90         5.40 o                         
  -4  12   5          2.04          2.13         3.57 o                         
  -3  12   5          1.66          0.24         3.19 o                         
  -2  12   5         14.47         16.00         2.65 o                         
  -1  12   5          0.73          1.51         3.00 o                         
   0  12   5         15.45         17.30         2.65 o                         
   1  12   5          0.04         -1.13         2.62 o                         
   2  12   5          0.00          0.42         2.56 o                         
   3  12   5         36.04         22.46         3.59 o                         
   4  12   5          8.11          2.15         4.57 o                         
   5  12   5          0.59         -3.16         7.84 o                         
  -9  13   5         54.41         46.27         6.78 o                         
  -8  13   5         79.85         81.45         5.60 o                         
  -7  13   5         31.37         34.95         4.41 o                         
  -6  13   5        233.96        253.64         7.95 o                         
  -5  13   5          3.26          1.67         8.32 o                         
  -4  13   5        112.53        100.57         7.93 o                         
  -3  13   5         26.95         34.23         3.40 o                         
  -2  13   5        207.44        211.14         7.33 o                         
  -1  13   5        144.54        155.13         6.19 o                         
   0  13   5         61.09         54.40         3.87 o                         
   1  13   5         85.23        101.11         4.55 o                         
   2  13   5        118.19        118.49         5.97 o                         
   3  13   5         20.34         28.66         3.33 o                         
   4  13   5         63.70         54.93         5.85 o                         
   5  13   5         47.29         33.26        15.04 o                         
  -9  14   5         16.71         15.40         9.46 o                         
  -8  14   5          6.63          0.06         6.53 o                         
  -7  14   5         36.52         33.54         5.40 o                         
  -6  14   5         35.65         43.89         5.09 o                         
  -5  14   5          0.30          1.10         4.18 o                         
  -4  14   5          7.19          0.23         4.36 o                         
  -3  14   5          5.24          3.76         4.95 o                         
  -2  14   5         10.02          4.60         4.40 o                         
  -1  14   5          3.88          3.61         3.91 o                         
   0  14   5         33.81         38.82         4.22 o                         
   1  14   5          7.08         11.86         3.77 o                         
   2  14   5          2.93         -2.55         4.24 o                         
   3  14   5          7.23         -0.25         4.82 o                         
   4  14   5         12.62         16.55         8.88 o                         
  -8  15   5         23.66         18.02        13.18 o                         
  -7  15   5         26.32         25.06         7.28 o                         
  -6  15   5        142.87        128.08         7.86 o                         
  -5  15   5          2.67         -4.82         9.52 o                         
  -4  15   5          2.27          7.43         5.08 o                         
  -3  15   5         69.46         64.93         7.02 o                         
  -2  15   5         24.36         23.16         5.22 o                         
  -1  15   5         70.60         70.37         7.01 o                         
   0  15   5         48.31         49.13         6.91 o                         
   1  15   5        119.17        116.77         6.42 o                         
   2  15   5          6.59         11.33         5.95 o                         
   3  15   5         15.40         15.66         6.32 o                         
  -7  16   5          6.55          6.05        12.00 o                         
  -6  16   5          9.93          0.91         7.58 o                         
  -5  16   5          0.01          2.98         6.33 o                         
  -4  16   5          8.43          0.66         6.61 o                         
  -3  16   5          0.36         -1.91         5.80 o                         
  -2  16   5          6.37          1.51         7.68 o                         
  -1  16   5          7.93         30.47        13.92 o                         
   0  16   5          3.53          8.38         6.29 o                         
   1  16   5         23.83         15.21         6.41 o                         
   2  16   5         37.62         31.82         8.47 o                         
  -5  17   5         46.57         29.20         9.20 o                         
  -4  17   5          0.44         10.24         8.35 o                         
  -3  17   5         18.55         12.69         8.14 o                         
  -2  17   5         22.64         28.17         7.85 o                         
  -1  17   5         23.36          9.08         9.45 o                         
   0  17   5         58.72         48.92        10.83 o                         
 -13   0   6          5.18          8.33        15.31 o                         
 -12   0   6         16.04         26.38         6.26 o                         
 -11   0   6         65.45         73.16         6.07 o                         
 -10   0   6         18.81         25.98         4.98 o                         
  -9   0   6          3.55         -4.47         4.47 o                         
  -8   0   6        334.69        329.72        10.24 o                         
  -7   0   6       1169.24       1105.16        13.86 o                         
  -6   0   6         21.25         10.15         2.42 o                         
  -5   0   6       1126.75       1154.13        11.07 o                         
  -4   0   6        546.50        523.28         9.38 o                         
  -3   0   6       1131.37       1088.22         9.94 o                         
  -2   0   6       1286.46       1248.25         9.75 o                         
  -1   0   6        891.73        876.11         8.85 o                         
   0   0   6        303.11        263.62         4.53 o                         
   1   0   6        834.43        803.60         7.73 o                         
   2   0   6        292.02        276.49         6.48 o                         
   3   0   6       1217.90       1237.90        16.45 o                         
   4   0   6          5.15          8.08         3.66 o                         
   5   0   6        270.12        292.38         9.95 o                         
   6   0   6        206.78        198.24        12.85 o                         
   7   0   6         75.34         78.23        16.24 o                         
 -13   1   6          6.56         11.02         8.90 o                         
 -12   1   6          0.15          6.52         5.05 o                         
 -11   1   6          3.70         10.22         3.90 o                         
 -10   1   6         15.19         18.99         4.91 o                         
  -9   1   6          1.38         -2.67         2.67 o                         
  -8   1   6         29.27         35.80         3.67 o                         
  -7   1   6          0.13         19.54         2.95 o                         
  -6   1   6        145.68        131.87         3.92 o                         
  -5   1   6        234.84        239.95         3.90 o                         
  -4   1   6          3.49          7.77         1.50 o                         
  -3   1   6         11.21         18.58         1.41 o                         
  -2   1   6          1.94          9.68         1.17 o                         
  -1   1   6         27.22         36.24         1.53 o                         
   0   1   6         33.42         36.36         1.57 o                         
   1   1   6          0.99          5.18         1.20 o                         
   2   1   6        334.63        334.03         3.84 o                         
   3   1   6         15.93         21.87         2.12 o                         
   4   1   6          2.26          2.65         2.27 o                         
   5   1   6          1.00          0.35         3.24 o                         
   6   1   6          2.40          2.42         4.97 o                         
   7   1   6          0.03          1.14        13.56 o                         
 -13   2   6         32.25         39.16         8.27 o                         
 -12   2   6         56.55         73.76         6.61 o                         
 -11   2   6         84.54         93.98         4.83 o                         
 -10   2   6        176.45        194.51         6.94 o                         
  -9   2   6        242.52        240.84         5.14 o                         
  -8   2   6         23.24         34.08         3.89 o                         
  -7   2   6        200.13        183.00         4.33 o                         
  -6   2   6       1012.47       1036.02         7.85 o                         
  -5   2   6        652.98        681.37         5.71 o                         
  -4   2   6        574.79        545.66         5.03 o                         
  -3   2   6        958.79        969.61         6.96 o                         
  -2   2   6        620.75        613.13         4.87 o                         
  -1   2   6        384.05        384.27         3.52 o                         
   0   2   6        267.69        264.31         3.31 o                         
   1   2   6        887.04        885.50         6.60 o                         
   2   2   6        272.89        289.23         4.15 o                         
   3   2   6        296.37        291.66         4.75 o                         
   4   2   6        115.37        123.01         4.08 o                         
   5   2   6        149.73        150.51         4.52 o                         
   6   2   6        109.40        109.85         7.33 o                         
   7   2   6         74.21         93.90        25.91 o                         
 -13   3   6          6.13         15.02         8.35 o                         
 -12   3   6          0.87          9.24         5.11 o                         
 -11   3   6         11.23         23.86         4.50 o                         
 -10   3   6          9.92         26.18         4.11 o                         
  -9   3   6         47.87         52.41         3.60 o                         
  -8   3   6         94.21         79.03         3.12 o                         
  -7   3   6          0.47         -1.40         2.17 o                         
  -6   3   6        278.41        359.40         7.19 o                         
  -5   3   6        627.91        617.14         5.31 o                         
  -4   3   6         16.75         20.64         2.36 o                         
  -3   3   6          0.40          5.42         1.53 o                         
  -2   3   6         92.00         97.02         2.60 o                         
  -1   3   6         35.00         34.65         2.04 o                         
   0   3   6         21.09         19.93         1.43 o                         
   1   3   6         37.53         48.92         2.04 o                         
   2   3   6        396.24        388.37         4.84 o                         
   3   3   6         10.09          9.47         1.87 o                         
   4   3   6          1.28          0.86         2.67 o                         
   5   3   6         16.25         12.61         3.50 o                         
   6   3   6         13.09          9.77         4.15 o                         
   7   3   6          1.48          5.43        10.03 o                         
 -12   4   6        144.28        153.04         7.52 o                         
 -11   4   6        199.97        205.33         7.50 o                         
 -10   4   6        528.48        538.55         8.32 o                         
  -9   4   6        463.86        467.94         8.21 o                         
  -8   4   6         32.85         43.38         3.82 o                         
  -7   4   6         14.01         20.13         3.06 o                         
  -6   4   6       1375.29       1386.12         9.33 o                         
  -5   4   6        469.92        473.27         4.89 o                         
  -4   4   6       1040.49       1055.62         7.36 o                         
  -3   4   6        284.29        293.48         4.38 o                         
  -2   4   6        160.91        158.69         2.95 o                         
  -1   4   6         75.52         84.46         2.42 o                         
   0   4   6        262.02        259.13         3.01 o                         
   1   4   6        298.11        293.22         4.51 o                         
   2   4   6        701.36        724.53         6.89 o                         
   3   4   6         10.54         15.55         2.56 o                         
   4   4   6        209.45        213.17         5.35 o                         
   5   4   6         80.48         93.99         5.01 o                         
   6   4   6         33.81         38.37         4.74 o                         
   7   4   6         70.51         81.37         8.57 o                         
 -12   5   6          6.25         14.56         6.35 o                         
 -11   5   6          4.52         21.48         5.26 o                         
 -10   5   6          1.71         23.37         4.88 o                         
  -9   5   6         31.32         35.43         3.13 o                         
  -8   5   6         25.99         24.21         3.61 o                         
  -7   5   6          1.07         -0.14         2.08 o                         
  -6   5   6         38.22         37.56         2.19 o                         
  -5   5   6         86.07         91.19         2.93 o                         
  -4   5   6         32.67         45.47         3.17 o                         
  -3   5   6         99.23         93.34         2.63 o                         
  -2   5   6         60.41         66.47         2.59 o                         
  -1   5   6         64.99         87.43         6.10 o                         
   0   5   6        305.84        301.48         3.81 o                         
   1   5   6         51.14         45.06         2.64 o                         
   2   5   6          0.46          6.62         2.32 o                         
   3   5   6        105.30        103.62         4.41 o                         
   4   5   6          2.11          5.06         3.42 o                         
   5   5   6          1.70         -3.86         3.86 o                         
   6   5   6          0.52         -5.37         5.37 o                         
 -12   6   6        115.73        101.25         7.62 o                         
 -11   6   6        244.38        256.42         8.04 o                         
 -10   6   6        271.73        270.33         7.20 o                         
  -9   6   6        178.42        178.43         5.48 o                         
  -8   6   6        569.56        555.75        13.83 o                         
  -7   6   6        154.06        162.02         4.87 o                         
  -6   6   6          2.52          9.85         2.43 o                         
  -5   6   6        342.07        348.25         4.84 o                         
  -4   6   6        864.74        846.67         7.95 o                         
  -3   6   6        363.81        377.35         4.22 o                         
  -2   6   6        183.58        181.86         4.48 o                         
  -1   6   6         57.69         56.58         2.44 o                         
   0   6   6        212.59        212.96         4.47 o                         
   1   6   6         48.39         53.06         2.70 o                         
   2   6   6        768.55        760.71        11.74 o                         
   3   6   6        268.43        279.09         8.82 o                         
   4   6   6        163.84        174.33         6.52 o                         
   5   6   6         21.01         20.61         4.53 o                         
   6   6   6         29.27         38.74         6.19 o                         
 -12   7   6          6.55         24.60         7.29 o                         
 -11   7   6         14.61         46.83         5.28 o                         
 -10   7   6          1.70          4.41         4.09 o                         
  -9   7   6         10.66         10.18         5.79 o                         
  -8   7   6          9.82         36.53         4.14 o                         
  -7   7   6         22.32         25.51         2.39 o                         
  -6   7   6        110.08         80.17         3.87 o                         
  -5   7   6         21.50         32.33         2.40 o                         
  -4   7   6         61.10         59.30         2.71 o                         
  -3   7   6         14.84         19.53         2.01 o                         
  -2   7   6          2.79          1.49         1.93 o                         
  -1   7   6         66.07         72.21         4.16 o                         
   0   7   6          1.13          0.11         1.60 o                         
   1   7   6         34.11         31.49         2.76 o                         
   2   7   6          2.17          2.06         2.57 o                         
   3   7   6          9.60          6.00         3.38 o                         
   4   7   6          5.83          6.87         4.09 o                         
   5   7   6         13.67          3.69         5.34 o                         
   6   7   6          4.88         -5.40         8.59 o                         
 -11   8   6        171.88        185.04         9.04 o                         
 -10   8   6        131.45        130.69         9.17 o                         
  -9   8   6        299.97        296.36         9.90 o                         
  -8   8   6        472.68        454.58         8.65 o                         
  -7   8   6         71.04         79.04         4.62 o                         
  -6   8   6         11.71         11.13         2.54 o                         
  -5   8   6        181.31        184.29         4.84 o                         
  -4   8   6        259.95        270.50         5.52 o                         
  -3   8   6        744.27        698.79         8.16 o                         
  -2   8   6         76.28         82.01         3.10 o                         
  -1   8   6         93.48        103.63         3.39 o                         
   0   8   6        117.76        120.88         3.34 o                         
   1   8   6        162.70        162.32         4.45 o                         
   2   8   6        117.46        122.62         4.11 o                         
   3   8   6        407.15        407.64         6.65 o                         
   4   8   6        276.82        275.84        10.11 o                         
   5   8   6          1.70         -5.24         6.30 o                         
   6   8   6         26.21         24.38         8.45 o                         
 -11   9   6          0.25          5.79         7.05 o                         
 -10   9   6         11.12         26.22         5.21 o                         
  -9   9   6          1.09         15.06         4.24 o                         
  -8   9   6         20.97         19.34         3.57 o                         
  -7   9   6          2.65          4.43         5.28 o                         
  -6   9   6         40.19         42.85         3.22 o                         
  -5   9   6        130.98        121.47         6.12 o                         
  -4   9   6          2.27          3.26         2.69 o                         
  -3   9   6         70.04         51.60         3.34 o                         
  -2   9   6         15.51         12.37         2.23 o                         
  -1   9   6          8.33         10.45         2.47 o                         
   0   9   6        201.70        187.42         5.32 o                         
   1   9   6         27.55         19.22         2.24 o                         
   2   9   6         19.92         16.34         2.76 o                         
   3   9   6          0.32          4.36         2.77 o                         
   4   9   6          1.27         -2.32         5.56 o                         
   5   9   6          0.23         -6.98         6.98 o                         
 -11  10   6        121.69        120.92        10.75 o                         
 -10  10   6        134.96        120.46         7.00 o                         
  -9  10   6        137.58        128.62         7.59 o                         
  -8  10   6        147.70        157.01         7.09 o                         
  -7  10   6         93.76         90.65         5.91 o                         
  -6  10   6         67.58         65.17         3.83 o                         
  -5  10   6        334.79        345.95         7.40 o                         
  -4  10   6        226.78        222.93         4.82 o                         
  -3  10   6         72.57         67.43         3.17 o                         
  -2  10   6         38.40         38.04         2.77 o                         
  -1  10   6        139.83        145.65         4.01 o                         
   0  10   6        121.03        118.79         5.87 o                         
   1  10   6         61.10         54.45         3.10 o                         
   2  10   6         63.78         68.74         3.94 o                         
   3  10   6        104.34        106.40         5.70 o                         
   4  10   6         68.96         67.00         6.83 o                         
   5  10   6         23.56         11.15        10.43 o                         
 -10  11   6          0.94          4.99         7.13 o                         
  -9  11   6         15.76         21.05         5.20 o                         
  -8  11   6         14.57         13.16         4.65 o                         
  -7  11   6          1.55         -3.93         5.40 o                         
  -6  11   6         45.85         39.07         4.11 o                         
  -5  11   6         80.41         73.05         3.85 o                         
  -4  11   6         37.48         38.43         4.23 o                         
  -3  11   6          4.36          0.04         2.95 o                         
  -2  11   6          0.29          4.34         3.44 o                         
  -1  11   6         26.50         20.79         2.88 o                         
   0  11   6         87.16         86.85         4.00 o                         
   1  11   6          3.84          3.10         2.98 o                         
   2  11   6         31.17         30.25         4.60 o                         
   3  11   6         11.18          2.98         4.49 o                         
   4  11   6         16.10         -4.25         9.45 o                         
  -9  12   6         42.57         40.63         7.15 o                         
  -8  12   6         15.20         15.80         5.70 o                         
  -7  12   6         95.55         86.72         6.36 o                         
  -6  12   6         97.48         95.90         6.78 o                         
  -5  12   6        129.78        120.82         8.06 o                         
  -4  12   6        165.40        165.39         6.07 o                         
  -3  12   6          3.17          0.20         2.79 o                         
  -2  12   6        110.84        107.66         5.25 o                         
  -1  12   6         53.72         46.38         3.85 o                         
   0  12   6        124.67        145.13         5.47 o                         
   1  12   6         57.60         60.48         4.25 o                         
   2  12   6         69.58         77.25         6.54 o                         
   3  12   6         32.51         31.96         8.41 o                         
   4  12   6          4.06        -12.77        12.77 o                         
  -9  13   6          8.63         12.21        10.26 o                         
  -8  13   6         14.23          7.87         6.36 o                         
  -7  13   6          0.96          4.94         6.64 o                         
  -6  13   6          6.03          5.87         4.99 o                         
  -5  13   6          6.39          1.08         4.52 o                         
  -4  13   6         10.65          1.43         4.39 o                         
  -3  13   6         22.71         20.08         3.72 o                         
  -2  13   6          4.72          3.91         4.16 o                         
  -1  13   6          4.25          4.19         4.13 o                         
   0  13   6          0.42          0.40         3.99 o                         
   1  13   6         24.70         30.57         4.41 o                         
   2  13   6          5.40          6.09         6.93 o                         
   3  13   6         22.35         29.35         9.65 o                         
  -8  14   6          0.33        -10.38        10.38 o                         
  -7  14   6         22.89         11.89         7.07 o                         
  -6  14   6        133.66        132.30         7.46 o                         
  -5  14   6          6.77          2.97         5.63 o                         
  -4  14   6         47.46         33.66         6.53 o                         
  -3  14   6         92.61         92.28         9.28 o                         
  -2  14   6         40.84         45.92         5.36 o                         
  -1  14   6         62.83         73.79         5.38 o                         
   0  14   6         42.66         48.02         5.37 o                         
   1  14   6        138.78        129.77         8.88 o                         
   2  14   6         10.47          4.71         8.15 o                         
  -7  15   6          4.18          2.66         9.18 o                         
  -6  15   6          2.55          2.12         7.67 o                         
  -5  15   6          5.11          4.00         7.31 o                         
  -4  15   6         18.44         14.54         6.95 o                         
  -3  15   6          7.78          3.89         6.64 o                         
  -2  15   6          3.11         -4.99         6.33 o                         
  -1  15   6         16.96         21.86         7.52 o                         
   0  15   6         10.74         13.38         6.80 o                         
   1  15   6          2.90          6.25         7.71 o                         
  -5  16   6         65.53         62.38        16.30 o                         
  -4  16   6         11.43         12.52        13.36 o                         
  -3  16   6         25.01         16.72         9.30 o                         
  -2  16   6         20.48          4.91        10.28 o                         
  -1  16   6         59.36         55.66        11.82 o                         
 -12   1   7         58.07         52.76         6.51 o                         
 -11   1   7        137.51        163.95         6.52 o                         
 -10   1   7         89.35         88.12         5.89 o                         
  -9   1   7        175.42        178.07         9.08 o                         
  -8   1   7        309.02        310.71         6.04 o                         
  -7   1   7        680.81        690.44         6.83 o                         
  -6   1   7         15.43         23.18         2.62 o                         
  -5   1   7        911.12        933.40        12.36 o                         
  -4   1   7         21.54         14.46         1.92 o                         
  -3   1   7         40.17         38.86         2.02 o                         
  -2   1   7        174.75        170.29         3.08 o                         
  -1   1   7        174.32        167.07         3.67 o                         
   0   1   7        126.10        114.98         2.97 o                         
   1   1   7         73.11         74.79         2.57 o                         
   2   1   7        137.64        138.23         4.43 o                         
   3   1   7         33.30         45.77         3.05 o                         
   4   1   7         23.25         34.90         4.22 o                         
   5   1   7        137.87        152.49        12.21 o                         
 -12   2   7          2.86         -3.36         6.31 o                         
 -11   2   7          0.01          7.29         4.66 o                         
 -10   2   7          0.12          8.04         6.01 o                         
  -9   2   7         18.77         20.03         5.18 o                         
  -8   2   7         20.99         17.71         2.80 o                         
  -7   2   7         16.29         21.70         3.96 o                         
  -6   2   7        103.51        123.31         5.49 o                         
  -5   2   7        330.56        300.19         4.63 o                         
  -4   2   7         63.29         60.26         2.53 o                         
  -3   2   7         25.76         19.64         1.78 o                         
  -2   2   7         21.92         20.16         1.69 o                         
  -1   2   7          8.32          4.11         2.40 o                         
   0   2   7          1.71          0.95         1.74 o                         
   1   2   7          6.25          5.99         1.75 o                         
   2   2   7        207.69        191.11         4.07 o                         
   3   2   7        186.73        190.58         4.93 o                         
   4   2   7         14.72          9.13         3.26 o                         
   5   2   7         13.50          4.91         6.80 o                         
 -12   3   7        108.90        111.03         6.66 o                         
 -11   3   7         38.51         35.37         5.08 o                         
 -10   3   7        160.52        158.17         8.54 o                         
  -9   3   7        111.38        119.47         7.02 o                         
  -8   3   7         11.91         11.23         3.49 o                         
  -7   3   7        303.14        305.78         6.89 o                         
  -6   3   7       1490.08       1447.10        12.99 o                         
  -5   3   7         10.26          9.29         2.08 o                         
  -4   3   7         32.76         37.94         3.02 o                         
  -3   3   7        165.90        157.36         3.13 o                         
  -2   3   7        232.86        216.47         3.58 o                         
  -1   3   7        455.41        448.54         4.36 o                         
   0   3   7        461.78        443.95         6.39 o                         
   1   3   7        249.57        247.75         4.55 o                         
   2   3   7         69.19         82.22         3.41 o                         
   3   3   7         38.06         43.38         3.04 o                         
   4   3   7        198.65        201.29         6.29 o                         
   5   3   7        136.71        140.20         7.76 o                         
 -12   4   7         25.99         40.46         6.43 o                         
 -11   4   7          0.33         13.42         5.36 o                         
 -10   4   7          9.52         24.93         6.16 o                         
  -9   4   7          0.87          0.16         4.85 o                         
  -8   4   7         15.04         15.83         3.28 o                         
  -7   4   7         60.78         67.39         2.80 o                         
  -6   4   7         33.75        111.13         8.47 o                         
  -5   4   7         75.50         70.46         2.91 o                         
  -4   4   7        116.38        101.18         3.04 o                         
  -3   4   7         27.02         30.51         2.83 o                         
  -2   4   7         24.61         23.30         1.98 o                         
  -1   4   7          3.51          8.07         1.69 o                         
   0   4   7         17.83         25.10         2.09 o                         
   1   4   7          0.59          3.97         2.44 o                         
   2   4   7          4.98          5.26         2.54 o                         
   3   4   7          0.02         -0.84         2.74 o                         
   4   4   7          0.28          2.10         4.02 o                         
   5   4   7         41.97         47.54         6.41 o                         
 -12   5   7        145.60        135.59         8.03 o                         
 -11   5   7         56.67         68.55         5.93 o                         
 -10   5   7         95.29        108.69         5.34 o                         
  -9   5   7         62.42         61.30         4.57 o                         
  -8   5   7        290.75        295.03         6.90 o                         
  -7   5   7        275.24        278.66         8.12 o                         
  -6   5   7        540.80        514.18         7.56 o                         
  -5   5   7         75.37         81.85         3.10 o                         
  -4   5   7        648.70        636.83         6.00 o                         
  -3   5   7        162.40        169.83         3.77 o                         
  -2   5   7        496.55        490.66         6.32 o                         
  -1   5   7        489.33        481.95         5.62 o                         
   0   5   7        477.66        477.60         5.35 o                         
   1   5   7        208.69        217.36         5.43 o                         
   2   5   7        126.79        137.05         4.73 o                         
   3   5   7        124.18        124.50         4.77 o                         
   4   5   7         61.19         76.15         5.95 o                         
   5   5   7        133.39        134.41         8.60 o                         
 -11   6   7         15.63         20.81         5.43 o                         
 -10   6   7          2.56          4.51         4.51 o                         
  -9   6   7          5.16          2.90         7.69 o                         
  -8   6   7          7.00         28.49         5.51 o                         
  -7   6   7         33.42         42.38         3.46 o                         
  -6   6   7          0.03         -2.13         3.40 o                         
  -5   6   7          0.74         -1.34         2.38 o                         
  -4   6   7          3.29         18.27         2.14 o                         
  -3   6   7          4.32          2.53         2.11 o                         
  -2   6   7         86.67         81.20         3.77 o                         
  -1   6   7          5.37          9.13         2.41 o                         
   0   6   7          0.80         -2.77         2.77 o                         
   1   6   7         32.14         31.65         2.90 o                         
   2   6   7          1.10         -1.55         3.65 o                         
   3   6   7         41.54         41.04         4.19 o                         
   4   6   7          7.33          4.22         5.80 o                         
   5   6   7          1.49         -7.09         7.09 o                         
 -11   7   7        102.11        107.45         7.18 o                         
 -10   7   7         45.09         54.26         7.48 o                         
  -9   7   7        216.31        227.25         7.22 o                         
  -8   7   7        497.14        475.55         8.40 o                         
  -7   7   7        125.05        130.42         4.67 o                         
  -6   7   7         65.43         68.51         3.79 o                         
  -5   7   7        298.32        292.64         7.29 o                         
  -4   7   7        813.15        774.07        10.38 o                         
  -3   7   7        372.36        384.68         6.12 o                         
  -2   7   7        322.86        322.75         4.96 o                         
  -1   7   7        269.48        273.76         6.22 o                         
   0   7   7        165.49        171.74         4.24 o                         
   1   7   7        277.43        283.69         6.43 o                         
   2   7   7         59.30         58.75         3.76 o                         
   3   7   7        173.14        199.65         9.20 o                         
   4   7   7         39.29         47.93         6.86 o                         
 -11   8   7          5.52         10.56         8.24 o                         
 -10   8   7          5.76          4.70         5.46 o                         
  -9   8   7          3.72         16.79         4.02 o                         
  -8   8   7          0.88         20.82         4.10 o                         
  -7   8   7          3.47          3.83         4.77 o                         
  -6   8   7          5.24          4.46         4.20 o                         
  -5   8   7          7.64         19.57         3.01 o                         
  -4   8   7         34.62         37.24         3.38 o                         
  -3   8   7          0.83          3.32         3.10 o                         
  -2   8   7          5.64          4.62         2.82 o                         
  -1   8   7          2.76          0.87         2.45 o                         
   0   8   7          6.16          3.07         2.68 o                         
   1   8   7          2.30          3.84         3.21 o                         
   2   8   7          1.35         -0.72         4.29 o                         
   3   8   7          2.26          4.03         5.68 o                         
   4   8   7          9.52          5.67         8.32 o                         
 -10   9   7         38.35         38.49         6.75 o                         
  -9   9   7         83.90         75.73         5.41 o                         
  -8   9   7        135.06        127.86         6.44 o                         
  -7   9   7         48.11         54.76         5.67 o                         
  -6   9   7         90.58         92.75         6.65 o                         
  -5   9   7        195.91        204.50         5.51 o                         
  -4   9   7        227.71        218.45         6.26 o                         
  -3   9   7        292.37        284.28         6.15 o                         
  -2   9   7        118.26        138.92         4.61 o                         
  -1   9   7        250.87        268.17         7.66 o                         
   0   9   7        141.06        130.38         5.27 o                         
   1   9   7        189.32        192.07         6.83 o                         
   2   9   7         36.17         38.65         5.74 o                         
   3   9   7         62.55         66.00         8.49 o                         
   4   9   7        115.81        114.80        16.15 o                         
 -10  10   7          0.02         -0.52         8.74 o                         
  -9  10   7         17.82         18.85         5.77 o                         
  -8  10   7         45.94         32.02         4.88 o                         
  -7  10   7         13.42         14.80         5.06 o                         
  -6  10   7          9.71         10.17         4.25 o                         
  -5  10   7          4.39          8.78         3.80 o                         
  -4  10   7          2.06          2.83         2.94 o                         
  -3  10   7         36.45         23.53         3.73 o                         
  -2  10   7          8.73          6.69         3.34 o                         
  -1  10   7         18.60         19.14         3.47 o                         
   0  10   7          4.11          9.44         3.31 o                         
   1  10   7         24.32         27.88         4.82 o                         
   2  10   7         12.04          3.40         6.83 o                         
   3  10   7          1.53         -1.45         8.61 o                         
  -9  11   7          1.03         10.57         8.31 o                         
  -8  11   7         52.50         63.96         6.91 o                         
  -7  11   7        120.75        120.09         7.73 o                         
  -6  11   7         43.72         43.26         5.26 o                         
  -5  11   7         84.68         82.43         5.11 o                         
  -4  11   7         32.70         38.00         4.80 o                         
  -3  11   7         31.26         36.23         3.96 o                         
  -2  11   7        101.33        105.13         4.67 o                         
  -1  11   7        133.45        129.92         7.25 o                         
   0  11   7        228.38        243.65         7.85 o                         
   1  11   7          9.74          8.87         6.67 o                         
   2  11   7         52.00         47.16        14.19 o                         
  -8  12   7          4.50          7.85         8.20 o                         
  -7  12   7          0.06          0.83         6.52 o                         
  -6  12   7          5.92          8.20         5.96 o                         
  -5  12   7         20.50          7.77         5.58 o                         
  -4  12   7          4.14          5.00         5.63 o                         
  -3  12   7          6.02          9.56         4.62 o                         
  -2  12   7         12.96          5.64         4.34 o                         
  -1  12   7          7.17          4.71         4.19 o                         
   0  12   7          3.35          1.44         4.55 o                         
   1  12   7          7.87         11.10         6.74 o                         
   2  12   7          0.58        -12.70        12.70 o                         
  -7  13   7         93.66         99.69         8.20 o                         
  -6  13   7         83.38         91.59         7.26 o                         
  -5  13   7          3.77         -1.90         7.50 o                         
  -4  13   7          5.24          8.26         6.33 o                         
  -3  13   7         24.80         22.76         6.53 o                         
  -2  13   7          7.31          1.86         5.24 o                         
  -1  13   7         21.65         22.11         5.47 o                         
   0  13   7         86.47         80.91         6.95 o                         
   1  13   7          2.78        -12.46        12.46 o                         
  -6  14   7          2.05         -9.27        12.36 o                         
  -5  14   7          7.34          7.14         8.31 o                         
  -4  14   7          8.79          9.06         8.09 o                         
  -3  14   7         11.08         -7.64         7.64 o                         
  -2  14   7          3.70         -4.48         6.84 o                         
  -1  14   7          0.52          5.38         9.38 o                         
 -11   0   8        199.61        196.23        12.49 o                         
 -10   0   8         46.41         45.36         7.55 o                         
  -9   0   8        122.72        114.86         8.61 o                         
  -8   0   8        108.56        117.88         6.55 o                         
  -7   0   8          3.22         -2.78         4.32 o                         
  -6   0   8         17.79         16.06         3.89 o                         
  -5   0   8        660.74        642.23         8.73 o                         
  -4   0   8         55.37         60.49         4.86 o                         
  -3   0   8         41.67         44.40         4.12 o                         
  -2   0   8        426.11        413.40         7.57 o                         
  -1   0   8        151.82        154.85         5.84 o                         
   0   0   8        103.38        114.71         4.48 o                         
   1   0   8        151.50        156.98         6.41 o                         
   2   0   8        299.33        298.46        11.73 o                         
   3   0   8         20.78         22.87         7.91 o                         
   4   0   8         47.60         52.59        16.98 o                         
 -11   1   8          4.84         28.00         5.60 o                         
 -10   1   8          0.31          2.51         6.69 o                         
  -9   1   8         22.35         20.91         4.67 o                         
  -8   1   8          3.12          1.62         3.91 o                         
  -7   1   8          3.49          1.02         3.06 o                         
  -6   1   8          2.17         -0.79         3.61 o                         
  -5   1   8         41.93         48.18         2.75 o                         
  -4   1   8         18.53         16.79         2.82 o                         
  -3   1   8         98.95         85.59         2.93 o                         
  -2   1   8          2.15          4.24         3.24 o                         
  -1   1   8         13.26         13.57         2.30 o                         
   0   1   8          3.26          1.44         2.56 o                         
   1   1   8          0.03          3.10         2.51 o                         
   2   1   8          1.02          1.10         3.34 o                         
   3   1   8         19.43         16.14         5.80 o                         
   4   1   8          8.17          5.29         9.02 o                         
 -11   2   8        116.64        127.54         6.87 o                         
 -10   2   8        166.24        181.69         9.90 o                         
  -9   2   8        148.06        165.87         5.83 o                         
  -8   2   8         73.99         76.19         4.75 o                         
  -7   2   8         65.88         68.35         5.58 o                         
  -6   2   8        349.35        356.79         6.52 o                         
  -5   2   8         83.90         97.12         3.77 o                         
  -4   2   8        140.92        139.77         3.67 o                         
  -3   2   8        260.32        265.38         5.12 o                         
  -2   2   8        215.53        222.68         5.07 o                         
  -1   2   8        190.19        182.87         4.47 o                         
   0   2   8         79.91         88.26         3.53 o                         
   1   2   8         90.97         99.83         4.38 o                         
   2   2   8        142.48        138.98         6.05 o                         
   3   2   8         52.00         54.40         5.42 o                         
   4   2   8         85.06         86.29        10.33 o                         
 -11   3   8          0.54          1.32         6.64 o                         
 -10   3   8          1.90         31.76         5.26 o                         
  -9   3   8          5.86         15.53         4.15 o                         
  -8   3   8         32.48         33.54         4.21 o                         
  -7   3   8         46.51         46.16         3.62 o                         
  -6   3   8          1.69         18.57         2.95 o                         
  -5   3   8        123.78        109.90         5.90 o                         
  -4   3   8          0.16         -1.56         2.32 o                         
  -3   3   8        362.38        343.15         5.94 o                         
  -2   3   8         26.34         27.97         2.36 o                         
  -1   3   8         25.33         23.54         2.44 o                         
   0   3   8          1.08         -1.21         2.45 o                         
   1   3   8          0.80         -2.20         3.18 o                         
   2   3   8          7.12          6.92         3.60 o                         
   3   3   8          0.04         -5.33         5.33 o                         
 -11   4   8         37.99         43.77         6.67 o                         
 -10   4   8        239.16        253.54         9.08 o                         
  -9   4   8        154.62        162.78         7.06 o                         
  -8   4   8        191.17        186.68         6.21 o                         
  -7   4   8        245.52        242.32         8.87 o                         
  -6   4   8        272.79        275.02         6.90 o                         
  -5   4   8         15.09         26.83         3.74 o                         
  -4   4   8        342.97        346.69         5.31 o                         
  -3   4   8        450.22        432.93         6.25 o                         
  -2   4   8        139.57        137.52         4.12 o                         
  -1   4   8        138.40        130.64         5.08 o                         
   0   4   8         64.89         69.75         3.25 o                         
   1   4   8         23.99         21.62         3.68 o                         
   2   4   8         87.11         96.35         5.39 o                         
   3   4   8        162.46        172.46        12.49 o                         
 -11   5   8          5.90         -6.37         7.77 o                         
 -10   5   8          2.91          0.40         5.58 o                         
  -9   5   8          7.68          3.78         4.80 o                         
  -8   5   8          0.86          9.64         5.50 o                         
  -7   5   8        103.92        101.19         4.67 o                         
  -6   5   8          9.76          9.44         3.37 o                         
  -5   5   8          1.99          1.28         3.08 o                         
  -4   5   8         15.22         15.29         3.56 o                         
  -3   5   8         68.00         61.46         3.57 o                         
  -2   5   8         63.42         53.52         2.86 o                         
  -1   5   8          1.72          8.36         4.25 o                         
   0   5   8          0.51         -0.17         3.34 o                         
   1   5   8          0.09         -3.87         3.87 o                         
   2   5   8         13.48          4.05         5.27 o                         
   3   5   8         47.43         50.44         8.08 o                         
 -10   6   8         97.10        109.87         7.62 o                         
  -9   6   8        202.65        184.83         9.18 o                         
  -8   6   8        190.79        172.32         6.37 o                         
  -7   6   8        150.60        145.10         6.07 o                         
  -6   6   8          1.75         -2.93         3.51 o                         
  -5   6   8        317.31        310.88         9.47 o                         
  -4   6   8        363.56        363.79         7.80 o                         
  -3   6   8        251.92        265.47         5.70 o                         
  -2   6   8        178.14        165.48         5.48 o                         
  -1   6   8         40.12         40.37         3.04 o                         
   0   6   8         61.39         63.74         4.51 o                         
   1   6   8         87.73         69.92         5.65 o                         
   2   6   8         96.64         97.58         9.15 o                         
   3   6   8        204.08        201.16        14.27 o                         
 -10   7   8          2.50         17.93         7.03 o                         
  -9   7   8          0.09         17.98         5.69 o                         
  -8   7   8         46.23         42.01         9.88 o                         
  -7   7   8         18.34         13.48         4.82 o                         
  -6   7   8         30.88         29.82         4.21 o                         
  -5   7   8         14.89         21.17         3.32 o                         
  -4   7   8         48.40         42.38         4.05 o                         
  -3   7   8         10.78          8.46         3.41 o                         
  -2   7   8          8.08          2.78         3.07 o                         
  -1   7   8          6.34          0.74         3.28 o                         
   0   7   8          8.80         14.49         5.38 o                         
   1   7   8         22.09         17.99         5.79 o                         
   2   7   8          3.02         19.67         7.93 o                         
 -10   8   8         70.34         83.66         9.30 o                         
  -9   8   8        149.65        126.46         7.33 o                         
  -8   8   8         36.77         35.24         6.07 o                         
  -7   8   8         69.45         78.40         6.59 o                         
  -6   8   8         29.13         35.36         4.45 o                         
  -5   8   8        255.65        252.59         7.82 o                         
  -4   8   8        202.71        194.18         8.04 o                         
  -3   8   8        230.10        241.55         6.71 o                         
  -2   8   8         76.32         68.85         3.97 o                         
  -1   8   8         21.10         23.74         3.87 o                         
   0   8   8         37.04         28.15         6.36 o                         
   1   8   8        202.68        223.53        14.27 o                         
   2   8   8         30.07         35.38         9.42 o                         
  -9   9   8          3.04         10.54         7.81 o                         
  -8   9   8          0.81          2.61         5.80 o                         
  -7   9   8         38.73         33.43        10.22 o                         
  -6   9   8          1.86          7.39         4.93 o                         
  -5   9   8          5.75         14.68         4.50 o                         
  -4   9   8         22.84         24.38         4.61 o                         
  -3   9   8          7.08          7.95         4.63 o                         
  -2   9   8         23.64         20.72         4.83 o                         
  -1   9   8          0.01          3.39         4.47 o                         
   0   9   8          0.73         -0.10         6.59 o                         
   1   9   8         17.05         25.25         8.73 o                         
  -8  10   8         89.32         93.73         7.89 o                         
  -7  10   8         74.11         76.53         7.12 o                         
  -6  10   8         62.89         67.22         5.89 o                         
  -5  10   8         60.02         75.42         6.75 o                         
  -4  10   8        106.49        100.27         6.76 o                         
  -3  10   8         79.79         80.31         5.62 o                         
  -2  10   8         45.67         49.60         4.90 o                         
  -1  10   8         22.00         22.04         5.30 o                         
   0  10   8         28.01         11.59         7.69 o                         
   1  10   8         32.93         33.62        12.62 o                         
  -8  11   8          6.88         32.47        13.21 o                         
  -7  11   8         55.87         37.43         8.66 o                         
  -6  11   8          5.44         -3.37         6.97 o                         
  -5  11   8          1.72         -7.00         7.00 o                         
  -4  11   8          3.34          6.11         8.50 o                         
  -3  11   8         12.60          9.71         6.39 o                         
  -2  11   8         32.32         31.60         5.57 o                         
  -1  11   8          7.93          0.80         7.47 o                         
   0  11   8          6.67        -11.26        12.11 o                         
  -6  12   8         33.38         27.03        10.94 o                         
  -5  12   8          1.08          1.54         8.44 o                         
  -4  12   8         65.97         75.39        11.53 o                         
  -3  12   8         18.07          7.81         7.27 o                         
  -2  12   8         15.34         12.36         7.50 o                         
  -1  12   8         22.13         44.28        18.45 o                         
 -10   1   9         56.08         44.31        11.68 o                         
  -9   1   9        143.74        142.98         6.87 o                         
  -8   1   9        150.97        158.97         6.42 o                         
  -7   1   9        301.17        299.05         7.62 o                         
  -6   1   9        572.71        557.94         7.74 o                         
  -5   1   9        433.97        437.18         6.64 o                         
  -4   1   9        153.20        161.86         6.39 o                         
  -3   1   9          9.16         12.18         3.35 o                         
  -2   1   9        322.18        304.45         6.71 o                         
  -1   1   9        141.39        143.97         5.30 o                         
   0   1   9        137.58        144.66         6.23 o                         
   1   1   9        100.23         91.89         6.86 o                         
 -10   2   9          0.92         -0.32         7.11 o                         
  -9   2   9         31.35         49.60         7.27 o                         
  -8   2   9          1.06          5.43         4.83 o                         
  -7   2   9          4.58         13.29         4.35 o                         
  -6   2   9         19.29         43.53         3.76 o                         
  -5   2   9          1.37          5.99         3.09 o                         
  -4   2   9         15.58         21.33         3.21 o                         
  -3   2   9          0.04         -3.43         3.60 o                         
  -2   2   9          0.15          6.15         3.76 o                         
  -1   2   9          0.46          8.22         3.55 o                         
   0   2   9          6.83         10.10         3.71 o                         
   1   2   9          2.23         -2.62         6.08 o                         
 -10   3   9         74.07         67.01         8.16 o                         
  -9   3   9         42.55         49.49         7.32 o                         
  -8   3   9         81.99         85.69         7.56 o                         
  -7   3   9        106.71        115.08         6.57 o                         
  -6   3   9        327.08        335.99         9.11 o                         
  -5   3   9         46.00         38.34         3.68 o                         
  -4   3   9        163.64        161.99         6.15 o                         
  -3   3   9        129.47        121.45         4.99 o                         
  -2   3   9         43.08         51.97         4.38 o                         
  -1   3   9        206.46        203.00         6.28 o                         
   0   3   9         94.45         97.16         5.64 o                         
   1   3   9         80.22         70.24         8.39 o                         
 -10   4   9          2.86          8.78         9.91 o                         
  -9   4   9          3.71          9.13         6.17 o                         
  -8   4   9         58.41         56.59         5.37 o                         
  -7   4   9          5.57          3.81         4.79 o                         
  -6   4   9         28.00         30.24         4.26 o                         
  -5   4   9          6.24          4.33         4.04 o                         
  -4   4   9         13.03         11.66         6.12 o                         
  -3   4   9         30.41         24.31         4.08 o                         
  -2   4   9         25.15         21.21         4.37 o                         
  -1   4   9          0.47          4.33         4.47 o                         
   0   4   9          1.40          2.45         6.29 o                         
   1   4   9          0.09         -4.09         8.15 o                         
  -9   5   9         46.55         58.67         7.32 o                         
  -8   5   9         84.63        104.80         7.93 o                         
  -7   5   9         31.74         26.98         5.65 o                         
  -6   5   9          8.56         11.82         4.70 o                         
  -5   5   9        116.72        129.69         6.28 o                         
  -4   5   9         67.29         71.92         4.87 o                         
  -3   5   9        112.18         89.35         5.09 o                         
  -2   5   9         22.81         24.38         4.75 o                         
  -1   5   9         84.76         96.74         7.03 o                         
   0   5   9         78.21         91.49         7.89 o                         
   1   5   9         42.90         35.45        10.11 o                         
  -9   6   9          0.10         -3.46         9.13 o                         
  -8   6   9          6.40          2.98         7.90 o                         
  -7   6   9         54.93         57.11         8.99 o                         
  -6   6   9         11.49         13.95         5.81 o                         
  -5   6   9         57.12         56.40         6.90 o                         
  -4   6   9         10.12         12.23         5.93 o                         
  -3   6   9          3.09          0.34         5.08 o                         
  -2   6   9         24.68         21.02         5.73 o                         
  -1   6   9          0.24         -4.77         4.77 o                         
   0   6   9          1.77         -4.87         8.51 o                         
  -8   7   9         12.45          7.23         7.95 o                         
  -7   7   9         57.97         63.71         7.85 o                         
  -6   7   9          3.24         12.99         7.43 o                         
  -5   7   9         96.18         82.29         7.11 o                         
  -4   7   9          6.90         17.09         6.44 o                         
  -3   7   9         67.74         72.92         6.61 o                         
  -2   7   9         17.79          4.02         5.81 o                         
  -1   7   9         10.88         20.68         5.61 o                         
   0   7   9         71.76         54.27        11.56 o                         
  -8   8   9         17.88         20.91         9.54 o                         
  -7   8   9          5.27          8.07         7.80 o                         
  -6   8   9          0.64          3.98         7.17 o                         
  -5   8   9          0.15         -0.83         6.86 o                         
  -4   8   9          0.83         -0.31         6.40 o                         
  -3   8   9          7.58          5.20         6.63 o                         
  -2   8   9          3.45         -2.52         6.14 o                         
  -1   8   9          0.41          1.76         6.84 o                         
  -7   9   9         64.39         73.15        13.98 o                         
  -6   9   9         19.47         26.77        10.96 o                         
  -5   9   9          8.76          6.96         7.58 o                         
  -4   9   9          3.38         -2.35         7.34 o                         
  -3   9   9         41.75         25.65         7.35 o                         
  -2   9   9         11.75          1.29         8.55 o                         
  -4  10   9         41.16         46.91        17.18 o                         
  -8   0  10         94.55        103.03        11.91 o                         
  -7   0  10        164.59        144.27        13.43 o                         
  -6   0  10         13.12          0.66        10.73 o                         
  -5   0  10        145.77        175.32        15.60 o                         
  -4   0  10         16.88         25.16        10.25 o                         
  -3   0  10         27.54         23.03        10.52 o                         
  -2   0  10        218.17        207.55        18.84 o                         
  -8   1  10         17.94          3.34         8.88 o                         
  -7   1  10          0.00         12.71         8.81 o                         
  -6   1  10          2.82          9.85         7.68 o                         
  -5   1  10          1.16         17.66         7.36 o                         
  -4   1  10          3.38          7.35         7.16 o                         
  -3   1  10          0.15          3.55         7.10 o                         
  -2   1  10         12.09          8.69         8.26 o                         
  -8   2  10         96.51         44.47        25.09 o                         
  -7   2  10        107.69        105.74         8.49 o                         
  -6   2  10         74.90         70.54        11.18 o                         
  -5   2  10         69.11         76.10         7.89 o                         
  -4   2  10         47.82         58.59         7.55 o                         
  -3   2  10         74.02         74.60         9.07 o                         
  -2   2  10         84.54        103.52        10.22 o                         
  -7   3  10         10.91         11.22         8.49 o                         
  -6   3  10          0.19         21.95         9.37 o                         
  -5   3  10         13.28         31.16         7.83 o                         
  -4   3  10         21.87         20.85         7.51 o                         
  -3   3  10          0.07          1.59         8.33 o                         
  -2   3  10         33.42         24.54        23.99 o                         
  -7   4  10         14.75          9.93        12.28 o                         
  -6   4  10         84.85         81.66         8.80 o                         
  -5   4  10         50.61         62.65         8.97 o                         
  -4   4  10         84.44         68.88        10.37 o                         
  -3   4  10         89.88         70.52        12.12 o                         
  -6   5  10          9.48          2.26        15.22 o                         
  -5   5  10         51.67         61.15        15.65 o                         
  -4   5  10          0.05         -4.08        13.63 o                         
                                                                                
